# Supplementary material for: Differential bicodon usage in lowly and highly abundant proteins
Source: PeerJ. 2017 Mar 9;5:e3081. doi: 10.7717/peerj.3081 (PMC5346287; doi:10.7717/peerj.3081)
Supplement: Supplemental Information 1 — List of 500 sequences used in our statistical calculations, first column is an internal index, second column corresponds to a gene, transcript or protein ID as provided by PaxDb database, third column is the protein abundance provided by PaxDb database, and the last column is the coding sequence length. [file peerj-05-3081-s001.xls]

## Sheet: S. cerevisiae
Gene number	Protein accession name	Protein abundance	Transcript length
4224	YMR059W	0.000302806	128
2839	YIR030C	0.000494793	244
3030	YJL194W	0.0034173	513
5580	YPL156C	0.00492763	284
2293	YGR225W	0.00517249	593
5697	YPL277C	0.00654904	487
3047	YJL216C	0.00657676	581
1324	YDR438W	0.00749477	370
5124	YOR071C	0.020954	598
3521	YKR104W	0.021021	306
5887	YPR196W	0.0225321	470
2237	YGR168C	0.0281682	376
4877	YNR064C	0.030941	290
891	YDL244W	0.0340762	340
4809	YNL332W	0.0349222	340
16	YAL018C	0.0363864	325
1256	YDR366C	0.0401623	132
3051	YJL221C	0.0474356	589
3809	YLR227C	0.0534018	493
1940	YGL124C	0.0566859	644
3522	YKR105C	0.0624508	582
1487	YEL069C	0.0642436	564
4885	YNR072W	0.0642484	564
4300	YMR136W	0.0655748	560
892	YDL245C	0.0659563	567
5297	YOR255W	0.0691953	278
1294	YDR403W	0.0699518	536
116	YBL020W	0.070856	574
2294	YGR227W	0.0719854	525
4718	YNL237W	0.0747441	459
1373	YDR492W	0.0764999	316
912	YDR018C	0.0772103	396
3205	YJR155W	0.0780498	288
2402	YHL047C	0.0786263	620
2305	YGR239C	0.0810867	288
4183	YMR018W	0.0843312	514
2289	YGR221C	0.0885234	622
3300	YKL090W	0.0892454	443
444	YBR243C	0.0894224	448
1304	YDR414C	0.0914814	362
3630	YLR046C	0.0935342	270
502	YBR302C	0.0936435	379
1536	YER038C	0.0954894	464
2732	YIL099W	0.0965607	549
5812	YPR121W	0.100242	572
3915	YLR343W	0.101001	555
4894	YOL003C	0.10333	378
86	YAR033W	0.107865	234
2210	YGR144W	0.108126	326
5022	YOL132W	0.109373	471
1382	YDR501W	0.10961	521
3459	YKR041W	0.111843	250
1875	YGL051W	0.112239	234
507	YCL004W	0.114401	521
369	YBR168W	0.115159	413
3796	YLR213C	0.120132	422
4283	YMR119W	0.122204	624
900	YDR004W	0.122879	460
713	YDL054C	0.124213	486
5884	YPR192W	0.1243	305
605	YCR039C	0.125267	210
1139	YDR249C	0.126289	373
3309	YKL098W	0.128884	357
1239	YDR350C	0.129394	684
1953	YGL138C	0.129789	345
2804	YIL172C	0.133339	589
1482	YEL064C	0.138039	480
5885	YPR193C	0.140777	156
4252	YMR088C	0.142641	562
4190	YMR025W	0.144174	295
1114	YDR223W	0.144177	467
2164	YGR096W	0.147906	314
5665	YPL244C	0.148081	339
3379	YKL178C	0.151091	470
583	YCR019W	0.152862	363
441	YBR240C	0.160107	450
3607	YLR023C	0.16252	543
5699	YPL279C	0.164474	375
3729	YLR152C	0.168125	576
3468	YKR051W	0.170187	418
4816	YNR002C	0.171695	282
1425	YEL004W	0.175391	342
5424	YOR390W	0.17679	375
1988	YGL176C	0.179868	554
5581	YPL157W	0.188199	315
3427	YKR005C	0.189508	525
2315	YGR249W	0.189603	456
3470	YKR053C	0.195995	404
4228	YMR063W	0.201079	239
3846	YLR265C	0.201637	342
5239	YOR192C	0.20413	599
5300	YOR258W	0.204252	217
5493	YPL066W	0.204252	479
5623	YPL200W	0.20571	156
1227	YDR336W	0.21352	314
952	YDR058C	0.214242	326
5461	YPL033C	0.214625	281
2821	YIR014W	0.216534	242
1765	YFL066C	0.217607	392
2462	YHR050W	0.2213	549
3142	YJR094C	0.226272	360
5479	YPL052W	0.227285	292
3794	YLR211C	0.228156	226
5678	YPL257W	0.231745	193
4892	YOL001W	0.232486	293
3888	YLR312C	0.236357	398
181	YBL089W	0.236673	459
2957	YJL114W	0.237799	226
1042	YDR151C	0.238288	325
1342	YDR459C	0.239107	374
1071	YDR179W-A	0.239341	463
5613	YPL189W	0.240459	609
4310	YMR147W	0.241506	223
357	YBR157C	0.242302	255
1020	YDR126W	0.244507	336
115	YBL019W	0.247518	520
4432	YMR265C	0.247917	461
2570	YHR157W	0.257251	182
3318	YKL107W	0.257912	309
5467	YPL039W	0.25968	316
2707	YIL071C	0.260051	444
654	YCR096C	0.260084	119
3885	YLR308W	0.262301	312
5402	YOR368W	0.266239	401
4449	YMR281W	0.268473	304
5796	YPR106W	0.269046	443
3718	YLR142W	0.269702	476
5310	YOR269W	0.277572	494
5354	YOR315W	0.279281	346
1886	YGL063W	0.280625	370
4529	YNL038W	0.280751	229
1144	YDR255C	0.281379	421
3001	YJL161W	0.283224	180
128	YBL031W	0.283563	338
886	YDL238C	0.28422	489
1426	YEL005C	0.284678	282
3507	YKR091W	0.286197	246
3721	YLR145W	0.286815	201
1762	YFL062W	0.286861	379
4372	YMR206W	0.287412	313
4491	YMR322C	0.291845	237
760	YDL105W	0.292909	402
1779	YFR012W	0.297729	202
2123	YGR052W	0.297965	369
5729	YPR027C	0.299425	277
146	YBL049W	0.301281	138
3075	YJR021C	0.302434	314
2086	YGR016W	0.303091	190
5603	YPL179W	0.303096	549
5848	YPR158W	0.303933	252
4874	YNR061C	0.30528	219
2774	YIL139C	0.305589	245
4377	YMR211W	0.307838	475
4858	YNR045W	0.309962	489
2136	YGR066C	0.310503	292
5374	YOR338W	0.312576	363
966	YDR072C	0.312964	527
2977	YJL134W	0.315204	409
2367	YHL010C	0.315622	585
1801	YFR032C	0.319615	289
4024	YLR456W	0.319795	204
1957	YGL142C	0.32004	616
1538	YER039C	0.325127	249
174	YBL081W	0.328008	368
1535	YER037W	0.329537	321
5625	YPL202C	0.331547	416
2026	YGL219C	0.334039	459
5764	YPR068C	0.335731	470
267	YBR063C	0.337061	404
4085	YML053C	0.338573	212
1882	YGL059W	0.338723	491
4364	YMR198W	0.340933	594
2639	YIL001W	0.341123	513
2919	YJL077C	0.345211	131
1731	YFL029C	0.345788	368
5093	YOR036W	0.346759	288
2602	YHR189W	0.351516	190
5892	YPR202W	0.351892	238
1612	YER104W	0.351982	208
3068	YJR012C	0.354171	207
890	YDL243C	0.354786	329
5689	YPL267W	0.355377	209
3046	YJL214W	0.356414	569
5589	YPL165C	0.356724	373
4784	YNL305C	0.357114	297
3633	YLR049C	0.357591	428
3156	YJR107W	0.357756	328
1493	YEL076C	0.358747	216
4208	YMR042W	0.35895	177
789	YDL133W	0.361691	437
3407	YKL208W	0.367591	271
5215	YOR166C	0.367939	458
1414	YDR534C	0.370121	528
3963	YLR394W	0.371371	482
1626	YER119C	0.373834	448
5520	YPL095C	0.376638	456
1006	YDR113C	0.379377	373
4451	YMR283C	0.380385	513
5641	YPL219W	0.380841	492
5157	YOR107W	0.381675	309
4649	YNL159C	0.38186	289
2405	YHL049C	0.38336	271
831	YDL179W	0.386299	304
1757	YFL055W	0.389228	558
3050	YJL219W	0.390138	567
3939	YLR368W	0.391013	598
203	YBL112C	0.391635	105
4318	YMR156C	0.395874	238
2409	YHR002W	0.401841	357
5370	YOR334W	0.402115	470
2145	YGR077C	0.402977	589
4943	YOL052C-A	0.404654	61
1901	YGL081W	0.406305	320
1829	YGL003C	0.40941	566
1475	YEL057C	0.41369	233
2207	YGR141W	0.41913	467
2179	YGR110W	0.419234	445
2885	YJL043W	0.421289	257
3206	YJR156C	0.422481	340
4164	YML132W	0.423736	379
4026	YLR459W	0.429104	394
537	YCL038C	0.436801	528
4082	YML050W	0.438268	311
508	YCL005W	0.440752	256
4510	YNL019C	0.440823	284
2564	YHR151C	0.44151	526
3709	YLR132C	0.449699	290
3223	YKL012W	0.452641	583
5164	YOR114W	0.458919	294
699	YDL039C	0.460283	698
4462	YMR294W	0.461834	373
428	YBR228W	0.463672	304
916	YDR022C	0.464082	196
5752	YPR054W	0.464873	388
4525	YNL034W	0.468066	612
5658	YPL236C	0.468456	364
4681	YNL194C	0.472856	301
342	YBR141C	0.473042	337
1788	YFR020W	0.473546	232
4447	YMR279C	0.474294	540
2850	YIR042C	0.476304	236
690	YDL027C	0.477556	420
660	YCR102C	0.480402	368
3297	YKL087C	0.485792	224
572	YCR007C	0.486288	239
3198	YJR149W	0.487706	404
175	YBL082C	0.488775	458
829	YDL177C	0.489459	170
184	YBL091C-A	0.489868	175
2914	YJL071W	0.4911	574
4698	YNL214W	0.492314	199
3210	YJR161C	0.492954	383
2786	YIL152W	0.496222	235
191	YBL100W-A	0.497144	438
5716	YPR013C	0.502215	317
2888	YJL046W	0.502946	409
540	YCL042W	0.50675	119
2265	YGR197C	0.508911	547
347	YBR147W	0.510134	296
4029	YLR462W	0.514	202
1351	YDR468C	0.517331	224
3029	YJL193W	0.518451	402
1500	YER005W	0.523534	630
1748	YFL046W	0.524492	207
2581	YHR168W	0.52465	518
3621	YLR036C	0.529227	203
1353	YDR470C	0.534403	502
3912	YLR341W	0.535388	477
5845	YPR157W	0.539374	467
1387	YDR506C	0.54008	608
1814	YFR043C	0.540208	237
4964	YOL073C	0.544213	322
2208	YGR142W	0.546443	410
2642	YIL003W	0.549218	293
4879	YNR066C	0.550182	436
1419	YDR541C	0.551237	344
1987	YGL175C	0.551574	345
1650	YER142C	0.551675	296
5431	YPL002C	0.556557	233
48	YAL048C	0.556874	662
3931	YLR360W	0.556979	439
480	YBR280C	0.55979	637
697	YDL036C	0.563231	462
5889	YPR199C	0.56609	294
3365	YKL162C	0.566913	402
2645	YIL006W	0.571885	373
1110	YDR218C	0.572681	423
3523	YKR106W	0.573673	615
2281	YGR212W	0.575708	468
928	YDR034C-C	0.576905	438
5197	YOR149C	0.578578	516
1870	YGL045W	0.581837	542
5132	YOR079C	0.584196	313
3157	YJR108W	0.585585	123
4944	YOL053W	0.58639	395
5379	YOR343W-A	0.589911	438
2043	YGL235W	0.595906	178
1402	YDR523C	0.596316	490
4689	YNL204C	0.596697	300
1260	YDR370C	0.597171	442
638	YCR079W	0.598584	442
5240	YOR192C-A	0.604811	438
1102	YDR210W-A	0.607316	438
5823	YPR134W	0.608741	268
2328	YGR263C	0.609146	424
421	YBR220C	0.610048	560
591	YCR024C-B	0.611937	88
1905	YGL085W	0.619021	274
4014	YLR446W	0.625048	433
4352	YMR187C	0.630647	431
1729	YFL027C	0.631079	497
5341	YOR301W	0.631201	435
4121	YML087C	0.632791	312
2878	YJL035C	0.6346	250
4833	YNR020C	0.638025	270
2220	YGR154C	0.640581	356
3002	YJL162C	0.642729	583
4524	YNL033W	0.645075	284
5243	YOR193W	0.645926	376
961	YDR067C	0.646847	224
5609	YPL186C	0.648622	304
3705	YLR128W	0.64866	269
1761	YFL061W	0.648736	225
5335	YOR295W	0.650658	228
383	YBR183W	0.652414	316
1774	YFR007W	0.657262	353
5636	YPL214C	0.659275	540
688	YDL024C	0.659715	468
3699	YLR119W	0.663659	213
3818	YLR238W	0.673405	478
5631	YPL209C	0.674755	367
2071	YGL263W	0.675349	380
4893	YOL002C	0.680023	317
626	YCR066W	0.680485	487
2915	YJL072C	0.680902	213
1245	YDR357C	0.683341	122
2556	YHR143W	0.6893	325
5419	YOR385W	0.694072	290
1153	YDR261W-A	0.694374	438
3979	YLR410W-A	0.694938	438
3689	YLR107W	0.695972	404
5026	YOL137W	0.698103	497
5025	YOL136C	0.698223	397
2880	YJL037W	0.699629	224
18	YAL020C	0.699818	333
4996	YOL104C	0.7006	352
1705	YFL002W-B	0.700988	438
3588	YLR004C	0.700995	523
520	YCL020W	0.703479	438
3753	YLR165C	0.703853	254
573	YCR008W	0.705542	603
2943	YJL100W	0.712621	607
5143	YOR092W	0.712826	613
4467	YMR299C	0.716377	312
5449	YPL020C	0.71753	621
3173	YJR124C	0.71811	448
4012	YLR443W	0.723864	448
12	YAL014C	0.725356	255
4461	YMR293C	0.7282	464
3822	YLR242C	0.728327	321
2569	YHR156C	0.735722	340
506	YCL002C	0.736211	263
5117	YOR064C	0.736488	219
1335	YDR451C	0.740191	353
5528	YPL103C	0.750101	468
1582	YER076C	0.750228	302
977	YDR082W	0.753004	494
121	YBL025W	0.755013	145
5517	YPL092W	0.755908	458
1958	YGL143C	0.758385	413
5042	YOL154W	0.758994	249
5097	YOR040W	0.762708	285
565	YCL068C	0.763242	260
1164	YDR273W	0.764739	365
78	YAR018C	0.765102	435
2553	YHR140W	0.765835	239
85	YAR031W	0.767151	298
2624	YHR210C	0.768614	341
1131	YDR242W	0.768999	549
2365	YHL009W-A	0.770918	413
5059	YOR003W	0.772855	478
1077	YDR184C	0.772974	294
1371	YDR489W	0.775102	294
4986	YOL096C	0.780527	312
1637	YER130C	0.781355	443
5617	YPL193W	0.784553	381
3480	YKR063C	0.788865	502
2648	YIL009C-A	0.790853	181
2572	YHR159W	0.793186	504
1967	YGL154C	0.795244	272
4938	YOL047C	0.796167	356
1360	YDR478W	0.797488	198
4674	YNL187W	0.799253	357
3565	YLL046C	0.803048	249
5196	YOR148C	0.80333	185
1614	YER106W	0.805662	302
2590	YHR176W	0.806396	432
658	YCR100C	0.807702	316
3788	YLR205C	0.810882	317
5353	YOR313C	0.814984	338
561	YCL063W	0.816886	423
4683	YNL196C	0.817636	298
2484	YHR071W	0.821885	229
3443	YKR022C	0.823257	322
1091	YDR200C	0.824113	604
611	YCR045C	0.830149	491
274	YBR071W	0.832877	211
2874	YJL030W	0.833265	196
3684	YLR102C	0.834732	265
3687	YLR105C	0.835191	377
2219	YGR153W	0.835469	217
4079	YML047C	0.838069	352
1547	YER046W	0.839551	143
4370	YMR204C	0.840224	420
391	YBR192W	0.852335	377
2447	YHR036W	0.853855	471
2384	YHL026C	0.854299	315
3614	YLR030W	0.854473	263
2833	YIR024C	0.85466	216
4972	YOL082W	0.856477	415
2467	YHR054C	0.85695	354
5387	YOR351C	0.857898	497
5481	YPL054W	0.861109	301
5323	YOR284W	0.863567	243
1816	YFR045W	0.864382	309
3208	YJR159W	0.867586	357
107	YBL010C	0.869555	280
3149	YJR100C	0.871577	327
893	YDL246C	0.871956	357
5800	YPR109W	0.88355	294
726	YDL069C	0.883728	229
141	YBL043W	0.89192	257
4991	YOL101C	0.893856	312
1696	YER186C	0.894473	306
4655	YNL164C	0.900181	351
938	YDR042C	0.900222	200
2075	YGR004W	0.904513	462
1203	YDR315C	0.908679	281
1690	YER180C	0.908859	267
4963	YOL072W	0.909134	455
3177	YJR129C	0.916777	339
549	YCL051W	0.927249	583
4100	YML066C	0.928925	369
2124	YGR053C	0.930105	283
866	YDL216C	0.93406	440
418	YBR217W	0.941161	186
5346	YOR305W	0.947098	242
1609	YER101C	0.947754	430
4265	YMR101C	0.9482	343
524	YCL026C-A	0.957473	193
3793	YLR210W	0.957499	460
5624	YPL201C	0.9576	461
2292	YGR224W	0.958297	613
1209	YDR319C	0.958857	274
675	YDL009C	0.961268	107
266	YBR062C	0.963269	180
2128	YGR057C	0.966749	242
4569	YNL077W	0.966855	528
1490	YEL072W	0.973079	231
510	YCL008C	0.974795	385
4900	YOL009C	0.975176	271
4249	YMR085W	0.975973	432
3451	YKR030W	0.977875	273
5412	YOR378W	0.978565	515
564	YCL067C	0.981694	210
5276	YOR231W	0.982065	508
2976	YJL133W	0.982727	314
71	YAR003W	0.98617	426
3615	YLR031W	0.990106	186
951	YDR057W	0.991621	542
3151	YJR102C	0.992213	202
2713	YIL077C	0.996461	320
3591	YLR007W	0.997581	336
3826	YLR246W	0.997669	359
1805	YFR034C	1.0011	312
5339	YOR298W	1.00732	479
2117	YGR044C	1.01243	300
5557	YPL132W	1.01616	300
4680	YNL193W	1.01803	558
4625	YNL136W	1.01955	425
1370	YDR488C	1.02634	533
3320	YKL109W	1.02646	554
3354	YKL149C	1.03296	405
1576	YER071C	1.03607	126
5878	YPR186C	1.03896	429
3199	YJR150C	1.0413	298
279	YBR076W	1.04215	354
1323	YDR437W	1.04352	140
3595	YLR011W	1.04566	191
2989	YJL147C	1.04775	382
1775	YFR008W	1.05161	221
5503	YPL077C	1.0523	240
5394	YOR358W	1.05718	242
2065	YGL258W	1.05823	206
1026	YDR132C	1.05986	495
4541	YNL050C	1.06092	270
398	YBR197C	1.06339	217
2838	YIR029W	1.06552	343
5053	YOL164W	1.06822	646
3049	YJL218W	1.07045	196

## Sheet: D. melanogaster
Gene number	Protein accession name	Protein abundance	Transcript length
6539	FBpp0076164	0.00508719	368
6582	FBpp0112920	0.00522473	408
3839	FBpp0087029	0.00819762	396
2964	FBpp0085388	0.00828246	406
15506	FBpp0112341	0.00897701	368
15087	FBpp0077673	0.0115396	204
26207	FBpp0088839	0.0121525	514
2861	FBpp0081016	0.0463826	471
2758	FBpp0080903	0.0635165	561
23192	FBpp0289395	0.0717176	539
46	FBpp0084003	0.0849179	567
4615	FBpp0085790	0.0879635	580
12528	FBpp0084772	0.107783	814
5004	FBpp0071694	0.110535	533
11422	FBpp0079060	0.11694	468
12737	FBpp0085090	0.139547	356
3607	FBpp0087414	0.160426	593
3810	FBpp0087080	0.160697	629
2264	FBpp0079976	0.16235	504
12921	FBpp0088160	0.16395	628
9435	FBpp0082582	0.169507	547
7434	FBpp0074988	0.189596	571
27662	FBpp0070615	0.192044	485
8877	FBpp0081793	0.192049	487
4093	FBpp0086689	0.192508	559
9576	FBpp0082779	0.19774	499
12461	FBpp0084684	0.210188	558
1745	FBpp0079218	0.212946	326
16639	FBpp0099839	0.213878	410
9577	FBpp0082780	0.220784	499
20568	FBpp0087879	0.227257	435
1287	FBpp0084646	0.228405	334
6413	FBpp0289508	0.228916	527
2189	FBpp0079848	0.231073	445
15782	FBpp0074098	0.235364	575
9499	FBpp0082654	0.235741	322
10219	FBpp0083701	0.24008	501
11566	FBpp0084437	0.240144	419
17283	FBpp0111519	0.240907	567
5536	FBpp0072501	0.244829	499
14879	FBpp0082590	0.246929	403
24153	FBpp0080736	0.247444	610
28020	FBpp0071085	0.249563	486
26377	FBpp0080904	0.24959	480
11635	FBpp0086056	0.250305	418
13146	FBpp0080467	0.250789	539
25727	FBpp0070280	0.253497	236
18157	FBpp0288956	0.253518	611
6758	FBpp0075912	0.253864	342
15138	FBpp0079377	0.255186	532
8273	FBpp0271885	0.261309	478
9165	FBpp0082156	0.262124	300
29792	FBpp0077598	0.262935	378
4199	FBpp0086492	0.265353	577
16281	FBpp0076567	0.266342	398
4171	FBpp0289552	0.268526	305
1487	FBpp0288681	0.268624	480
9118	FBpp0082100	0.268847	387
8691	FBpp0081454	0.270039	316
26171	FBpp0081851	0.27094	516
9152	FBpp0082136	0.271282	494
30270	FBpp0078741	0.27403	486
8034	FBpp0078124	0.2785	568
25887	FBpp0085389	0.27948	498
1033	FBpp0080299	0.279525	548
18150	FBpp0288947	0.282307	577
30224	FBpp0078703	0.283276	509
1042	FBpp0080323	0.284336	470
13139	FBpp0081852	0.286339	527
30016	FBpp0077292	0.286424	609
30345	FBpp0078855	0.287719	535
14081	FBpp0083557	0.294337	397
25958	FBpp0082433	0.295	535
25656	FBpp0070466	0.296792	501
6874	FBpp0075782	0.296979	612
28461	FBpp0073437	0.297908	349
19114	FBpp0076545	0.299174	460
10430	FBpp0083984	0.302133	477
29948	FBpp0077406	0.302959	554
2554	FBpp0080646	0.305387	417
29679	FBpp0077718	0.3092	549
2408	FBpp0080422	0.310202	619
9306	FBpp0082374	0.310445	632
23707	FBpp0074259	0.31137	554
30052	FBpp0077249	0.312204	406
13209	FBpp0074817	0.314566	492
15461	FBpp0075636	0.315109	475
15621	FBpp0076538	0.321326	291
28107	FBpp0071174	0.322132	393
14149	FBpp0081868	0.322236	501
8910	FBpp0081810	0.322798	332
11568	FBpp0087596	0.325091	352
24088	FBpp0086432	0.325384	498
6069	FBpp0112056	0.325592	434
29500	FBpp0077004	0.328165	616
3675	FBpp0087297	0.329612	486
3761	FBpp0087169	0.333639	508
14976	FBpp0083149	0.336493	418
4996	FBpp0071683	0.339686	417
8447	FBpp0081092	0.340826	597
4818	FBpp0085539	0.340971	511
27115	FBpp0088616	0.341719	444
28276	FBpp0071385	0.342483	581
4009	FBpp0086776	0.346236	359
18400	FBpp0289244	0.346646	467
26573	FBpp0086114	0.347215	747
6458	FBpp0289431	0.348197	316
29711	FBpp0077672	0.351767	572
28946	FBpp0073986	0.351775	519
7602	FBpp0074804	0.353871	636
27981	FBpp0071010	0.360133	610
14933	FBpp0083834	0.360402	561
15980	FBpp0070052	0.361106	601
13041	FBpp0070056	0.361106	601
4993	FBpp0071699	0.361895	348
7899	FBpp0077950	0.362224	411
29838	FBpp0077500	0.363814	314
2456	FBpp0080508	0.364758	422
15994	FBpp0086868	0.366752	443
15131	FBpp0085288	0.366919	441
17228	FBpp0111465	0.367699	504
5309	FBpp0099523	0.368105	396
9079	FBpp0082088	0.368622	487
27767	FBpp0070772	0.36938	478
10635	FBpp0084220	0.37331	471
27941	FBpp0070934	0.37466	371
7002	FBpp0075625	0.375111	338
29845	FBpp0077524	0.375136	350
3654	FBpp0087341	0.375344	449
22960	FBpp0087458	0.37628	459
8239	FBpp0078437	0.377288	477
8852	FBpp0081662	0.379475	634
15132	FBpp0085300	0.379822	439
16637	FBpp0099381	0.379911	317
9656	FBpp0082903	0.380638	465
29568	FBpp0076909	0.382194	563
6437	FBpp0076388	0.383688	659
13847	FBpp0088009	0.385043	540
29523	FBpp0076961	0.385164	594
7907	FBpp0077966	0.387667	523
2235	FBpp0079919	0.389622	475
28325	FBpp0073246	0.389639	532
6384	FBpp0076413	0.391375	441
9374	FBpp0082451	0.393278	557
7823	FBpp0077855	0.39341	367
7216	FBpp0075331	0.394505	590
24823	FBpp0087112	0.395103	599
14364	FBpp0071832	0.396493	540
3343	FBpp0087807	0.397744	382
3698	FBpp0087214	0.398054	527
14926	FBpp0081797	0.39847	480
1650	FBpp0079181	0.399354	515
799	FBpp0074905	0.399381	686
24213	FBpp0081068	0.400049	565
10791	FBpp0085996	0.403411	314
29518	FBpp0076978	0.404344	378
29517	FBpp0076972	0.406181	407
18717	FBpp0100169	0.407403	361
14813	FBpp0288732	0.409073	558
13705	FBpp0079787	0.409404	461
3319	FBpp0288563	0.40976	536
14966	FBpp0081321	0.409894	383
12044	FBpp0074349	0.410479	525
26648	FBpp0082359	0.410511	439
1054	FBpp0080386	0.410786	503
1785	FBpp0079315	0.412	442
14105	FBpp0077565	0.413476	394
28558	FBpp0073527	0.414235	308
2001	FBpp0079655	0.414503	549
3809	FBpp0087108	0.414528	373
24150	FBpp0072029	0.417029	261
1345	FBpp0077688	0.418817	237
6403	FBpp0076421	0.419249	503
8892	FBpp0289355	0.422633	469
1805	FBpp0079333	0.424543	506
13818	FBpp0113008	0.425209	410
2504	FBpp0080598	0.425902	364
13702	FBpp0110117	0.426519	449
28294	FBpp0071431	0.429932	638
4600	FBpp0085887	0.429986	321
7049	FBpp0075543	0.432054	494
19894	FBpp0084272	0.432529	607
6395	FBpp0076446	0.432707	449
1899	FBpp0113027	0.433022	580
10755	FBpp0086197	0.433668	679
5259	FBpp0072106	0.434664	478
10342	FBpp0083855	0.434899	619
11853	FBpp0082178	0.435378	688
12313	FBpp0084440	0.435837	469
16347	FBpp0089011	0.436625	530
4435	FBpp0086119	0.441077	518
2017	FBpp0111946	0.442039	616
10612	FBpp0100074	0.442519	417
14663	FBpp0112295	0.444807	421
27357	FBpp0080171	0.445073	623
27947	FBpp0289414	0.449494	385
13514	FBpp0076082	0.450337	283
9085	FBpp0082039	0.450376	465
25997	FBpp0075533	0.45432	583
30044	FBpp0077258	0.456738	663
27447	FBpp0072489	0.456842	469
28556	FBpp0073528	0.45695	322
25022	FBpp0073256	0.457621	559
4540	FBpp0085959	0.458325	543
1528	FBpp0078990	0.459312	356
13093	FBpp0077228	0.460321	282
26829	FBpp0070222	0.461255	470
27499	FBpp0079944	0.464592	585
3874	FBpp0087052	0.464892	429
3288	FBpp0087899	0.466174	417
29972	FBpp0077327	0.466395	351
3751	FBpp0087188	0.467278	555
4306	FBpp0086335	0.471655	539
25973	FBpp0086219	0.472066	608
2989	FBpp0085358	0.472069	553
23603	FBpp0080614	0.472489	682
5932	FBpp0072998	0.473028	354
2837	FBpp0081035	0.473795	399
8948	FBpp0081880	0.477161	597
9925	FBpp0083260	0.479219	577
12115	FBpp0111766	0.479862	571
7258	FBpp0075251	0.481701	451
2389	FBpp0080096	0.482651	558
1761	FBpp0079265	0.484476	340
9373	FBpp0082450	0.485773	556
14702	FBpp0084200	0.487899	420
5331	FBpp0072200	0.487981	391
13931	FBpp0112259	0.48879	602
12350	FBpp0084502	0.489505	517
603	FBpp0087197	0.489744	552
12479	FBpp0084716	0.490084	413
5494	FBpp0072407	0.49106	409
3401	FBpp0087743	0.491616	528
15455	FBpp0075663	0.491838	411
27840	FBpp0070858	0.494202	336
17925	FBpp0112171	0.494867	338
14988	FBpp0082345	0.494897	341
5244	FBpp0072055	0.495622	451
28944	FBpp0073944	0.495821	580
2241	FBpp0079936	0.495926	429
10301	FBpp0271713	0.498558	559
2448	FBpp0080481	0.500211	339
12520	FBpp0112216	0.501603	509
12670	FBpp0084939	0.502878	461
9566	FBpp0082745	0.50378	669
10109	FBpp0083537	0.504141	395
14077	FBpp0082214	0.504322	488
7475	FBpp0074958	0.50541	479
7147	FBpp0075408	0.50644	503
14484	FBpp0088118	0.506575	536
4319	FBpp0086326	0.507204	378
7415	FBpp0074976	0.508582	550
24017	FBpp0081254	0.514698	434
51	FBpp0073155	0.51485	521
7476	FBpp0074957	0.515676	520
2254	FBpp0079964	0.517327	355
12271	FBpp0289627	0.517418	434
12587	FBpp0084904	0.518121	314
2931	FBpp0085308	0.518689	611
10114	FBpp0083547	0.51923	562
20619	FBpp0089263	0.522361	496
13693	FBpp0071887	0.522888	397
15283	FBpp0079554	0.524638	484
468	FBpp0099796	0.524781	568
13217	FBpp0070426	0.526499	370
16146	FBpp0087154	0.52716	466
932	FBpp0087174	0.528902	576
13707	FBpp0077386	0.530049	374
27315	FBpp0080315	0.530055	464
30020	FBpp0077291	0.533864	808
29300	FBpp0074467	0.531336	419
3322	FBpp0087827	0.532285	579
9889	FBpp0083203	0.532433	542
5535	FBpp0072502	0.534295	528
10403	FBpp0083934	0.53505	525
3995	FBpp0086806	0.535153	548
13924	FBpp0084383	0.535507	486
16249	FBpp0072640	0.536845	446
2436	FBpp0080451	0.542197	453
8237	FBpp0078438	0.542468	486
7127	FBpp0112084	0.543749	572
15849	FBpp0073268	0.544383	604
3913	FBpp0086902	0.545903	384
18279	FBpp0289129	0.549611	423
5581	FBpp0100107	0.550227	332
29997	FBpp0077338	0.550569	364
2031	FBpp0079594	0.552222	385
6989	FBpp0075610	0.553998	299
10273	FBpp0083793	0.555689	350
2497	FBpp0080574	0.556948	489
9721	FBpp0082982	0.557204	438
15672	FBpp0078079	0.557472	367
3971	FBpp0086866	0.560056	392
15248	FBpp0080368	0.561319	427
30027	FBpp0077274	0.563114	466
27078	FBpp0080388	0.56346	570
2428	FBpp0080449	0.563748	577
13698	FBpp0085554	0.565314	416
1711	FBpp0079215	0.565721	264
6215	FBpp0076696	0.571368	448
9891	FBpp0083205	0.572009	539
14160	FBpp0075727	0.573798	492
9309	FBpp0082351	0.577273	401
8483	FBpp0081269	0.578653	358
16373	FBpp0073145	0.580944	311
3350	FBpp0087784	0.581963	459
7344	FBpp0075076	0.582712	382
16782	FBpp0070002	0.583085	387
25557	FBpp0088159	0.58309	767
4071	FBpp0086652	0.583569	307
28192	FBpp0071275	0.58363	284
12706	FBpp0085015	0.588678	527
15739	FBpp0076886	0.591923	262
5656	FBpp0072696	0.591989	325
6855	FBpp0075799	0.592454	339
10396	FBpp0083970	0.592481	546
8956	FBpp0081878	0.592783	583
13301	FBpp0070383	0.592813	491
14171	FBpp0110403	0.592863	346
1485	FBpp0078933	0.594159	456
10634	FBpp0271773	0.594308	523
6421	FBpp0076331	0.594984	438
16487	FBpp0076119	0.595595	480
26225	FBpp0288403	0.595886	398
14332	FBpp0085515	0.596718	358
15061	FBpp0078954	0.597503	408
15921	FBpp0070825	0.600798	459
29180	FBpp0074269	0.601887	358
2213	FBpp0079891	0.603702	571
14521	FBpp0072182	0.604078	297
15804	FBpp0073731	0.604499	262
29454	FBpp0070005	0.604549	441
5914	FBpp0072928	0.605076	323
16032	FBpp0288510	0.605557	604
10290	FBpp0083775	0.606013	550
3797	FBpp0087117	0.606131	519
13755	FBpp0089009	0.606248	558
24409	FBpp0088574	0.607163	462
17516	FBpp0111668	0.607206	375
7086	FBpp0075483	0.608584	354
16867	FBpp0071669	0.609872	440
30311	FBpp0078789	0.616791	430
13234	FBpp0070165	0.617278	426
3991	FBpp0086791	0.617709	611
13758	FBpp0089413	0.619725	393
14578	FBpp0086462	0.619955	599
9394	FBpp0088403	0.620786	602
9927	FBpp0083259	0.621785	573
16025	FBpp0079336	0.622951	290
13728	FBpp0113106	0.624095	507
7016	FBpp0075589	0.631886	316
25042	FBpp0071187	0.634484	699
6312	FBpp0076564	0.635095	424
18756	FBpp0072832	0.636099	358
26935	FBpp0080409	0.636637	359
5364	FBpp0088807	0.637779	583
5264	FBpp0072071	0.6381	458
25704	FBpp0071688	0.639913	509
27668	FBpp0070642	0.640335	595
30305	FBpp0078791	0.640364	317
11925	FBpp0083510	0.643792	339
17814	FBpp0111590	0.644537	410
10356	FBpp0083911	0.646041	513
14368	FBpp0071802	0.646189	485
12801	FBpp0085171	0.647197	360
26964	FBpp0081097	0.647506	474
6420	FBpp0076329	0.648094	281
6723	FBpp0075940	0.650722	496
7511	FBpp0074901	0.650825	510
2744	FBpp0080865	0.651655	472
5609	FBpp0072604	0.653156	433
15801	FBpp0073735	0.654086	262
14867	FBpp0082385	0.65438	601
12280	FBpp0084386	0.655443	523
30110	FBpp0077131	0.655543	503
2192	FBpp0079859	0.656441	584
668	FBpp0085933	0.65679	583
27805	FBpp0070824	0.660274	477
14085	FBpp0077939	0.667323	449
9038	FBpp0081962	0.669408	289
16314	FBpp0083995	0.670345	229
9777	FBpp0083056	0.671968	302
13635	FBpp0076468	0.672463	525
3750	FBpp0087180	0.673176	488
4000	FBpp0086797	0.67729	361
7601	FBpp0074807	0.678075	530
3325	FBpp0087831	0.679038	588
30082	FBpp0077157	0.679708	565
9929	FBpp0083255	0.679877	462
26946	FBpp0079298	0.685655	423
8484	FBpp0081268	0.687762	511
12414	FBpp0084595	0.689006	397
12362	FBpp0084484	0.689253	381
9081	FBpp0082086	0.690135	492
27063	FBpp0080090	0.690723	481
20531	FBpp0071719	0.691416	346
14495	FBpp0071546	0.69149	354
7587	FBpp0074836	0.692136	430
5941	FBpp0073036	0.6922	485
15796	FBpp0073790	0.693469	392
8208	FBpp0078420	0.693671	333
13991	FBpp0070886	0.694508	562
5255	FBpp0072113	0.69521	317
6558	FBpp0076222	0.69631	617
14252	FBpp0087155	0.696346	420
4191	FBpp0086524	0.698106	336
11745	FBpp0075338	0.698786	445
16241	FBpp0084640	0.702255	341
9850	FBpp0083189	0.704263	253
14379	FBpp0071799	0.709062	468
23255	FBpp0070550	0.709862	394
27942	FBpp0071001	0.711366	303
10302	FBpp0083817	0.712841	453
1901	FBpp0079439	0.713678	409
25765	FBpp0071024	0.721107	265
5825	FBpp0072857	0.721261	556
8896	FBpp0081758	0.723733	516
22866	FBpp0289326	0.724846	515
29252	FBpp0074388	0.725729	343
27092	FBpp0080126	0.72612	287
17821	FBpp0289444	0.727857	553
8416	FBpp0081201	0.729059	290
21742	FBpp0088057	0.73025	358
13827	FBpp0084492	0.733577	308
4974	FBpp0071716	0.73584	464
9317	FBpp0082363	0.736004	504
11019	FBpp0089324	0.736946	540
8694	FBpp0081465	0.737622	277
2914	FBpp0085289	0.738945	343
5684	FBpp0072650	0.740158	576
29603	FBpp0077050	0.741329	600
5515	FBpp0072462	0.741478	442
10224	FBpp0083710	0.743728	686
6535	FBpp0076159	0.74486	315
2233	FBpp0079942	0.745515	263
12811	FBpp0112227	0.746247	443
9794	FBpp0083097	0.746923	494
15393	FBpp0076168	0.754359	313
8055	FBpp0078157	0.754426	305
10890	FBpp0084461	0.755605	350
1189	FBpp0084352	0.758152	178
28275	FBpp0071396	0.76115	392
23877	FBpp0079875	0.762009	382
9562	FBpp0110070	0.763422	268
14922	FBpp0084292	0.765629	405
3942	FBpp0086884	0.767286	518
28484	FBpp0073418	0.768974	399
3787	FBpp0087126	0.770475	302
9109	FBpp0082056	0.774756	427
10939	FBpp0111737	0.781978	440
1562	FBpp0079047	0.782122	580
26333	FBpp0086975	0.78243	378
18501	FBpp0074139	0.782553	427
14251	FBpp0087156	0.784851	388
1498	FBpp0078965	0.786322	610
26227	FBpp0077499	0.790563	402
9067	FBpp0082019	0.791852	551
4190	FBpp0086526	0.796359	481
6521	FBpp0076269	0.797166	450
14612	FBpp0085174	0.799283	521
16700	FBpp0100164	0.800093	341
24226	FBpp0081077	0.801362	574
12266	FBpp0084360	0.802972	616
27527	FBpp0075926	0.80395	355
27986	FBpp0071021	0.807208	374
8043	FBpp0113038	0.807631	533
15426	FBpp0075946	0.808429	449
27168	FBpp0080366	0.812794	327
6976	FBpp0112082	0.816187	371
18726	FBpp0075592	0.816417	337
15618	FBpp0076518	0.821971	486
28691	FBpp0073690	0.826651	611
19103	FBpp0078597	0.827484	586
13699	FBpp0087228	0.830471	414
3042	FBpp0289587	0.831033	388
18719	FBpp0100168	0.835064	340
1025	FBpp0080202	0.835257	632
11155	FBpp0076836	0.835383	543
27809	FBpp0070829	0.835573	307
5571	FBpp0072534	0.839213	555
11124	FBpp0082184	0.842698	435
29569	FBpp0076908	0.843017	529
840	FBpp0080440	0.844638	487
24864	FBpp0082714	0.845536	369
15496	FBpp0074891	0.846163	401
17507	FBpp0111663	0.849089	389
29988	FBpp0077336	0.849438	420
14577	FBpp0086467	0.850575	521
8978	FBpp0081889	0.853687	363
14282	FBpp0086642	0.85509	440
30355	FBpp0078818	0.856329	545
29514	FBpp0076985	0.856648	292
25320	FBpp0082239	0.857239	394
5135	FBpp0071961	0.857962	449
9027	FBpp0081988	0.85805	250
5006	FBpp0071687	0.858678	308
9211	FBpp0082205	0.858772	408
29913	FBpp0077384	0.858841	331
7364	FBpp0271828	0.859174	235
802	FBpp0289317	0.854673	699

## Sheet: C. elegans
Gene number	Gene name	Protein abundance	Transcript length
20129	C27F2.7	0.00230836	408
10767	D1081.6b	0.00325392	247
19412	C09B9.2	0.00353806	328
24959	R09E12.1	0.00358264	296
12749	F49A5.5a	0.00391243	402
904	Y41C4A.19	0.00429561	289
14303	R04D3.1	0.00499694	491
26432	Y5H2A.2	0.00537552	409
17643	Y71A12B.8	0.00550272	485
16083	W07A12.7	0.00592641	502
2552	ZC487.5	0.00621309	212
13605	K02B12.4b	0.00623563	400
12893	F53A2.1	0.00649573	403
6782	F28D9.2a	0.00679326	340
17317	Y57A10B.1	0.00689037	470
58	C40C9.2	0.00691148	534
2962	Y34B4A.3	0.00721919	362
28764	ZK994.1	0.00726187	554
12989	F54B8.3	0.00730672	309
29850	Y73B3A.22	0.00746836	377
28894	F08G5.7	0.00752436	409
26799	Y39A3B.2	0.00758981	412
20030	C25E10.4	0.00796036	486
11140	F09C6.6	0.00802434	301
9094	B0391.5	0.00816647	378
28293	Y119D3B.8	0.00837536	306
74	F27B3.2	0.00841768	469
380	B0207.12b	0.00861342	430
9391	C06H2.4	0.00865908	453
7001	Y75B12B.7	0.00902873	349
23737	F57C9.6	0.00972212	389
11409	F14H3.2	0.0106852	434
15072	T07D10.3	0.0106958	377
29720	Y17D7B.8	0.0107133	290
7070	C25F9.1a	0.0108373	431
20843	C45H4.7	0.011031	287
14634	R12H7.4	0.0110501	410
15868	W01B6.5	0.0116012	536
6440	F32G8.1	0.0116236	298
8122	C52B9.6	0.0116588	523
6492	F26B1.6	0.0119991	326
25953	T25E4.2	0.0127857	471
13469	H16D19.3	0.0128704	260
24002	H23L24.2	0.0133264	497
25047	R13D11.8	0.01338	399
23243	F48E3.6	0.0134753	223
2517	F59D12.4	0.0135535	543
4367	F36D3.2	0.0141781	422
18050	ZC84.4	0.0145798	395
24294	K07A3.3b	0.0146073	518
10501	C49A1.9	0.0149713	302
18704	B0213.16	0.0151814	499
15835	T28F4.2	0.0161157	545
29948	F57B1.9a	0.0161748	357
19670	C16C4.6	0.0165974	366
27063	Y46H3A.1b	0.0174233	348
17537	Y66A7A.4	0.0174985	479
6428	Y38A10A.1	0.0175099	339
7159	E02C12.2	0.0177366	317
20309	C32B5.4	0.0178593	360
21828	F15E11.2	0.0180833	300
13247	F57G9.1	0.0181	357
24416	K09C6.3	0.0184049	94
15236	T11G6.4	0.0187472	499
17099	Y51H4A.2	0.0192981	190
7189	F38B7.7	0.0197123	333
7371	F47G9.2	0.0198153	334
16264	Y17G7B.13	0.0199718	454
7092	ZK488.9	0.020151	357
11282	F13B12.2	0.0202557	512
17942	Y111B2A.27	0.0205091	237
23601	F55G1.1	0.0205224	329
12068	F32D8.7b	0.0205992	380
22642	F36H9.6	0.0212896	339
12968	F53F8.6	0.0218552	112
21614	F09G2.3	0.0219064	509
9180	C01F6.2	0.0220307	487
23294	F49F1.8	0.0221795	615
21989	F20D6.1	0.0226751	180
12578	F44G4.7	0.0230823	408
18786	B0280.11	0.0235146	441
20881	C46H3.1	0.0239496	215
20652	C40A11.6	0.0240988	218
19171	C04E7.4	0.0243752	542
29334	Y49F6B.13	0.0244591	309
9347	C06A1.3	0.0246103	364
11136	F09C3.5	0.0246298	319
28587	ZK381.5a	0.0249509	523
19070	C02E7.10	0.0249617	340
14355	R06A4.6	0.0259859	384
18138	ZC455.3	0.026035	529
16029	W05B10.4	0.0266166	255
18507	ZK1053.5	0.026725	265
21054	C52B11.3	0.0267482	517
15558	T23F6.2	0.0270544	251
15909	W02A11.3	0.0279903	489
24841	R05F9.11	0.0282449	525
24975	R10H1.2a	0.0284346	381
11392	F14F7.4	0.0285273	282
16473	Y38H8A.4	0.0286521	331
12039	F32B4.1	0.0293681	415
8067	C40H5.5a	0.0293689	409
965	B0222.7	0.0293916	294
12498	F42G4.6	0.0294307	279
4492	C25B8.6	0.0295859	477
1001	F46C8.2	0.030593	314
16342	Y36E3A.1	0.0308273	246
14281	R03A10.6.2	0.0314602	527
17081	Y51B9A.9	0.0319672	381
19099	C03A7.2	0.032107	327
10628	C54C8.7	0.0321337	417
29345	C27D6.11	0.0323677	334
17752	Y81G3A.1	0.0328649	243
20595	C37H5.2	0.0329351	355
27205	Y49F6B.5	0.033173	193
9165	BE10.4	0.0335278	301
24739	R02C2.6	0.0335922	324
11687	F22B5.5	0.0336486	332
15130	T09A5.4	0.0342296	297
13068	F54F12.2a	0.03443	260
4172	F46C5.3	0.0347547	399
12284	F36H1.3	0.0349562	532
22529	F35B3.7	0.0355677	578
28198	Y97E10B.1	0.0356811	514
19439	C09F5.2a	0.0364763	297
20798	C44C8.1	0.0371187	375
18496	ZK1037.1	0.0376964	370
19116	C03B1.13	0.038136	506
9656	C14A4.13	0.0386329	471
20440	C34D4.10	0.0394867	362
19047	C02B8.5	0.0399279	378
9069	B0331.1	0.0399646	502
11801	F25H9.2	0.0406934	310
16767	Y44A6D.5	0.0407828	393
18330	ZK673.4	0.0408779	461
23801	F58H7.8	0.0413996	375
21992	F20D6.6	0.0416189	316
13129	F55G11.1	0.0419077	337
26548	Y22D7AR.14	0.0427925	335
25394	T07H3.5	0.0434788	417
17686	Y73F8A.34a.2	0.0440117	485
14769	T01G5.2	0.0442032	535
17791	Y102F5A.1	0.044383	421
19428	C09E7.5	0.0449339	457
25690	T19D12.10	0.0449395	455
13632	K03A11.5	0.0451391	256
18198	ZK262.8	0.0452414	277
7015	C41G6.3	0.0454194	376
17884	Y106G6D.4	0.0458411	436
28482	ZK6.8	0.0464768	488
22920	F42G2.4	0.0469778	331
21765	F13H8.8	0.0474403	520
8053	F01E11.4	0.0475608	311
21934	F18G5.5	0.0477488	290
10128	C34C12.1	0.0490614	472
16466	Y38H6C.21	0.0492684	278
3329	W02B12.7	0.0498515	471
17954	Y113G7B.3	0.0501263	319
29710	ZK686.6	0.050425	306
28757	ZK973.8	0.0507195	392
22297	F28A10.5	0.0509792	293
16665	Y43C5B.2	0.0510715	245
4723	C08H9.5	0.0514655	502
20364	C33C12.5	0.0517926	316
15761	T27E9.6	0.0519396	201
13000	F54B11.4	0.0525742	209
18310	ZK666.5	0.0529787	396
29967	ZK1037.13	0.0530667	291
8139	W06D12.2	0.0534721	444
25543	T12B5.10	0.0535066	353
4457	T06C12.6	0.0538573	414
4724	ZK938.5	0.0539821	498
16395	Y37H9A.2	0.0541376	326
27036	Y46C8AL.8	0.0545617	467
14476	R08H2.9	0.0551502	449
15202	T10C6.10a	0.0554991	383
18364	ZK795.2	0.0556369	292
6792	F15H9.2	0.0565875	351
22604	F36D4.4	0.0568136	472
2450	M01F1.1	0.0570705	437
27189	Y48G9A.12	0.0576458	254
5312	F45H7.4.2	0.0583439	441
15515	T22C1.8	0.0584088	591
26607	Y32H12A.1	0.0595416	372
12335	F38A1.14	0.0597642	464
25338	T06C10.3	0.0599758	557
2557	F32D1.4	0.0600945	273
26663	Y37E3.1	0.0612171	402
25431	T08E11.3	0.0614936	300
21190	C56E6.4	0.062201	396
14489	R09D1.6	0.0625647	452
1431	T04A8.9.1	0.0632952	249
20294	C31H1.5	0.0639872	315
10598	C53B4.2	0.0649231	468
29307	ZK563.7	0.064952	349
937	Y11D7A.11	0.0659057	313
9279	C04G2.2	0.0679525	373
12325	F38A1.4	0.0696893	488
24715	M151.3	0.0720771	453
12955	F53F4.7	0.0721702	360
9924	C27B7.6	0.0724846	454
27238	Y50D4B.6	0.0736005	421
23529	F54H12.2	0.0741879	419
1582	M04C9.5b	0.074385	489
23881	F59H6.11	0.074717	305
3278	W04G5.6	0.0753317	391
14864	T04B2.7	0.0763932	367
28071	Y77E11A.9	0.0767328	296
7391	F55B12.6	0.0778387	335
23684	F56D6.1	0.0781886	462
21798	F14F9.2	0.079458	277
13436	H08M01.1	0.0799896	342
9095	B0391.6	0.0806088	483
24448	K09F6.5	0.0814699	410
22009	F21A9.2	0.0820029	392
12332	F38A1.10	0.0825637	275
14764	T01E8.8	0.0829248	205
14090	M03C11.6	0.0833924	300
16010	W04G5.8	0.0834898	397
24883	R07C12.1	0.0850493	337
7113	C44C3.3	0.0851013	369
16009	W04G5.7	0.0867644	392
10906	E03H4.11	0.0869468	384
27915	Y73B3A.15	0.0871077	449
29847	C31C9.8	0.0871541	390
1016	E03G2.4	0.087504	333
9466	C08E8.2	0.0883875	338
16292	Y18D10A.23	0.0886486	503
7112	H27D07.4	0.0886955	371
19905	C23G10.1b	0.0896547	456
24273	K06A9.2	0.0899294	516
23947	H11E01.2	0.0907269	458
18793	B0281.6	0.09167	212
29251	C42D8.9	0.0922043	242
13307	F58G1.3	0.0922888	364
25541	T12B5.7	0.0949275	207
28328	ZC53.1	0.0953754	453
13449	H12D21.4	0.097707	324
2875	C18E3.8	0.0993722	358
10092	C33D3.3	0.0994616	306
26246	W04B5.2	0.103943	352
10385	C47A4.3	0.104429	316
889	F33A8.9	0.104806	346
19062	C02D5.1	0.1051	408
6360	AH6.6	0.105558	329
19842	C18C4.1b	0.106295	476
16223	Y15E3A.4	0.10655	469
1004	F59F3.2	0.106774	430
7018	T10H4.8	0.107228	401
23620	F56A4.9	0.108258	462
22214	F26A1.8	0.108562	405
28539	ZK250.6	0.10964	281
15370	T16G12.7	0.109766	319
22011	F21C10.3a	0.110192	260
11831	F26D2.15	0.111799	279
20012	C25A6.1	0.112218	300
9711	C15H7.3	0.112465	398
12048	F32B4.6	0.112642	297
28026	Y75D11A.3	0.112762	180
13191	F56H6.11	0.113596	663
28147	Y94H6A.1	0.113628	498
28025	Y75D11A.2	0.114376	180
13998	K11E4.1	0.114867	302
7100	K12D9.5	0.115404	370
9233	C02D4.1	0.115742	272
7016	T10H4.5	0.116186	389
26505	Y19D10A.7	0.116753	401
26912	Y40C7B.5	0.11689	610
19458	C10A4.2	0.118174	266
23526	F54H5.2	0.11953	424
21174	C56C10.6	0.119681	422
956	Y51H4A.9	0.119884	351
24584	M01D1.3	0.120256	297
21469	F07B7.7	0.120365	348
29969	ZK1025.7	0.120548	461
28812	ZK1248.5	0.121067	334
5582	F52D2.2	0.121483	229
17984	Y116A8C.5	0.121932	567
7099	K12D9.7	0.121949	367
24701	M60.7	0.123534	452
23322	F52C9.5	0.124015	618
23763	F58E1.5	0.124187	276
15754	T27E7.3	0.124492	363
27406	Y54G2A.8a	0.124594	464
28720	ZK697.14	0.125347	249
13376	F59B10.4a	0.129437	264
17022	Y49E10.22	0.129706	259
15032	T07A5.4	0.130348	214
25040	R13A5.11	0.130928	421
18236	ZK507.3	0.131863	374
19372	C08C3.2	0.132695	311
7449	W09D6.3	0.134651	344
13134	F55G11.6	0.134825	340
23269	F49D11.3a	0.13571	314
28971	AC8.10	0.1359	439
9696	C15A11.4	0.13618	398
15347	T15H9.4	0.136202	431
8956	C53A5.4	0.137903	346
24007	H23N18.2	0.139523	531
14619	R11D1.7	0.140254	461
7397	Y17G9A.5	0.140777	345
22222	F26A10.2	0.140945	620
25711	T20B12.4	0.141578	386
29152	F25C8.5	0.14248	417
20097	C26F1.6	0.142891	360
7903	Y73F8A.17	0.145761	380
9070	B0331.2	0.146012	523
24292	K06H7.8	0.146093	346
21500	F07F6.5	0.146501	207
12463	F41D3.11	0.146807	416
29962	F10A3.17	0.147038	255
23700	F56F10.2	0.147858	377
12362	F38H4.4	0.148459	501
5426	B0273.2.1	0.149842	485
24984	R11F4.3	0.150106	418
23272	F49D11.6	0.152359	314
25437	T08G2.2	0.15258	398
28810	ZK1248.1	0.153674	515
14240	M199.2.1	0.153883	488
24615	M01H9.5	0.154332	150
19577	C14C6.6	0.154413	524
7902	Y73F8A.16	0.155188	396
15748	T27D1.3	0.157032	345
21034	C50H11.5	0.159542	351
25699	T19H12.8	0.160352	505
26528	Y22D7AL.7	0.160423	385
14011	K11H3.4	0.160527	364
7281	T08G3.2	0.160844	343
7059	F18E3.5	0.160907	381
23231	F48C1.2	0.161661	362
10626	C54C8.4	0.162179	399
24409	K09C4.5	0.162392	524
19877	C18G1.7	0.165325	452
10951	F01G10.9	0.1658	451
14142	M05B5.6	0.167124	481
13960	K10D11.2	0.167834	340
12764	F49C12.3	0.168055	379
15690	T25E12.13	0.168829	325
26136	W02D7.2	0.169303	389
26404	W10G11.14	0.169467	210
6371	F49E12.5a	0.169998	335
8018	DY3.4a.1	0.170087	561
6923	Y45F10B.11	0.170246	325
12166	F35C11.2	0.171627	397
23716	F57B9.8	0.171989	444
20316	C32B5.10	0.173422	410
11904	F28C6.1	0.174364	486
9265	C04B4.3	0.175311	335
24193	K03H9.3	0.176117	457
6256	F40E10.2	0.176696	212
16859	Y47D3A.14	0.17699	287
12762	F49C12.1	0.177234	378
17896	Y106G6G.6	0.17732	430
19282	C06A8.8a	0.177398	403
29946	F34D10.9	0.177644	487
25816	T22E5.3	0.178335	547
17413	Y57G11C.46	0.178786	377
17980	Y116A8C.1	0.179274	328
15298	T13F3.7	0.18014	324
23648	F56C3.2	0.180421	457
52	K11G12.2	0.180866	575
5264	W03D2.1c	0.181263	539
23762	F58E1.4	0.182784	477
26403	W10G11.13	0.182848	216
11351	F14A5.1	0.183402	358
10970	F02E9.3	0.183718	319
17666	Y73F8A.22	0.184137	305
28822	ZK1290.6	0.184784	507
9873	C25G4.8	0.185283	394
6930	T04A11.10	0.187906	330
3507	T07H6.5	0.18822	622
1484	R10D12.2	0.188386	356
18367	ZK809.1	0.188873	428
15727	T26H2.1	0.189779	405
394	Y105E8A.5	0.189884	576
23621	F56A4.10	0.189939	452
17290	Y56A3A.33	0.190934	365
12261	F36D3.8	0.191424	308
5099	C29E6.3	0.191547	430
4312	C11G6.4a	0.192142	437
19525	C13A2.1	0.192317	498
24415	K09C6.2	0.192365	344
14616	R11D1.2	0.192842	414
16386	Y37H2A.7	0.193913	298
27837	Y71G12B.17	0.194224	272
21788	F14D2.7	0.194877	153
27975	Y73C8C.4	0.19563	356
25623	T15B7.16	0.196161	474
21441	F01F1.11	0.196321	405
8949	T24D1.4	0.196505	425
18718	B0218.7	0.196633	282
16008	W04G5.5	0.196742	412
16699	Y43F8A.5	0.197019	475
27527	Y55H10A.2	0.197741	370
15504	T22A3.6	0.197864	491
7470	C54D2.4a	0.198229	488
11611	F20G2.5	0.198349	493
654	T26C11.7	0.198549	399
18167	ZK20.1	0.199011	420
830	F54B11.1	0.199627	339
24680	M04F3.3	0.199746	439
17929	Y111B2A.10a	0.199869	430
20377	C33F10.1	0.200063	166
19909	C23G10.5	0.200338	281
2362	F09C12.1	0.200492	445
11941	F28H6.3	0.201165	437
25777	T21H3.4	0.204336	445
12941	F53F1.1	0.204378	399
17067	Y51A2D.13b	0.204723	490
15756	T27E7.5	0.206521	277
25369	T07D3.5	0.206711	263
12204	F35E12.9b	0.207241	390
21617	F09G2.6	0.207571	533
23613	F56A3.2	0.207575	443
9517	C08H9.12	0.210142	460
2898	F32A11.2	0.210537	514
28199	Y97E10B.2	0.211548	314
15562	T23F6.5	0.212051	600
15163	T09E11.9	0.213115	490
5250	T16A1.7	0.213429	501
15457	T20G5.13	0.213997	237
25050	R13F6.2	0.214895	207
25766	T21F2.1a	0.215019	497
11893	F27E5.5	0.215647	377
18308	ZK666.3	0.215914	397
23845	F59E11.11	0.216305	422
13782	K07F5.8	0.216364	284
14043	M01B2.10	0.216401	316
17498	Y62H9A.1	0.216516	366
28371	ZC196.3	0.216608	441
20419	C33H5.16	0.217521	341
10498	C49A1.3	0.218045	444
11270	F11F1.5	0.218644	246
13965	K10D11.5	0.219453	496
11822	F26D2.3a	0.219798	476
17293	Y57A10A.3	0.220052	245
18426	ZK892.3	0.220212	541
15318	T14B1.1.2	0.220571	375
24752	R02E4.1	0.220601	288
19515	C12D5.7	0.221584	492
13501	H22D14.1	0.221903	344
6337	F43G6.6	0.223209	548
15085	T07G12.5a	0.223984	555
25601	T14E8.2	0.22407	244
22212	F26A1.6	0.22495	252
19616	C15C7.6	0.225483	424
27244	Y50D7A.1	0.226941	564
5056	H23L24.5	0.227762	485
22882	F42A6.1	0.227856	328
19253	C05E11.7	0.22792	463
11779	F25H2.12a	0.228178	478
855	Y18H1A.13	0.229939	301
22517	F33H12.1	0.230221	295
16331	Y32F6A.1.1	0.230985	343
2063	Y18D10A.25	0.231567	290
20507	C35D10.7a	0.232066	537
20727	C42D4.2	0.23274	579
8848	C14F5.2	0.232818	251
19757	C17E7.10	0.233102	350
17696	Y75B8A.5	0.234416	401
7384	Y9C9A.9	0.234477	338
23024	F45C12.1	0.234988	463
28964	T14E8.4	0.235157	489
18755	B0244.6	0.235357	374
15083	T07G12.3	0.235612	623
27558	Y59C2A.1	0.235953	454
17190	Y53F4B.24	0.236258	357
21503	F07G6.1	0.236451	251
24308	K07C6.2	0.236733	499
24711	M116.4	0.237107	329
19540	C13B7.1	0.237577	346
17550	Y66D12A.11	0.23789	340
30142	C50C3.7	0.23813	398
7429	C42D4.9	0.238169	350
7077	K09D9.13	0.238298	361
7055	Y57G7A.4	0.238529	386
13306	F58G1.2b	0.238905	500
13803	K08C9.5	0.238908	311
18462	ZK938.6	0.239576	460
9374	C06B8.4	0.239849	306
17459	Y60A3A.14	0.240285	414
4519	B0395.1	0.240676	514
4271	ZC410.1a	0.2412	459
9266	C04B4.4	0.241735	489
10339	C44C10.7	0.241932	341
23110	F46F5.1	0.24299	399
7012	C41G6.15	0.243472	368
22981	F44A2.2	0.243865	451
7081	H06H21.2	0.2452	363
19497	C10H11.3	0.245386	531
6978	T04B2.4	0.245701	344
25525	T12A2.8.2	0.245833	434
19692	C16C8.16	0.247839	267
9059	B0284.2	0.248459	424
3152	T16H5.1a	0.249086	454
23569	F55C12.6	0.249226	340
9815	C23H4.2	0.249616	583
7430	Y46H3D.2	0.24999	367
15294	T13F3.2a	0.25003	391
25037	R13A5.7	0.250058	388

## Sheet: A. thaliana
Gene number	Gene name	Protein abundance	Transcript length
16010	AT4G01760	0.00237527	667
5045	AT1G65180	0.0028248	653
5453	AT1G69170	0.00288354	405
23194	AT5G43270	0.00335643	419
16806	AT4G11390	0.00371551	514
13383	AT3G28610	0.00426915	473
1322	AT1G14580	0.0043597	481
23286	AT5G44190	0.00449713	386
19110	AT4G34440	0.00468603	674
22689	AT5G38240	0.00478683	588
11622	AT3G11490	0.00482009	435
6012	AT1G75240	0.00500292	309
13379	AT3G28570	0.00516244	451
22867	AT5G40000	0.00529386	470
16815	AT4G11480	0.00530648	656
14500	AT3G50180	0.00532954	588
5811	AT1G73290	0.0054741	438
14866	AT3G53840	0.00568662	640
21071	AT5G15730	0.00598585	436
6882	AT2G04500	0.00604542	449
14496	AT3G50140	0.00648168	508
8563	AT2G27070	0.00651695	575
24675	AT5G58080	0.00656605	632
24899	AT5G60320	0.00669446	675
4046	AT1G52890	0.00684826	317
14495	AT3G50130	0.00688137	564
13783	AT3G43020	0.00690051	366
17717	AT4G20520	0.00691581	376
13266	AT3G27473	0.00724747	481
24898	AT5G60310	0.00730456	616
7310	AT2G13890	0.00767045	524
10355	AT2G45590	0.00785332	683
24324	AT5G54570	0.00792651	520
10618	AT3G01080	0.00800197	461
4669	AT1G61110	0.00810177	320
13317	AT3G27980	0.00821513	497
7702	AT2G18130	0.00831263	441
11956	AT3G14630	0.0083678	508
8865	AT2G30250	0.00848028	393
4509	AT1G59500	0.00851919	597
1032	AT1G11590	0.00853098	506
2674	AT1G29890	0.0093647	398
20830	AT5G13320	0.00966973	575
4566	AT1G60090	0.0102393	528
17036	AT4G13700	0.0103094	474
24330	AT5G54630	0.0105227	472
25381	AT5G65140	0.0109614	381
14505	AT3G50230	0.0115441	660
16987	AT4G13210	0.0115583	418
12698	AT3G21800	0.0116221	480
23852	AT5G49850	0.011805	596
710	AT1G08290	0.0119276	337
11946	AT3G14530	0.0119287	360
3972	AT1G52110	0.0119929	557
4628	AT1G60800	0.0123762	632
23169	AT5G43020	0.0127039	669
18303	AT4G26400	0.0130099	344
337	AT1G04310	0.0130931	645
13470	AT3G29430	0.0132326	357
21006	AT5G15080	0.0136257	493
20545	AT5G10100	0.013698	372
5019	AT1G64920	0.0137451	452
21117	AT5G16190	0.0139704	335
1132	AT1G12620	0.0139902	621
22879	AT5G40120	0.0142093	385
2992	AT1G33090	0.0144093	494
16816	AT4G11490	0.0144548	636
17718	AT4G20530	0.0147699	468
5111	AT1G65860	0.0151324	459
10641	AT3G01300	0.0151627	490
24017	AT5G51500	0.0153299	540
4657	AT1G61230	0.0154733	546
2423	AT1G26970	0.0155446	404
7469	AT2G15640	0.0155474	426
12532	AT3G20190	0.0157063	644
7613	AT2G17220	0.0158063	413
15970	AT4G01360	0.0160261	371
5473	AT1G69790	0.0167754	376
6429	AT1G79420	0.017003	404
4890	AT1G63400	0.0174578	577
14361	AT3G48790	0.0175966	386
17716	AT4G20510	0.0179993	413
3139	AT1G34790	0.0180739	332
7390	AT2G14800	0.0183769	580
10210	AT2G44090	0.0184869	582
20285	AT5G07100	0.018761	309
5559	AT1G70500	0.0189983	468
17600	AT4G19330	0.0191127	537
22987	AT5G41200	0.0193697	330
21271	AT5G17730	0.0195751	470
5018	AT1G64910	0.0196787	447
8862	AT2G30220	0.019958	358
3883	AT1G51220	0.02001	337
21884	AT5G24590	0.0201689	451
4859	AT1G63330	0.0202099	558
17201	AT4G15350	0.0203227	509
21072	AT5G15740	0.0204106	505
4858	AT1G63340	0.0205211	398
24810	AT5G59430	0.0206161	578
16802	AT4G11350	0.0210551	507
11822	AT3G13430	0.0214931	315
15729	AT3G62470	0.0219705	599
7949	AT2G20650	0.022215	276
15736	AT3G62540	0.022852	599
8321	AT2G24560	0.0228641	360
20401	AT5G08250	0.0231383	550
9275	AT2G34500	0.0231775	495
20980	AT5G14820	0.0232185	598
8734	AT2G28860	0.0233565	493
7734	AT2G18470	0.0235778	633
16659	AT4G09920	0.0236078	414
22668	AT5G38030	0.0236425	498
10687	AT3G01770	0.0236546	601
8733	AT2G28850	0.0242394	493
19349	AT4G36870	0.0244316	638
4505	AT1G59406	0.0255329	349
13975	AT3G44930	0.0257648	731
8276	AT2G24080	0.0261701	374
24257	AT5G53900	0.0262078	377
8187	AT2G23160	0.0266688	395
1756	AT1G19100	0.0269261	542
250	AT1G03540	0.0269652	609
21154	AT5G16560	0.027084	403
8871	AT2G30310	0.0274394	359
20346	AT5G07710	0.0278338	468
4240	AT1G54940	0.0278997	557
23448	AT5G45810	0.0279266	483
13974	AT3G44920	0.0282752	671
18257	AT4G25940	0.028433	574
15814	AT3G63320	0.0285443	423
10440	AT2G46450	0.0285487	636
20504	AT5G09690	0.028549	401
4126	AT1G53510	0.0285909	603
14470	AT3G49880	0.028689	466
4497	AT1G59030	0.0287721	349
23451	AT5G45840	0.0291843	692
23439	AT5G45730	0.0291915	519
254	AT1G03590	0.0294815	462
18499	AT4G28370	0.0298887	479
8501	AT2G26450	0.0303604	496
21372	AT5G18740	0.0305789	609
1250	AT1G13860	0.0307468	603
2909	AT1G32240	0.0308082	388
1275	AT1G14110	0.0311241	435
4799	AT1G62620	0.0311382	458
691	AT1G08090	0.0312	530
1792	AT1G19470	0.0315689	412
24758	AT5G58910	0.0316837	523
12066	AT3G15700	0.0316848	375
503	AT1G06120	0.0320333	299
20858	AT5G13600	0.032295	591
876	AT1G09980	0.0323846	553
17402	AT4G17380	0.0325281	574
8372	AT2G25120	0.0325855	380
365	AT1G04540	0.0326195	601
20025	AT5G04500	0.03276	764
6028	AT1G75450	0.0330929	536
3795	AT1G50270	0.0332293	596
15969	AT4G01350	0.0333972	652
5021	AT1G64940	0.0336089	511
11661	AT3G11890	0.0336527	527
14684	AT3G52020	0.0338242	501
21667	AT5G22420	0.0339221	409
12857	AT3G23340	0.0339913	442
25618	AT5G67540	0.0339986	471
25587	AT5G67230	0.0341249	492
24857	AT5G59900	0.0343182	907
23445	AT5G45780	0.0346024	570
11294	AT3G07730	0.0349137	473
17182	AT4G15160	0.0349425	428
13387	AT3G28650	0.0352056	665
18915	AT4G32540	0.0353464	414
11885	AT3G13960	0.0355359	396
10504	AT2G47090	0.0355674	737
22739	AT5G38740	0.0355996	426
5810	AT1G73300	0.0357638	441
19462	AT4G38010	0.0358642	559
22669	AT5G38040	0.0359089	449
3011	AT1G33350	0.0364114	538
13472	AT3G29450	0.0368661	522
20360	AT5G07850	0.037396	456
14161	AT3G46790	0.0375602	657
10685	AT3G01750	0.0376985	664
223	AT1G03270	0.0377329	514
19905	AT5G03360	0.0378697	684
237	AT1G03410	0.0379124	398
10709	AT3G01900	0.0381645	496
12323	AT3G18180	0.0381666	470
14820	AT3G53380	0.0382187	715
15951	AT4G01170	0.0382344	444
25419	AT5G65540	0.038614	595
22605	AT5G37400	0.038887	623
1504	AT1G16440	0.0388952	431
22914	AT5G40470	0.0389085	496
24118	AT5G52510	0.0391355	640
3882	AT1G51210	0.0391464	433
22579	AT5G37140	0.0393096	692
10033	AT2G42290	0.0394433	646
22889	AT5G40220	0.0394522	394
689	AT1G08070	0.039467	741
4768	AT1G62280	0.0395034	394
13583	AT3G30770	0.0395053	514
20044	AT5G04690	0.0395863	625
5366	AT1G68460	0.0396119	357
13269	AT3G27500	0.0396485	609
10815	AT3G03030	0.039649	474
8878	AT2G30380	0.039776	519
2262	AT1G24370	0.0398013	413
6727	AT2G02640	0.040046	627
14068	AT3G45860	0.0402856	676
24323	AT5G54560	0.0406489	360
21847	AT5G24220	0.0406954	376
3687	AT1G49090	0.0411821	372
23528	AT5G46610	0.041208	543
17942	AT4G22780	0.0412297	458
15882	AT4G00480	0.0412467	521
10351	AT2G45550	0.0413776	511
13937	AT3G44550	0.0415395	402
2680	AT1G29830	0.0417427	533
5995	AT1G74900	0.0419869	482
25206	AT5G63390	0.0423223	559
21965	AT5G25400	0.0423675	349
5159	AT1G66350	0.0425838	511
2462	AT1G27360	0.0427235	362
16795	AT4G11280	0.0428442	495
1680	AT1G18470	0.0429105	418
21162	AT5G16640	0.0429451	504
7471	AT2G15660	0.0429879	333
15351	AT3G58690	0.0432109	386
9220	AT2G33860	0.0433472	608
17289	AT4G16230	0.0437425	340
18215	AT4G25520	0.0438947	748
20124	AT5G05490	0.0440961	617
24231	AT5G53640	0.0441413	454
21101	AT5G16030	0.0441778	340
17172	AT4G15060	0.0442097	555
10933	AT3G04210	0.0442844	505
13365	AT3G28430	0.0445614	671
1169	AT1G12990	0.0447729	388
2555	AT1G28170	0.0448553	326
24012	AT5G51450	0.0450168	582
8552	AT2G26960	0.0451923	427
8334	AT2G24690	0.045276	682
15705	AT3G62230	0.0456174	461
20515	AT5G09800	0.0456918	409
25092	AT5G62250	0.0457155	549
24443	AT5G55760	0.0457709	473
273	AT1G04010	0.0459286	629
17141	AT4G14750	0.0460515	314
15443	AT3G59610	0.0461479	521
14874	AT3G53920	0.0464417	571
19723	AT5G01540	0.0465989	682
5315	AT1G68050	0.0466918	619
7521	AT2G16220	0.0468038	407
1949	AT1G21070	0.0468171	348
22816	AT5G39490	0.0470407	566
8287	AT2G24210	0.0471665	591
3658	AT1G48670	0.0471821	525
13487	AT3G29590	0.0473254	449
13115	AT3G26050	0.0473721	533
20735	AT5G12010	0.0473781	502
8157	AT2G22840	0.0475588	530
9120	AT2G32830	0.0475706	542
11770	AT3G12940	0.0477561	490
3308	AT1G41680	0.0478503	327
14811	AT3G53290	0.0481118	407
18896	AT4G32350	0.0481131	730
11766	AT3G12900	0.0482807	357
13758	AT3G42770	0.0484481	532
23290	AT5G44230	0.0485197	657
18186	AT4G25230	0.0488206	594
9039	AT2G32010	0.0490804	501
19705	AT5G01360	0.0491051	386
7486	AT2G15810	0.0491076	545
11630	AT3G11570	0.0491455	427
22619	AT5G37540	0.04915	365
17416	AT4G17505	0.0491555	322
18650	AT4G29880	0.0492398	404
20012	AT5G04370	0.049247	396
6915	AT2G04860	0.0492634	582
21419	AT5G19210	0.049322	430
15255	AT3G57730	0.0495949	352
15522	AT3G60400	0.0496537	558
1221	AT1G13530	0.0497443	385
15090	AT3G56080	0.0499322	610
5928	AT1G74330	0.0499439	445
23713	AT5G48460	0.0499908	654
9443	AT2G36240	0.0500071	497
4724	AT1G61810	0.0503457	520
11938	AT3G14450	0.0503879	327
19679	AT5G01100	0.0506452	631
17985	AT4G23210	0.050843	517
2036	AT1G22040	0.0510003	475
13523	AT3G30180	0.0511905	484
4868	AT1G63240	0.051254	508
23170	AT5G43030	0.0513975	564
17348	AT4G16820	0.0515191	601
18165	AT4G25020	0.0516563	375
15241	AT3G57590	0.0521499	404
1695	AT1G18310	0.0524349	649
21686	AT5G22610	0.0524845	502
2467	AT1G27410	0.0526042	422
10918	AT3G04060	0.0527527	338
23477	AT5G46100	0.0529411	472
20099	AT5G05240	0.0529847	570
2405	AT1G26790	0.0532267	396
23084	AT5G42170	0.0534243	319
7281	AT2G13500	0.0535868	338
15633	AT3G61510	0.0536056	488
1173	AT1G13040	0.0537767	517
21828	AT5G24030	0.0537881	635
11530	AT3G10560	0.05385	514
20712	AT5G11780	0.0539503	494
18529	AT4G28670	0.0540094	625
15487	AT3G60050	0.0542687	473
1217	AT1G13490	0.0542777	363
20584	AT5G10490	0.0542922	447
23680	AT5G48130	0.0543436	625
261	AT1G03670	0.0543544	643
21843	AT5G24180	0.0544915	375
25161	AT5G62940	0.0545194	372
11839	AT3G13590	0.0545619	513
4843	AT1G63070	0.054597	590
19	AT1G01190	0.0546918	535
9965	AT2G41590	0.0546927	367
6267	AT1G77850	0.0548032	652
8458	AT2G26000	0.0549318	479
20052	AT5G04770	0.0549484	583
25580	AT5G67160	0.0549879	434
22722	AT5G38570	0.0549948	411
20760	AT5G12260	0.0550776	624
19609	AT4G39500	0.0551456	469
8616	AT2G27630	0.0551842	653
12266	AT3G17620	0.0552303	398
18942	AT4G32810	0.0552744	616
6814	AT2G03560	0.0552845	335
8669	AT2G28170	0.0553526	617
1005	AT1G11170	0.0554823	405
3369	AT1G43090	0.0554901	444
6993	AT2G05850	0.0555502	487
12923	AT3G24000	0.0557051	633
19161	AT4G34940	0.0558429	664
6289	AT1G78070	0.0558525	512
24455	AT5G55880	0.0559091	366
24456	AT5G55890	0.0559091	366
6740	AT2G02770	0.0559469	569
7567	AT2G16750	0.055993	474
4667	AT1G61130	0.056085	476
3677	AT1G49190	0.0561474	608
19430	AT4G37690	0.0561627	432
5154	AT1G66300	0.0562011	456
17882	AT4G22180	0.0562215	558
21151	AT5G16530	0.0562626	351
16490	AT4G08210	0.0563929	686
18497	AT4G28350	0.0565192	649
19866	AT5G02970	0.0565369	514
3368	AT1G43080	0.0566288	404
7634	AT2G17430	0.0566564	580
23334	AT5G44670	0.0566658	519
25621	AT5G67570	0.0566876	505
10624	AT3G01140	0.0566969	345
20015	AT5G04400	0.0567031	395
7228	AT2G12190	0.056773	512
11908	AT3G14170	0.0567854	484
15452	AT3G59700	0.0569446	661
22677	AT5G38120	0.0569468	479
8224	AT2G23530	0.0570178	555
24251	AT5G53840	0.0571418	444
11051	AT3G05390	0.0572561	463
6121	AT1G76310	0.0573579	418
21790	AT5G23650	0.0573901	337
10287	AT2G44880	0.0574999	555
22955	AT5G40880	0.057512	472
4695	AT1G61640	0.0579892	428
11776	AT3G13000	0.0581155	506
17605	AT4G19380	0.0583879	678
23854	AT5G49870	0.0584495	601
15853	AT4G00190	0.0586774	474
6732	AT2G02690	0.0587809	657
21322	AT5G18240	0.0588235	402
22810	AT5G39450	0.0589425	576
20491	AT5G09560	0.0590001	567
1433	AT1G15720	0.0592709	390
15416	AT3G59340	0.059524	330
23642	AT5G47750	0.0596134	586
7802	AT2G19150	0.0596726	339
18048	AT4G23840	0.0597179	364
7775	AT2G18880	0.059767	417
13035	AT3G25180	0.0601114	515
21945	AT5G25200	0.0602144	367
9201	AT2G33670	0.0603051	501
8959	AT2G31210	0.0603054	399
3646	AT1G48800	0.0603736	603
1491	AT1G16310	0.0604989	398
11488	AT3G10140	0.0605068	389
22046	AT5G26310	0.060556	481
23367	AT5G45000	0.0607703	371
7008	AT2G06000	0.0608731	536
313	AT1G04090	0.0608801	572
15142	AT3G56600	0.060899	533
11008	AT3G04960	0.0609842	603
17202	AT4G15360	0.0610013	527
17778	AT4G21130	0.0610217	537
8542	AT2G26860	0.0610474	405
21148	AT5G16500	0.0611019	608
9900	AT2G40920	0.0611217	436
918	AT1G10400	0.0612052	467
8748	AT2G29000	0.0612167	717
15137	AT3G56550	0.0614625	581
11215	AT3G06990	0.0615609	539
13283	AT3G27640	0.0616799	516
12465	AT3G19540	0.0618269	485
18160	AT4G24970	0.0619325	618
24034	AT5G51670	0.0619398	474
17689	AT4G20240	0.0619891	461
23283	AT5G44160	0.0620459	466
11	AT1G01110	0.0621949	527
19132	AT4G34650	0.0621975	413
5580	AT1G70630	0.0622557	535
20581	AT5G10520	0.062668	464
882	AT1G10040	0.0628761	379
19684	AT5G01150	0.062974	501
6128	AT1G76430	0.0630085	532
3044	AT1G33770	0.0632856	614
4885	AT1G63450	0.063377	641
25516	AT5G66520	0.0634068	620
10811	AT3G02990	0.0636692	468
1121	AT1G12480	0.063702	556
6533	AT1G80470	0.0637493	464
6062	AT1G75540	0.0639564	331
24524	AT5G56570	0.0640034	439
14477	AT3G49950	0.0640578	410
17987	AT4G23230	0.0640716	485
22710	AT5G38450	0.0640781	518
21332	AT5G18340	0.0641002	456
8678	AT2G28260	0.0642407	678
14763	AT3G52810	0.06432	437
24581	AT5G57140	0.0645081	397
15246	AT3G57640	0.0645597	356
6851	AT2G04080	0.0646115	469
8504	AT2G26480	0.0646979	452
2622	AT1G29080	0.0648521	339
1157	AT1G12870	0.064876	416
20353	AT5G07780	0.0649076	464
24651	AT5G57840	0.0649085	443
18940	AT4G32790	0.0649526	593
16969	AT4G13030	0.0650874	360
8996	AT2G31580	0.0651199	457
24827	AT5G59600	0.0651754	534
5695	AT1G71980	0.0651837	424
5967	AT1G74780	0.0652146	533
8038	AT2G21550	0.0652589	492
15244	AT3G57620	0.0652736	547
6354	AT1G78840	0.0654094	439
5262	AT1G67450	0.0654248	398
20336	AT5G07610	0.0655651	420
21975	AT5G25500	0.0656144	420
14434	AT3G49520	0.0656821	388
5120	AT1G65950	0.0658953	505
619	AT1G07540	0.0659632	622
23605	AT5G47380	0.066015	598
741	AT1G08610	0.0660189	559
14461	AT3G49790	0.0662537	366
14750	AT3G52680	0.0663026	451
4305	AT1G55590	0.0663294	607
2731	AT1G30370	0.0663728	529
14015	AT3G45330	0.0664327	682
11680	AT3G12060	0.0664513	556
2770	AT1G30780	0.0665456	481
20259	AT5G06839	0.0666131	418
9242	AT2G34170	0.0666815	523
2715	AT1G30200	0.0666953	379
8551	AT2G26950	0.0667492	375
19516	AT4G38560	0.0668532	521
14892	AT3G54100	0.066936	638
3105	AT1G34390	0.0669423	600
2083	AT1G22460	0.0672889	557
14008	AT3G45260	0.0673224	453
16356	AT4G05190	0.0673705	777
11269	AT3G07530	0.0675494	620
4969	AT1G64280	0.0676324	593
20560	AT5G10250	0.0676582	607
5009	AT1G64820	0.0676917	502
17746	AT4G20810	0.0679424	416
25590	AT5G67260	0.0680201	367
5187	AT1G66630	0.0680405	303
25175	AT5G63080	0.0681138	440
24928	AT5G60610	0.0681259	388
9529	AT2G37150	0.0682116	498
7642	AT2G17520	0.068241	393
4907	AT1G63650	0.0684635	596
25491	AT5G66270	0.0685825	449
14727	AT3G52450	0.0686401	435
25212	AT5G63450	0.0687707	510
23924	AT5G50570	0.0687718	359
5141	AT1G66170	0.0687823	653
21180	AT5G16820	0.0688496	447
24076	AT5G52090	0.0688531	676
11611	AT3G11380	0.0689913	541
9587	AT2G37730	0.0691318	532
20860	AT5G13620	0.0691842	301
15060	AT3G55780	0.0692522	429
23647	AT5G47800	0.069308	559
17871	AT4G22070	0.0693384	458
7991	AT2G21080	0.069371	414
16821	AT4G11540	0.0693788	525
15650	AT3G61680	0.0695202	658
9826	AT2G40180	0.0696307	390
12794	AT3G22720	0.0698515	378
5555	AT1G70460	0.0698801	710

## Sheet: H. sapiens
Gene number	Transcript ID	Protein abundance	Transcript length
35929	ENST00000398391	3.12053e-06	738
11760	ENST00000396627	4.2971e-06	951
21391	ENST00000216327	4.59724e-06	450
86343	ENST00000419687	5.58416e-06	684
94420	ENST00000246891	8.09673e-06	558
34638	ENST00000361570	8.33778e-06	513
62835	ENST00000397304	8.40794e-06	720
84608	ENST00000283946	8.888e-06	567
39464	ENST00000414204	9.40514e-06	541
52319	ENST00000419057	1.13149e-05	515
56909	ENST00000311122	1.64683e-05	597
2005	ENST00000381894	2.70655e-05	771
93029	ENST00000381951	2.8075e-05	930
94134	ENST00000265224	3.69548e-05	765
28558	ENST00000257836	3.78165e-05	681
43273	ENST00000336832	4.63861e-05	717
95713	ENST00000341550	4.70153e-05	747
730	ENST00000382280	4.98596e-05	627
18513	ENST00000299350	6.96267e-05	753
37179	ENST00000317442	7.08655e-05	636
39662	ENST00000409378	7.65076e-05	537
94605	ENST00000259216	7.65685e-05	672
79779	ENST00000374912	8.0141e-05	777
99300	ENST00000281882	8.22861e-05	672
34545	ENST00000369210	8.52903e-05	465
43283	ENST00000373734	9.30767e-05	750
98579	ENST00000311528	9.64532e-05	636
4279	ENST00000340171	0.000125257	885
11592	ENST00000382758	0.000131683	645
33479	ENST00000254250	0.000151118	642
71951	ENST00000372269	0.000151608	843
89590	ENST00000354421	0.000199636	948
40530	ENST00000216133	0.000225582	756
53590	ENST00000182290	0.000241592	963
27266	ENST00000267273	0.000250193	795
91883	ENST00000272520	0.00025025	864
81465	ENST00000372202	0.000256528	534
805	ENST00000376945	0.000263226	831
30322	ENST00000356057	0.000273675	960
58970	ENST00000409466	0.000287342	381
92936	ENST00000256857	0.000328686	447
42453	ENST00000371968	0.000330407	663
13187	ENST00000285600	0.000331894	936
53233	ENST00000284437	0.00035466	945
80260	ENST00000370844	0.000385395	777
54665	ENST00000300658	0.000413827	963
88724	ENST00000264848	0.000421309	654
44941	ENST00000221954	0.000487053	735
60648	ENST00000275767	0.000493116	558
60417	ENST00000223459	0.000507358	831
43716	ENST00000417658	0.00051011	748
25685	ENST00000300209	0.000510266	681
22033	ENST00000291232	0.000536507	555
74525	ENST00000369738	0.000537876	576
49942	ENST00000255174	0.000548632	879
70687	ENST00000395460	0.000551202	825
60126	ENST00000286918	0.000553269	954
53592	ENST00000381121	0.000564078	762
95483	ENST00000270560	0.000565499	594
51190	ENST00000228837	0.000590445	627
15415	ENST00000243103	0.000691248	849
25146	ENST00000295297	0.0007233	891
11475	ENST00000272937	0.000734425	675
70734	ENST00000334134	0.000776563	720
84157	ENST00000372720	0.000788297	780
81995	ENST00000267406	0.00081789	618
30172	ENST00000370110	0.000836987	537
8593	ENST00000286732	0.000949412	906
87257	ENST00000344791	0.000966651	894
43118	ENST00000246553	0.00104631	903
10447	ENST00000216445	0.00107478	891
42970	ENST00000418522	0.00108722	775
95177	ENST00000301896	0.00115983	651
34043	ENST00000219660	0.00123585	786
2728	ENST00000254661	0.00142967	447
50219	ENST00000344277	0.00146751	822
31026	ENST00000399753	0.00153336	681
29534	ENST00000380897	0.00157804	531
43484	ENST00000404774	0.0017504	813
61190	ENST00000395777	0.00183361	912
3397	ENST00000389964	0.00197487	594
6951	ENST00000315554	0.00269635	576
36526	ENST00000371910	0.00292547	672
87026	ENST00000394362	0.00292547	747
87856	ENST00000396507	0.00292547	495
83869	ENST00000228641	0.00298055	729
72501	ENST00000395598	0.00309325	687
75256	ENST00000415811	0.00316474	588
67255	ENST00000303212	0.00319825	594
10279	ENST00000337335	0.00327934	477
10933	ENST00000040584	0.00332562	729
871	ENST00000372870	0.00359304	714
83963	ENST00000293829	0.00392715	678
97426	ENST00000392619	0.00395814	618
13649	ENST00000414869	0.00409056	819
70668	ENST00000229708	0.00419848	735
18031	ENST00000389825	0.00467045	762
54052	ENST00000234798	0.00487453	966
29422	ENST00000340979	0.00513914	732
37933	ENST00000401977	0.00517881	813
19650	ENST00000269503	0.00562876	675
28658	ENST00000291536	0.0056572	930
10362	ENST00000403470	0.00568206	855
51870	ENST00000320623	0.00598711	825
4040	ENST00000354968	0.00615266	594
55852	ENST00000257831	0.00637582	903
2448	ENST00000380325	0.00649125	618
47335	ENST00000398468	0.00650554	756
73910	ENST00000296326	0.00656957	930
83148	ENST00000307259	0.00657214	855
3687	ENST00000373773	0.00698855	843
15000	ENST00000412383	0.00715591	501
39421	ENST00000372073	0.0072578	894
50617	ENST00000230658	0.00740335	1050
33178	ENST00000300177	0.00740684	555
36297	ENST00000357348	0.00761035	921
25182	ENST00000394607	0.00776703	798
9604	ENST00000395306	0.00798536	582
7457	ENST00000392204	0.00803319	528
10570	ENST00000367315	0.00813848	876
19751	ENST00000369571	0.00827567	787
43736	ENST00000262999	0.00833771	924
63316	ENST00000392499	0.00839583	537
11492	ENST00000202967	0.00859777	945
9744	ENST00000406861	0.0088331	498
21273	ENST00000373278	0.00884627	651
12928	ENST00000382708	0.0089945	753
22013	ENST00000416035	0.00902759	857
60619	ENST00000403486	0.00905744	642
95120	ENST00000241261	0.00917273	846
95690	ENST00000261254	0.00919835	870
41738	ENST00000367363	0.00949397	684
36144	ENST00000382582	0.00999848	594
19303	ENST00000247182	0.0101686	855
83038	ENST00000304502	0.010242	525
98752	ENST00000326003	0.0105373	786
76349	ENST00000215479	0.0105754	579
16213	ENST00000346667	0.0105815	750
80162	ENST00000340004	0.0106564	534
28102	ENST00000300056	0.0109211	744
64784	ENST00000407067	0.0109225	432
78160	ENST00000329214	0.0109314	870
63003	ENST00000272641	0.0109683	795
68632	ENST00000281441	0.010989	828
41513	ENST00000260113	0.0111343	777
55238	ENST00000284881	0.0117001	894
31531	ENST00000259030	0.0117728	741
93636	ENST00000297265	0.012379	702
82090	ENST00000313324	0.0123931	780
40270	ENST00000406216	0.0124497	849
51874	ENST00000265191	0.0126379	639
744	ENST00000229829	0.0128789	753
91772	ENST00000053469	0.0130377	606
45111	ENST00000395699	0.0131275	939
57585	ENST00000238156	0.0131381	996
51097	ENST00000354724	0.0133028	915
7572	ENST00000264454	0.0133996	912
53044	ENST00000391835	0.0134358	831
89319	ENST00000409097	0.0134596	678
83475	ENST00000293230	0.013678	573
12722	ENST00000273668	0.0138168	783
77463	ENST00000295324	0.0141363	765
82813	ENST00000285947	0.0142981	900
9065	ENST00000409458	0.0143298	621
10759	ENST00000290871	0.0143525	897
76603	ENST00000218249	0.014427	837
2986	ENST00000237201	0.0145937	885
87594	ENST00000206262	0.0150004	633
7530	ENST00000294072	0.0152037	729
67023	ENST00000269582	0.0155812	849
10630	ENST00000396045	0.0156201	744
89109	ENST00000225576	0.0156449	831
74882	ENST00000343256	0.0160574	612
98627	ENST00000276659	0.0160834	732
7272	ENST00000339355	0.0164677	666
51729	ENST00000226284	0.0164979	954
24528	ENST00000215368	0.0171601	642
63798	ENST00000354361	0.0176692	606
91500	ENST00000261499	0.0176825	615
92685	ENST00000245817	0.0176894	765
18762	ENST00000371232	0.0176971	717
96023	ENST00000346916	0.0177061	618
47742	ENST00000416125	0.0178152	566
69499	ENST00000382492	0.0178273	900
96662	ENST00000357501	0.0181464	528
41971	ENST00000368039	0.0181464	582
37992	ENST00000215631	0.0184838	483
74002	ENST00000373298	0.0186043	792
54139	ENST00000398361	0.0190584	540
19587	ENST00000293636	0.0193455	777
9471	ENST00000267843	0.0194485	585
40875	ENST00000230990	0.0195996	627
60115	ENST00000278855	0.0196344	477
56985	ENST00000249079	0.0196935	654
24847	ENST00000350592	0.0198286	660
69019	ENST00000293851	0.0198372	843
63096	ENST00000381209	0.0198379	660
9917	ENST00000395405	0.0201275	834
86843	ENST00000419728	0.0203006	498
19749	ENST00000369564	0.0206973	889
65759	ENST00000260953	0.0207875	630
59841	ENST00000261822	0.0207887	633
97429	ENST00000251776	0.020958	639
95032	ENST00000416950	0.0209587	627
73369	ENST00000239451	0.0209891	906
82219	ENST00000253814	0.02122	666
9091	ENST00000413411	0.0212697	500
91752	ENST00000414037	0.0216151	625
41053	ENST00000269299	0.0216569	876
94845	ENST00000272133	0.0216723	483
73252	ENST00000276570	0.0219614	600
13122	ENST00000368218	0.0219936	834
69643	ENST00000184183	0.0220173	639
16740	ENST00000285896	0.0222998	879
50758	ENST00000394942	0.0223882	1164
85818	ENST00000264563	0.0224158	600
85606	ENST00000377112	0.0224217	687
1055	ENST00000366522	0.0224496	810
31875	ENST00000299295	0.0225583	822
91151	ENST00000204637	0.0226825	462
50234	ENST00000380840	0.0233141	666
13879	ENST00000274849	0.0237198	819
1212	ENST00000297873	0.0238483	738
48623	ENST00000375099	0.0238969	843
40406	ENST00000399107	0.02402	672
13955	ENST00000292433	0.024043	672
43234	ENST00000253233	0.0241131	501
29664	ENST00000414415	0.0241975	924
35084	ENST00000398355	0.0244136	729
18280	ENST00000342623	0.0244779	936
47812	ENST00000260276	0.0247119	453
98502	ENST00000241651	0.0248182	675
10479	ENST00000329106	0.0249733	915
95133	ENST00000295092	0.0251398	879
31896	ENST00000221459	0.0253679	624
45084	ENST00000356432	0.0256704	882
36095	ENST00000341333	0.0258239	942
2983	ENST00000401970	0.0258441	657
38791	ENST00000272223	0.0259539	801
76175	ENST00000368104	0.0262165	531
6592	ENST00000306627	0.0263196	582
10545	ENST00000253803	0.0268897	534
94504	ENST00000397911	0.0271613	879
93788	ENST00000180166	0.0272518	636
27297	ENST00000258317	0.0273555	963
43742	ENST00000371328	0.0274191	516
19232	ENST00000217320	0.0275153	648
81520	ENST00000298923	0.0276567	564
10028	ENST00000395094	0.0278979	573
76282	ENST00000375094	0.0280426	543
33833	ENST00000382713	0.0284346	996
31307	ENST00000242257	0.0284546	741
57427	ENST00000248121	0.0285564	690
29733	ENST00000272452	0.0286365	909
6277	ENST00000358931	0.0293487	705
13906	ENST00000284486	0.0298462	645
28598	ENST00000296420	0.0298534	786
90788	ENST00000282026	0.0298957	591
2930	ENST00000222747	0.0298991	918
26941	ENST00000355797	0.0299323	615
69097	ENST00000291592	0.0299391	774
7147	ENST00000379108	0.030058	780
47715	ENST00000316948	0.0300976	519
53928	ENST00000359787	0.0303289	465
95509	ENST00000296632	0.0303973	618
76355	ENST00000297737	0.0303987	690
80033	ENST00000245543	0.0304476	597
737	ENST00000299339	0.0305386	687
41828	ENST00000391742	0.0306928	864
54771	ENST00000304414	0.0307748	612
17471	ENST00000258439	0.0310198	717
85658	ENST00000288025	0.0316145	723
49979	ENST00000283547	0.0316273	456
86932	ENST00000411683	0.0317634	435
14019	ENST00000370532	0.0318234	789
44761	ENST00000264031	0.031886	555
38823	ENST00000259874	0.031955	471
71189	ENST00000398139	0.031955	819
78064	ENST00000406245	0.031955	564
14060	ENST00000391770	0.0319974	969
78314	ENST00000265616	0.0322348	813
25064	ENST00000340972	0.0323164	777
8398	ENST00000398983	0.0326039	969
15232	ENST00000399157	0.0326039	609
10682	ENST00000285273	0.0330542	987
84994	ENST00000267970	0.0331246	762
35613	ENST00000416731	0.033165	867
18073	ENST00000278826	0.0333112	489
29129	ENST00000336984	0.0334281	852
19899	ENST00000369320	0.0336439	783
4816	ENST00000415384	0.0337019	549
89035	ENST00000221973	0.033799	648
27584	ENST00000222002	0.0341411	858
38269	ENST00000359783	0.0343055	909
94562	ENST00000274063	0.0347926	888
34405	ENST00000295645	0.035031	726
21065	ENST00000261047	0.0350564	630
5992	ENST00000258111	0.0366996	633
83304	ENST00000296145	0.0367627	567
79258	ENST00000368102	0.0370554	708
26537	ENST00000298396	0.0372019	567
97602	ENST00000395047	0.0372549	852
59645	ENST00000368547	0.0372905	873
92160	ENST00000201979	0.0379993	897
59108	ENST00000282226	0.0386819	831
84176	ENST00000222212	0.0387787	828
23107	ENST00000381059	0.0391538	621
13139	ENST00000367651	0.0393196	813
68193	ENST00000278765	0.0394557	678
22824	ENST00000289104	0.0395934	627
74952	ENST00000257663	0.0397296	402
15777	ENST00000300452	0.0397851	798
5581	ENST00000246080	0.0398279	600
48905	ENST00000377823	0.0400237	513
60253	ENST00000360874	0.0400974	529
44234	ENST00000248089	0.040299	417
80746	ENST00000270632	0.0403059	534
79001	ENST00000367830	0.0406321	537
67016	ENST00000269053	0.0407292	648
81341	ENST00000397624	0.0408797	921
31901	ENST00000411680	0.0408797	704
70144	ENST00000227163	0.0409242	816
68626	ENST00000303077	0.0411511	876
87625	ENST00000366487	0.0413154	963
79778	ENST00000275988	0.0414045	777
38581	ENST00000400609	0.0417079	717
51214	ENST00000395989	0.0418912	663
35116	ENST00000381553	0.0422168	432
54987	ENST00000397643	0.0426046	754
82819	ENST00000229002	0.0427667	618
82551	ENST00000369531	0.0429658	394
72989	ENST00000395780	0.0433344	834
26422	ENST00000397631	0.0436656	753
40095	ENST00000409428	0.0437206	525
33876	ENST00000354691	0.0438576	591
64428	ENST00000333813	0.0440791	534
27493	ENST00000211413	0.0443584	921
45303	ENST00000264601	0.0446574	639
72237	ENST00000279206	0.0446818	912
45638	ENST00000257818	0.0447597	684
81516	ENST00000416084	0.0450159	552
9012	ENST00000411611	0.0456356	457
5733	ENST00000020945	0.0461655	807
32805	ENST00000264027	0.0462459	900
1951	ENST00000298530	0.0462533	492
8900	ENST00000401701	0.0462686	657
26384	ENST00000274432	0.0463641	765
60869	ENST00000287916	0.0464082	735
13284	ENST00000368797	0.0467422	798
10812	ENST00000228534	0.0468932	570
33287	ENST00000416564	0.0471291	819
98682	ENST00000354620	0.0472047	575
9254	ENST00000216075	0.0473664	858
1506	ENST00000390675	0.0480322	930
13307	ENST00000369318	0.0481115	912
41175	ENST00000243578	0.048237	528
33410	ENST00000354497	0.0482436	645
90928	ENST00000377411	0.048798	1008
20923	ENST00000259053	0.0488063	699
66143	ENST00000238558	0.0491489	774
58653	ENST00000263921	0.0491492	498
23360	ENST00000414527	0.0497601	702
70767	ENST00000257776	0.0500771	618
74680	ENST00000373016	0.0502338	843
45355	ENST00000250615	0.0506563	759
13520	ENST00000393734	0.0508485	486
90018	ENST00000296980	0.0508728	792
9262	ENST00000355082	0.0521333	375
83198	ENST00000243440	0.0522466	384
14645	ENST00000278780	0.0524904	828
71877	ENST00000253796	0.0532952	528
72957	ENST00000336769	0.0537966	545
70843	ENST00000290271	0.0538885	744
15121	ENST00000366690	0.054089	657
78166	ENST00000417164	0.0544262	621
10566	ENST00000360372	0.0545792	768
39357	ENST00000332592	0.0545979	381
5168	ENST00000380488	0.0546231	885
3761	ENST00000294507	0.0547579	789
30728	ENST00000332674	0.0547801	888
78081	ENST00000340477	0.0548601	876
68147	ENST00000242275	0.0550981	894
90358	ENST00000393693	0.0557916	405
9530	ENST00000411747	0.0560846	775
17781	ENST00000272438	0.0561023	591
86007	ENST00000361599	0.0565049	813
42289	ENST00000356087	0.057079	603
70928	ENST00000379500	0.0572287	861
39444	ENST00000330271	0.0572882	738
75838	ENST00000413196	0.0574787	908
83386	ENST00000368908	0.057496	684
86833	ENST00000374467	0.0575206	636
35860	ENST00000222674	0.0577303	591
15566	ENST00000261862	0.0581146	660
35990	ENST00000397323	0.0583088	591
24970	ENST00000258302	0.0583473	597
23142	ENST00000410002	0.0583647	468
60782	ENST00000412544	0.0583647	904
725	ENST00000381821	0.0585043	843
68078	ENST00000295756	0.0588345	561
67302	ENST00000382519	0.0591574	685
71954	ENST00000357736	0.0592109	489
30442	ENST00000383303	0.0596405	618
92440	ENST00000292853	0.0597221	852
52249	ENST00000297459	0.059752	918
68398	ENST00000373602	0.0598439	603
28301	ENST00000368698	0.0601039	444
21201	ENST00000239347	0.0601873	570
33959	ENST00000264444	0.0602834	666
77305	ENST00000357393	0.0603412	547
94168	ENST00000336655	0.0603924	690
82812	ENST00000275461	0.0609156	501
45927	ENST00000250366	0.0610462	753
44526	ENST00000375413	0.0611208	771
56658	ENST00000228280	0.0611521	822
1234	ENST00000240306	0.0619489	723
36417	ENST00000278888	0.0621639	735
91909	ENST00000298298	0.0622153	369
73983	ENST00000395549	0.062534	596
53450	ENST00000376848	0.0625715	765
58680	ENST00000231656	0.0626148	798
31197	ENST00000264735	0.0631843	822
50051	ENST00000395797	0.0633928	822
7604	ENST00000273695	0.0636926	630
37902	ENST00000225609	0.0637193	759
20175	ENST00000281703	0.0639204	801
31403	ENST00000297904	0.0641014	1065
69578	ENST00000351486	0.0643461	687
95107	ENST00000235310	0.064355	636
75186	ENST00000284142	0.0645362	888
69997	ENST00000381473	0.0646843	738
69440	ENST00000239144	0.0647738	732
42065	ENST00000274625	0.064992	624
81427	ENST00000295314	0.0650008	1038
35304	ENST00000283928	0.0665109	732
25305	ENST00000231121	0.066763	648
85461	ENST00000240615	0.0668111	930
29815	ENST00000377197	0.0668258	690
52431	ENST00000295658	0.0678453	894
40362	ENST00000266744	0.0679126	711
32525	ENST00000313408	0.0683638	621
39628	ENST00000344989	0.0688648	552
52922	ENST00000360958	0.0694959	855
7657	ENST00000398163	0.069628	834
57109	ENST00000273596	0.0700944	816
70955	ENST00000237275	0.0704854	669
33567	ENST00000262817	0.0705161	1029
63882	ENST00000400691	0.0705505	615
6124	ENST00000298181	0.070706	567
27346	ENST00000267953	0.0707361	528
55498	ENST00000374443	0.0707846	681
92824	ENST00000293405	0.0712791	666
4676	ENST00000222157	0.0719067	630
38684	ENST00000380916	0.0722408	798
75009	ENST00000381036	0.0728153	825
38589	ENST00000376421	0.0728833	789
21939	ENST00000371994	0.0729588	939
14589	ENST00000355459	0.0730363	519
2796	ENST00000264498	0.0734698	867
15168	ENST00000390683	0.0739937	840
91241	ENST00000247270	0.0741624	780
2896	ENST00000276927	0.0748079	570
86000	ENST00000345491	0.0750414	903
35933	ENST00000331462	0.0753646	987
50076	ENST00000352268	0.0758627	918
14976	ENST00000269878	0.0758799	564
22794	ENST00000258106	0.0770001	873
96988	ENST00000393308	0.0773143	639
36719	ENST00000341785	0.0775448	504
2821	ENST00000367139	0.0778709	612
59106	ENST00000230361	0.0783333	603
89305	ENST00000332290	0.0785176	576
61218	ENST00000374328	0.0794017	543
49132	ENST00000220062	0.0808075	801
87156	ENST00000264734	0.0810042	918
20200	ENST00000233615	0.0815517	810
4195	ENST00000287387	0.0816935	618
49240	ENST00000222275	0.0820596	777
28640	ENST00000334490	0.082309	609
20532	ENST00000297203	0.0827991	762
11570	ENST00000368876	0.0831663	798
35083	ENST00000380523	0.0833328	729
33436	ENST00000396664	0.0833847	603
53369	ENST00000412253	0.083462	966
40047	ENST00000295569	0.0834754	423
35352	ENST00000294312	0.0836719	651
9007	ENST00000280325	0.0839129	711
52469	ENST00000374501	0.0841685	495
94699	ENST00000379607	0.0843772	435
17461	ENST00000381840	0.0843911	939
37075	ENST00000372988	0.0847206	636
55559	ENST00000269300	0.0850814	636
35848	ENST00000279249	0.0853394	633
38287	ENST00000355893	0.0857419	807
80681	ENST00000258083	0.0864592	567
76847	ENST00000256686	0.0865459	696
88947	ENST00000258930	0.0867325	564
14428	ENST00000251303	0.0869333	828
56053	ENST00000296142	0.0869579	699
10938	ENST00000267838	0.0875144	648
59032	ENST00000322049	0.0877427	984
59644	ENST00000250535	0.08786	603
10878	ENST00000297819	0.0882736	735
17496	ENST00000260116	0.0883752	837
92658	ENST00000320650	0.0885038	489

## Sheet: M. musculus
Gene number	Transcript ID	Protein abundance	Transcript length
46580	ENSMUST00000067075	0.000212633	273
14937	ENSMUST00000079041	0.000252689	313
29530	ENSMUST00000113062	0.000282788	581
52212	ENSMUST00000040859	0.0003887	326
47222	ENSMUST00000028515	0.0004158	457
4568	ENSMUST00000023779	0.00043527	601
5901	ENSMUST00000079660	0.000438675	309
42155	ENSMUST00000009241	0.000441343	488
26805	ENSMUST00000095948	0.000581424	517
11470	ENSMUST00000067632	0.000619279	522
18959	ENSMUST00000030925	0.000660215	449
4106	ENSMUST00000027405	0.000678082	611
4552	ENSMUST00000076752	0.000688211	321
6960	ENSMUST00000077119	0.000746224	269
30746	ENSMUST00000024926	0.000800071	322
17710	ENSMUST00000028302	0.00082987	402
32670	ENSMUST00000015723	0.000846808	318
22058	ENSMUST00000024936	0.000864461	310
49523	ENSMUST00000110196	0.000900018	554
27486	ENSMUST00000021066	0.00100945	327
29955	ENSMUST00000046999	0.00101235	307
36367	ENSMUST00000006632	0.00101789	284
49464	ENSMUST00000020435	0.00106986	292
26013	ENSMUST00000022195	0.00116916	325
17862	ENSMUST00000096389	0.00124277	209
26986	ENSMUST00000031749	0.00127883	527
31387	ENSMUST00000022708	0.00129533	233
46467	ENSMUST00000090443	0.00139021	545
17364	ENSMUST00000044454	0.00172865	405
6605	ENSMUST00000050535	0.00173125	278
13207	ENSMUST00000065213	0.00181369	211
18093	ENSMUST00000116634	0.00184974	325
42276	ENSMUST00000081819	0.0018527	282
26791	ENSMUST00000021065	0.0021331	223
13797	ENSMUST00000110835	0.00217945	612
17985	ENSMUST00000108899	0.00229281	424
32455	ENSMUST00000030408	0.00231958	534
10080	ENSMUST00000031175	0.00248307	417
4203	ENSMUST00000034034	0.00264704	240
49505	ENSMUST00000091197	0.00266644	472
40709	ENSMUST00000011407	0.00291491	242
31883	ENSMUST00000019572	0.00304204	447
1786	ENSMUST00000006397	0.00343198	507
47446	ENSMUST00000037478	0.00357732	521
43535	ENSMUST00000107670	0.00358769	317
1680	ENSMUST00000072368	0.00378626	307
17970	ENSMUST00000046951	0.0039867	382
27675	ENSMUST00000025840	0.00400453	475
21241	ENSMUST00000023617	0.00401775	537
12605	ENSMUST00000023220	0.00407515	450
51387	ENSMUST00000016124	0.00415362	523
40842	ENSMUST00000024696	0.00415987	615
36608	ENSMUST00000044038	0.00418207	424
12786	ENSMUST00000001559	0.00420429	443
45006	ENSMUST00000109300	0.00420473	364
5806	ENSMUST00000110708	0.00421052	504
26162	ENSMUST00000050412	0.00421803	314
14295	ENSMUST00000022051	0.00449438	461
45511	ENSMUST00000110709	0.0045501	461
37879	ENSMUST00000046924	0.00459019	339
32582	ENSMUST00000021813	0.00490395	254
30733	ENSMUST00000113851	0.00495892	361
23018	ENSMUST00000108783	0.0051518	365
26413	ENSMUST00000046476	0.00525108	163
4189	ENSMUST00000003312	0.00527941	448
1047	ENSMUST00000031455	0.00529739	516
9021	ENSMUST00000032560	0.0053023	404
22864	ENSMUST00000110899	0.00548537	522
2804	ENSMUST00000037246	0.00585959	274
22563	ENSMUST00000108641	0.00592926	259
43658	ENSMUST00000095086	0.00593489	416
8255	ENSMUST00000086325	0.00626496	673
50415	ENSMUST00000032269	0.00637491	419
9645	ENSMUST00000023219	0.00659911	535
11448	ENSMUST00000021548	0.00672557	316
10878	ENSMUST00000032198	0.00676033	368
11599	ENSMUST00000108453	0.00691186	445
37919	ENSMUST00000105053	0.0069959	156
6545	ENSMUST00000110078	0.00701387	538
35170	ENSMUST00000001720	0.00701649	454
6820	ENSMUST00000097669	0.00705176	123
41854	ENSMUST00000003762	0.00714919	583
34722	ENSMUST00000040522	0.00717098	281
11077	ENSMUST00000106915	0.00725121	164
15324	ENSMUST00000027859	0.00763831	446
5371	ENSMUST00000095410	0.00764889	569
20974	ENSMUST00000021323	0.00774581	382
10032	ENSMUST00000110951	0.00804302	297
8815	ENSMUST00000019224	0.00813965	412
33291	ENSMUST00000070610	0.00860366	401
7368	ENSMUST00000032315	0.00861709	305
38417	ENSMUST00000111576	0.00874108	315
6343	ENSMUST00000028351	0.0088335	477
38471	ENSMUST00000025803	0.00884917	272
50156	ENSMUST00000060987	0.008983	226
25454	ENSMUST00000107674	0.00900864	553
16262	ENSMUST00000029740	0.00904714	305
3664	ENSMUST00000014647	0.00923324	621
50536	ENSMUST00000018002	0.00925745	426
8524	ENSMUST00000019660	0.00928109	561
21380	ENSMUST00000031127	0.0093818	437
47149	ENSMUST00000056592	0.00949913	313
8769	ENSMUST00000096358	0.00987839	369
27172	ENSMUST00000037096	0.0100544	673
11597	ENSMUST00000071782	0.0102891	429
5295	ENSMUST00000112736	0.0104475	444
45233	ENSMUST00000045993	0.0104649	406
23260	ENSMUST00000061828	0.0105163	506
7841	ENSMUST00000025388	0.0108174	237
14982	ENSMUST00000032663	0.011046	376
21434	ENSMUST00000046283	0.0111769	471
11589	ENSMUST00000000187	0.0113742	208
35190	ENSMUST00000002395	0.0115576	591
18560	ENSMUST00000095391	0.0119898	312
38369	ENSMUST00000091440	0.0119969	506
43118	ENSMUST00000019117	0.0122838	297
29729	ENSMUST00000113252	0.0122893	493
36882	ENSMUST00000114128	0.0125883	412
17942	ENSMUST00000024972	0.0125983	470
1390	ENSMUST00000022610	0.0126937	491
25042	ENSMUST00000112536	0.012824	493
12719	ENSMUST00000094109	0.0128885	327
48607	ENSMUST00000075025	0.0130934	303
45772	ENSMUST00000029196	0.0131774	536
15279	ENSMUST00000021818	0.0140093	286
52549	ENSMUST00000025329	0.0141208	290
36457	ENSMUST00000033500	0.0148745	227
26660	ENSMUST00000016323	0.0148896	477
1765	ENSMUST00000108449	0.0151448	452
20977	ENSMUST00000107026	0.0153456	313
20112	ENSMUST00000107030	0.0153456	598
10248	ENSMUST00000002053	0.0154019	594
25705	ENSMUST00000019931	0.0155801	483
818	ENSMUST00000031655	0.015869	460
29560	ENSMUST00000027533	0.0159334	581
41448	ENSMUST00000055892	0.0161115	442
8298	ENSMUST00000044922	0.0161602	342
33685	ENSMUST00000024976	0.016269	389
16540	ENSMUST00000049346	0.0163781	530
38240	ENSMUST00000079451	0.0166022	414
3066	ENSMUST00000005114	0.016718	88
36919	ENSMUST00000023494	0.0171614	371
34715	ENSMUST00000050248	0.0160377	1050
889	ENSMUST00000027706	0.0173615	730
15992	ENSMUST00000029429	0.0175009	389
18656	ENSMUST00000114323	0.0175437	623
16335	ENSMUST00000024970	0.0175719	468
53087	ENSMUST00000019987	0.0176321	555
25233	ENSMUST00000071829	0.0176458	262
22796	ENSMUST00000031691	0.0176476	481
14895	ENSMUST00000096040	0.0176718	494
50457	ENSMUST00000086475	0.0177523	464
27215	ENSMUST00000110829	0.0177523	514
44387	ENSMUST00000110837	0.0177955	351
6964	ENSMUST00000029562	0.0180789	501
6871	ENSMUST00000035196	0.0184001	340
36032	ENSMUST00000033575	0.018506	523
34166	ENSMUST00000032406	0.0187371	345
45790	ENSMUST00000029759	0.0187973	456
15104	ENSMUST00000036380	0.0188801	205
18565	ENSMUST00000010941	0.019165	360
43797	ENSMUST00000076321	0.0195225	278
9451	ENSMUST00000040548	0.0195605	582
13683	ENSMUST00000027165	0.0198799	218
9722	ENSMUST00000000450	0.020268	505
13829	ENSMUST00000029203	0.020293	485
6300	ENSMUST00000034737	0.0202966	440
4739	ENSMUST00000007046	0.0203673	494
17779	ENSMUST00000051396	0.0203764	540
16236	ENSMUST00000006005	0.0204583	591
18013	ENSMUST00000026267	0.0208085	630
17512	ENSMUST00000010673	0.0212358	200
29452	ENSMUST00000002320	0.0215322	440
41162	ENSMUST00000048893	0.0217378	286
30840	ENSMUST00000112590	0.0217803	381
21003	ENSMUST00000098367	0.0218161	492
3403	ENSMUST00000022985	0.0221073	581
23057	ENSMUST00000071667	0.022467	282
30217	ENSMUST00000051846	0.0224844	489
12736	ENSMUST00000022235	0.0225482	421
52018	ENSMUST00000030508	0.0226879	503
16462	ENSMUST00000025909	0.0228288	396
9105	ENSMUST00000034378	0.0231597	515
50165	ENSMUST00000025940	0.0233862	333
9660	ENSMUST00000034965	0.0235402	102
44098	ENSMUST00000113903	0.0239222	419
53568	ENSMUST00000004340	0.0246277	416
11893	ENSMUST00000021377	0.0250675	352
6011	ENSMUST00000110053	0.025461	284
46851	ENSMUST00000028552	0.02563	299
48138	ENSMUST00000112961	0.0258686	363
39645	ENSMUST00000105357	0.0260397	572
14960	ENSMUST00000032071	0.0263781	321
16431	ENSMUST00000022119	0.0264009	211
41220	ENSMUST00000098578	0.0265239	385
20034	ENSMUST00000106057	0.0265239	330
44873	ENSMUST00000107045	0.0265239	224
4037	ENSMUST00000039443	0.0267374	264
20989	ENSMUST00000049393	0.0270674	439
25984	ENSMUST00000034817	0.0272188	330
20329	ENSMUST00000035181	0.0273837	672
37739	ENSMUST00000103164	0.0276391	615
7266	ENSMUST00000027629	0.0277629	479
22478	ENSMUST00000048043	0.0278331	480
16961	ENSMUST00000107444	0.0279002	330
31436	ENSMUST00000026956	0.0279207	485
18397	ENSMUST00000032261	0.0280556	275
36531	ENSMUST00000099808	0.0280906	311
22739	ENSMUST00000033556	0.0280924	456
45764	ENSMUST00000106222	0.0284692	620
2279	ENSMUST00000019942	0.0290068	262
31990	ENSMUST00000061483	0.0293124	170
49043	ENSMUST00000032717	0.0296811	335
46001	ENSMUST00000035484	0.0298233	281
11821	ENSMUST00000025908	0.0300561	398
44790	ENSMUST00000031262	0.0300772	374
41320	ENSMUST00000031108	0.0304085	479
33900	ENSMUST00000102631	0.0304686	316
27552	ENSMUST00000094365	0.0307233	261
3838	ENSMUST00000111542	0.0307411	310
28870	ENSMUST00000109754	0.030804	507
13624	ENSMUST00000033882	0.0308787	494
11877	ENSMUST00000022656	0.0310822	525
28865	ENSMUST00000099877	0.0317896	313
50261	ENSMUST00000020015	0.0320111	390
42382	ENSMUST00000030536	0.0321	580
28641	ENSMUST00000033751	0.0324387	358
16261	ENSMUST00000025000	0.0325582	524
36482	ENSMUST00000032194	0.0327965	411
6256	ENSMUST00000031093	0.033072	436
19263	ENSMUST00000034720	0.0335783	366
34283	ENSMUST00000025223	0.0337367	487
4522	ENSMUST00000022081	0.0343353	252
40889	ENSMUST00000033786	0.0346086	464
34223	ENSMUST00000002360	0.0350672	410
17818	ENSMUST00000005255	0.0355691	367
19753	ENSMUST00000025500	0.0359862	619
10501	ENSMUST00000113964	0.0360492	383
19829	ENSMUST00000102824	0.036244	463
3433	ENSMUST00000096321	0.0363862	606
51504	ENSMUST00000092919	0.0364433	311
17654	ENSMUST00000025915	0.0364718	245
16251	ENSMUST00000009259	0.0366154	342
38151	ENSMUST00000034527	0.0366387	558
33074	ENSMUST00000074613	0.0375399	106
46760	ENSMUST00000020896	0.0381288	204
26708	ENSMUST00000000924	0.0390807	492
32039	ENSMUST00000035115	0.0393329	459
32071	ENSMUST00000109810	0.039368	427
30349	ENSMUST00000014848	0.0399325	372
5520	ENSMUST00000070911	0.041476	339
33043	ENSMUST00000107116	0.0418068	389
5798	ENSMUST00000029824	0.0418985	533
30910	ENSMUST00000077123	0.0422266	309
46107	ENSMUST00000114857	0.0432072	430
3151	ENSMUST00000025826	0.0433768	456
25301	ENSMUST00000102499	0.0436182	239
9573	ENSMUST00000023722	0.0438754	408
21178	ENSMUST00000009522	0.0439096	486
39514	ENSMUST00000099121	0.044185	248
15229	ENSMUST00000022185	0.0443193	399
37049	ENSMUST00000026119	0.0445421	485
43327	ENSMUST00000078084	0.0448045	298
51709	ENSMUST00000035444	0.0449918	460
23512	ENSMUST00000113270	0.0455087	554
20928	ENSMUST00000006341	0.0455236	509
37328	ENSMUST00000109728	0.045654	499
837	ENSMUST00000015486	0.0460891	446
21266	ENSMUST00000044009	0.0465553	385
45811	ENSMUST00000108823	0.0467061	314
28160	ENSMUST00000027843	0.0472503	539
2995	ENSMUST00000022786	0.0474968	541
17026	ENSMUST00000078226	0.0475433	615
4696	ENSMUST00000034854	0.0475583	495
14426	ENSMUST00000064462	0.0477587	238
19661	ENSMUST00000100631	0.0487331	193
16018	ENSMUST00000100635	0.0487331	310
24738	ENSMUST00000016110	0.0491795	499
11444	ENSMUST00000021939	0.0492089	346
22720	ENSMUST00000003451	0.0495194	232
3481	ENSMUST00000091299	0.0495676	346
34680	ENSMUST00000011493	0.0499158	370
4057	ENSMUST00000058789	0.0511832	308
41397	ENSMUST00000020094	0.0520739	322
28806	ENSMUST00000034398	0.0521843	500
27336	ENSMUST00000045550	0.052197	401
48224	ENSMUST00000058007	0.0526219	472
51448	ENSMUST00000107236	0.0526789	546
27528	ENSMUST00000109109	0.053098	260
52174	ENSMUST00000006311	0.0534012	427
23039	ENSMUST00000108850	0.0540721	497
40841	ENSMUST00000033464	0.0545189	399
51765	ENSMUST00000107070	0.0559865	519
42688	ENSMUST00000064900	0.0565859	628
46963	ENSMUST00000013262	0.0576359	585
36189	ENSMUST00000027431	0.057716	479
13597	ENSMUST00000021997	0.058382	485
15415	ENSMUST00000036049	0.0590128	330
2372	ENSMUST00000007735	0.0590404	292
47656	ENSMUST00000033201	0.0591291	423
43070	ENSMUST00000113585	0.0602419	303
15094	ENSMUST00000090355	0.0604769	280
40242	ENSMUST00000033458	0.0608694	208
42380	ENSMUST00000097414	0.0611039	341
39646	ENSMUST00000105354	0.0612977	201
51928	ENSMUST00000063380	0.0615647	540
15213	ENSMUST00000109954	0.0616128	88
544	ENSMUST00000114699	0.062808	269
14614	ENSMUST00000034709	0.0639555	191
10278	ENSMUST00000103066	0.0654573	558
43081	ENSMUST00000099830	0.067106	312
48275	ENSMUST00000016498	0.0674087	507
7161	ENSMUST00000110230	0.0678631	140
16773	ENSMUST00000021467	0.0697202	386
35830	ENSMUST00000105263	0.0698188	440
4890	ENSMUST00000016144	0.069944	284
4358	ENSMUST00000052946	0.0699671	445
21693	ENSMUST00000025944	0.0702646	271
40899	ENSMUST00000035202	0.0707791	556
15782	ENSMUST00000014753	0.0708511	494
13203	ENSMUST00000093865	0.0720298	313
46966	ENSMUST00000108395	0.0720298	448
44772	ENSMUST00000108411	0.0720298	486
21058	ENSMUST00000030614	0.0722401	596
52632	ENSMUST00000021168	0.0725209	572
46434	ENSMUST00000033522	0.0725644	303
50631	ENSMUST00000082060	0.0728895	389
41652	ENSMUST00000070898	0.0732442	379
37444	ENSMUST00000032820	0.0736936	340
10480	ENSMUST00000026562	0.0763199	134
36515	ENSMUST00000077302	0.0772675	307
38816	ENSMUST00000095767	0.0779136	477
6853	ENSMUST00000114074	0.0779706	291
36351	ENSMUST00000100398	0.0780926	569
4991	ENSMUST00000106262	0.0780926	619
41765	ENSMUST00000033740	0.0786894	488
36390	ENSMUST00000006286	0.0789874	468
52658	ENSMUST00000098275	0.0809052	197
10928	ENSMUST00000005976	0.0811378	239
9427	ENSMUST00000011981	0.0811514	359
5672	ENSMUST00000058679	0.0832729	545
14277	ENSMUST00000111646	0.0832965	299
22162	ENSMUST00000094056	0.0842675	138
16549	ENSMUST00000098217	0.085106	314
16090	ENSMUST00000033738	0.0851657	236
23141	ENSMUST00000077422	0.0852789	427
53465	ENSMUST00000108346	0.0870086	596
45271	ENSMUST00000103069	0.0870367	697
26928	ENSMUST00000019920	0.0872781	327
26472	ENSMUST00000050073	0.0874188	337
35320	ENSMUST00000027035	0.0878013	419
40838	ENSMUST00000026831	0.0887147	373
8782	ENSMUST00000071484	0.0888155	309
23048	ENSMUST00000095004	0.09008	267
6898	ENSMUST00000111601	0.0905171	311
9698	ENSMUST00000114769	0.0917304	323
29591	ENSMUST00000111608	0.0918761	248
15463	ENSMUST00000111632	0.0918761	357
39661	ENSMUST00000027083	0.0921107	546
27445	ENSMUST00000101632	0.0925932	497
49008	ENSMUST00000101645	0.0925932	212
16082	ENSMUST00000106192	0.0925932	589
8161	ENSMUST00000106218	0.0925932	455
13418	ENSMUST00000106399	0.0925932	489
32638	ENSMUST00000107018	0.0925932	373
29024	ENSMUST00000000631	0.0933393	871
25347	ENSMUST00000107696	0.0925932	608
31437	ENSMUST00000111572	0.0925932	485
38731	ENSMUST00000111574	0.0925932	315
2785	ENSMUST00000111581	0.0925932	378
25094	ENSMUST00000111582	0.0925932	315
15190	ENSMUST00000111589	0.0925932	310
48283	ENSMUST00000111616	0.0925932	373
45567	ENSMUST00000111618	0.0925932	345
30482	ENSMUST00000029516	0.0976628	638
34486	ENSMUST00000032364	0.0928624	670
10217	ENSMUST00000023734	0.092966	370
29038	ENSMUST00000047110	0.0936896	192
26579	ENSMUST00000097826	0.0938812	496
33294	ENSMUST00000101171	0.0938812	501
37149	ENSMUST00000107037	0.0938812	313
47177	ENSMUST00000111167	0.0938812	474
4129	ENSMUST00000111543	0.0938812	314
8123	ENSMUST00000111610	0.0938812	313
48281	ENSMUST00000111613	0.0938812	395
34945	ENSMUST00000111619	0.0938812	300
1610	ENSMUST00000101181	0.0939202	433
30536	ENSMUST00000034566	0.0944953	711
50325	ENSMUST00000097317	0.0975978	460
31445	ENSMUST00000077354	0.0976309	256
3431	ENSMUST00000100078	0.0983757	514
20490	ENSMUST00000023669	0.0987632	439
51086	ENSMUST00000026173	0.0989719	344
19489	ENSMUST00000114895	0.10009	514
12856	ENSMUST00000005334	0.100551	403
12040	ENSMUST00000102679	0.10061	493
8103	ENSMUST00000021889	0.101396	334
31866	ENSMUST00000102992	0.101945	481
19530	ENSMUST00000078800	0.102471	346
2116	ENSMUST00000099071	0.102736	460
16280	ENSMUST00000013633	0.102805	529
13928	ENSMUST00000074566	0.103008	311
8164	ENSMUST00000022637	0.106275	575
23978	ENSMUST00000055316	0.106342	231
19475	ENSMUST00000062542	0.108094	320
43802	ENSMUST00000026816	0.108868	371
31426	ENSMUST00000033581	0.108951	207
37743	ENSMUST00000019130	0.109425	517
41541	ENSMUST00000026571	0.109473	457
6633	ENSMUST00000029794	0.110413	248
2103	ENSMUST00000114248	0.110565	433
3867	ENSMUST00000002298	0.111202	507
52425	ENSMUST00000005952	0.112181	430
53378	ENSMUST00000025581	0.114101	225
25883	ENSMUST00000011315	0.115723	437
2863	ENSMUST00000019516	0.116722	258
27222	ENSMUST00000049997	0.11845	381
29921	ENSMUST00000028679	0.120427	395
53478	ENSMUST00000001608	0.120546	404
23994	ENSMUST00000117177	0.120798	446
10293	ENSMUST00000001040	0.121866	262
41265	ENSMUST00000017339	0.122435	326
5863	ENSMUST00000084947	0.122833	290
2406	ENSMUST00000111814	0.123125	178
36637	ENSMUST00000101637	0.123354	615
13533	ENSMUST00000107700	0.123354	233
48736	ENSMUST00000111549	0.123354	332
40988	ENSMUST00000111607	0.123354	502
36071	ENSMUST00000111622	0.123354	300
27903	ENSMUST00000111625	0.123354	590
6630	ENSMUST00000072206	0.12544	405
52943	ENSMUST00000032180	0.126538	349
24509	ENSMUST00000072632	0.127473	300
27183	ENSMUST00000021307	0.128958	237
52851	ENSMUST00000025749	0.12941	485
47519	ENSMUST00000099547	0.129931	399
49378	ENSMUST00000074919	0.131802	601
24332	ENSMUST00000081007	0.131986	169
52319	ENSMUST00000063694	0.133659	289
38376	ENSMUST00000105051	0.134547	342
22681	ENSMUST00000057488	0.136256	326
19789	ENSMUST00000110801	0.138494	328
40751	ENSMUST00000047954	0.138691	371
31932	ENSMUST00000113005	0.138797	555
33617	ENSMUST00000029632	0.139058	231
12195	ENSMUST00000013771	0.142993	366
41708	ENSMUST00000109377	0.143268	112
14217	ENSMUST00000025946	0.143375	497
2893	ENSMUST00000025647	0.144238	387
32377	ENSMUST00000100151	0.14666	313
51271	ENSMUST00000024930	0.147135	436
9435	ENSMUST00000022007	0.148434	182
18388	ENSMUST00000033730	0.148486	384
15753	ENSMUST00000042405	0.150291	327
53051	ENSMUST00000078486	0.152685	670
41839	ENSMUST00000111598	0.154288	309
1318	ENSMUST00000048099	0.155118	437
43641	ENSMUST00000033473	0.160502	245
8316	ENSMUST00000055721	0.164196	338
6068	ENSMUST00000092597	0.165483	293
35789	ENSMUST00000100775	0.165483	272
16051	ENSMUST00000001534	0.166002	211
14472	ENSMUST00000032169	0.166372	478
13022	ENSMUST00000106640	0.169157	336
33168	ENSMUST00000055130	0.169164	312
22848	ENSMUST00000043552	0.170116	378
50382	ENSMUST00000109621	0.170752	575
28498	ENSMUST00000004949	0.170977	530
48246	ENSMUST00000031650	0.172667	311
52113	ENSMUST00000098320	0.176441	584
29483	ENSMUST00000109502	0.177725	432
40433	ENSMUST00000022707	0.177842	572
49811	ENSMUST00000031681	0.179292	364
47662	ENSMUST00000003369	0.181506	499
30196	ENSMUST00000035351	0.18319	418
40649	ENSMUST00000102758	0.184325	283
8934	ENSMUST00000022508	0.186315	426
33231	ENSMUST00000069259	0.187204	425
12925	ENSMUST00000112999	0.189102	100
43077	ENSMUST00000088561	0.190442	305
13254	ENSMUST00000105379	0.194173	339
14216	ENSMUST00000108838	0.195509	331
42720	ENSMUST00000026408	0.198081	405
32084	ENSMUST00000019965	0.203675	419
48475	ENSMUST00000024338	0.206052	308
27714	ENSMUST00000017151	0.20821	515
30883	ENSMUST00000115237	0.211487	344
13030	ENSMUST00000092735	0.212558	629
36599	ENSMUST00000108127	0.214852	481
27125	ENSMUST00000113503	0.215192	616
2811	ENSMUST00000084454	0.216638	311
27686	ENSMUST00000085635	0.216777	560
25548	ENSMUST00000101354	0.217674	255
14684	ENSMUST00000071126	0.217776	311
34226	ENSMUST00000041377	0.219497	512
19691	ENSMUST00000112494	0.220961	360
51920	ENSMUST00000059839	0.221787	414
28212	ENSMUST00000033278	0.224221	568
47403	ENSMUST00000056147	0.224585	543
21835	ENSMUST00000092614	0.226562	247

## Sheet: E. coli
Gene number	Protein accession number	Gene name	Protein abundance	Transcript length
1560	BAE76427	b1396	0.168561	423
1051	BAE76580	b2073	0.190375	660
1327	BAA35777	b1010	0.216155	387
2143	BAA16359	b2481	0.221505	618
1721	BAA35449	b0790	0.26759	762
2046	BAE76801	b2724	0.273442	612
837	BAE76240	b0461	0.278622	375
1056	BAE76681	b2273	0.302113	717
4060	BAE77081	b3025	0.330264	660
445	BAA77871	b0195	0.333071	708
3411	BAA15443	b1671	0.348032	669
1158	BAE76283	b0505	0.36692	483
3009	BAA16154	b2308	0.405026	687
1390	BAE78050	b4048	0.405594	708
227	BAA77894	b0224	0.405944	741
3488	BAE77203	b3157	0.408145	525
2440	BAA35751	b0986	0.412504	645
4196	BAE78065	b4063	0.422779	465
1672	BAE76497	b1672	0.429336	648
3247	BAA36076	b1218	0.432409	717
1260	BAE76073	b0289	0.457192	711
3784	BAE76426	b1391	0.482879	498
1458	BAE76468	b1553	0.502038	498
3900	BAE78361	b4373	0.506771	447
1439	BAE76050	b0264	0.51583	504
3237	BAA35641	b0906	0.518202	693
1682	BAE76741	b2565	0.520791	729
4073	BAE77774	b3520	0.524335	603
2796	BAE77939	b3351	0.526997	555
2008	BAA15593	b1798	0.531552	639
1735	BAA36071	b1213	0.535148	393
354	BAE76836	b2759	0.543765	483
1006	BAA15673	b1862	0.552286	603
2085	BAE77868	b3424	0.553535	831
2870	BAE77047	b2986	0.555557	693
1770	BAE76660	b2197	0.564654	480
1414	BAA16182	b2326	0.569098	549
623	BAA35458	b0798	0.578514	483
2337	BAA16377	b2489	0.586841	759
350	BAE76705	b2375	0.595279	636
1655	BAA35980	b1154	0.605074	630
4199	BAE78126	b4124	0.607813	720
3806	BAA16538	b2674	0.613069	411
2643	BAE77046	b2985	0.637298	714
850	BAE76662	b2199	0.652102	738
2535	BAE76312	b0535	0.65608	633
880	BAE77598	b3696	0.6641	657
234	BAE76083	b0298	0.667549	309
251	BAE76718	b2460	0.672231	702
238	BAE76121	b0339	0.676112	660
344	BAE76680	b2272	0.686064	504
841	BAE76358	b0689	0.691006	495
3378	BAE77957	b3334	0.701334	462
244	BAE76384	b1161	0.704597	405
4219	BAE76668	b2205	0.712132	696
3999	BAE77960	b3331	0.713065	588
1651	BAA35636	b0901	0.714899	591
2416	BAA15275	b1570	0.727333	408
1726	BAA35710	b0952	0.737704	549
2654	BAE77184	b3138	0.751216	477
1746	BAE76029	b0013	0.751272	405
2958	BAE76640	b2163	0.778006	660
3773	BAA35994	b1158	0.790886	555
2506	BAA15983	b2175	0.820977	567
2787	BAE77667	b3625	0.832141	699
2997	BAE78308	b4315	0.834472	540
3474	BAE76560	b1972	0.85069	636
2563	BAE77127	b3077	0.86221	450
1685	BAE76920	b2851	0.892331	492
189	BAE77998	b3293	0.895105	369
822	BAA35362	b0704	0.904642	570
3317	BAE76096	b0313	0.928556	588
3518	BAA35200	b0566	0.93266	762
2699	BAE78197	b4196	0.976689	651
1326	BAA35729	b0964	1.00347	663
1449	BAE76308	b0531	1.00809	693
3859	BAE77030	b2968	1.01315	537
2632	BAE76430	b1408	1.01857	606
2761	BAE77156	b3106	1.03584	702
540	BAE76235	b0456	1.04905	354
2481	BAE77929	b3361	1.05424	603
2062	BAE77140	b3090	1.05439	552
776	BAE77373	b3937	1.07407	609
2369	BAE77077	b3021	1.07947	396
966	BAE77571	b3717	1.09737	588
2365	BAE76900	b2831	1.12143	690
1951	BAE76375	b1137	1.13252	666
1321	BAA35366	b0707	1.13354	510
1140	BAA35778	b1011	1.13649	693
456	BAE76373	b1085	1.13882	321
2721	BAA16512	b2644	1.14275	483
2185	BAE76243	b0464	1.14548	648
16	BAA15610	b1806	1.1482	582
1441	BAE76145	b0364	1.15706	558
3278	BAE76601	b2125	1.16167	720
3337	BAE76951	b2886	1.1877	489
3942	BAE76588	b2110	1.191	720
2568	BAE77188	b3142	1.2142	585
319	BAA16214	b2354	1.22964	441
979	BAE77909	b3382	1.23269	363
3139	BAA35456	b0796	1.23313	672
3025	BAB96679	b0110	1.30058	552
3836	BAB96665	b0097	1.3071	513
1808	BAA15177	b1504	1.30952	531
2216	BAA77913	b0245	1.31049	342
642	BAE76122	b0340	1.31994	471
1138	BAA35717	b0959	1.33679	630
1815	BAA15760	b1937	1.34002	315
1284	BAE76834	b2757	1.35382	675
914	BAA15798	b1974	1.37463	531
499	BAE77252	b3208	1.38781	729
757	BAE76833	b2756	1.40001	600
1659	BAE76331	b0556	1.45071	462
1786	BAE77331	b3989	1.45658	540
2769	BAE77259	b3215	1.49179	675
3993	BAE77822	b3471	1.51838	666
2219	BAB96724	b0147	1.54382	531
604	BAA15687	b1878	1.61282	393
2242	BAE77113	b3062	1.63279	606
2537	BAE76354	b0614	1.65538	552
260	BAE76961	b2896	1.66435	408
139	BAA35531	b0836	1.67551	384
2489	BAE78099	b4096	1.67645	681
727	BAE76040	b0103	1.69349	621
3878	BAE77484	b3817	1.69994	381
1805	BAA14978	b1373	1.71295	576
3771	BAA35926	b1111	1.73238	633
2379	BAE77305	b3264	1.73402	663
3847	BAE76262	b0483	1.73636	342
2712	BAA16072	b2248	1.75975	783
659	BAE76987	b2923	1.78684	636
297	BAE78292	b4301	1.85045	633
2426	BAA15712	b1891	1.86673	579
4040	BAB96651	b0083	1.91672	366
2491	BAE78236	b4237	1.92457	465
3166	BAE76412	b1357	1.97144	297
1160	BAE76320	b0545	1.99603	552
3882	BAE78073	b4071	1.99642	567
250	BAE76712	b2432	2.0049	576
1838	BAA35734	b0969	2.01279	330
1511	BAA15738	b1918	2.01305	669
493	BAE77136	b3086	2.04207	693
2430	BAA35285	b0638	2.05248	612
2107	BAA15008	b1400	2.05736	591
255	BAE76761	b2626	2.10202	627
3345	BAE77029	b2966	2.16034	708
263	BAE77032	b2971	2.18715	411
2342	BAA16490	b2605	2.19839	483
279	BAE77570	b3718	2.312	723
1383	BAE77810	b3483	2.33232	384
3244	BAA35957	b1135	2.41944	654
723	BAA35979	b1153	2.46345	585
553	BAE76469	b1554	2.49483	534
3907	BAA15102	b1465	2.52539	681
926	BAE76446	b1454	2.52828	618
2297	BAE78319	b4326	2.58341	393
241	BAE76330	b0555	2.58981	498
3677	BAE76802	b2725	2.61171	462
1341	BAE76076	b0292	2.64034	669
3478	BAE76672	b2250	2.65729	543
3483	BAE76845	b2768	2.6882	576
92	BAE77573	b3715	2.69804	666
3974	BAE77437	b3872	2.72016	711
694	BAE78008	b3283	2.73543	543
3094	BAE78306	b4313	2.75064	597
3362	BAE77452	b3856	2.78126	513
1545	BAB96635	b0066	2.78555	699
1307	BAA15385	b1631	2.80564	621
1034	BAA35701	b0946	2.85179	543
2174	BAB96714	b0137	2.8543	606
1337	BAA77867	b0191	2.89093	423
2410	BAA15103	b1466	2.90124	696
2271	BAE77743	b3552	2.9451	660
711	BAA16074	b2251	2.95677	426
2355	BAA35831	b1041	3.00778	456
470	BAE76700	b2361	3.02375	537
348	BAE76697	b2357	3.02728	495
2752	BAE76964	b2899	3.09202	660
3238	BAA35716	b0958	3.11314	510
3678	BAE76815	b2738	3.13204	639
1468	BAE76976	b2912	3.19374	549
1001	BAA15476	b1708	3.26299	465
3307	BAA16560	b2698	3.28967	501
2495	BAE78293	b4302	3.33034	432
904	BAA15039	b1418	3.37048	531
669	BAE77194	b3148	3.37704	396
1578	BAE76756	b2603	3.38769	519
3008	BAA16139	b2302	3.39437	648
2184	BAE76227	b0447	3.44564	459
412	BAA15910	b2054	3.45721	549
1552	BAE76078	b0294	3.46837	591
395	BAE78142	b4140	3.4833	477
4011	BAA15995	b2212	3.49717	651
896	BAE78217	b4216	3.55308	555
3852	BAE76589	b2111	3.56293	543
3920	BAA15726	b1902	3.59459	504
2160	BAA35550	b0846	3.60417	537
1665	BAE76405	b1340	3.67811	564
1566	BAE76500	b1679	3.72591	417
253	BAE76727	b2506	3.75893	540
522	BAA35735	b0970	3.76646	660
2165	BAA35741	b0976	3.82708	399
1512	BAA15767	b1942	3.83098	444
2526	BAB96667	b0099	3.83527	390
3207	BAA15383	b1628	3.94533	579
272	BAE77200	b3154	4.09896	444
3471	BAE76425	b1390	4.11564	747
1688	BAE77007	b2944	4.15343	498
4136	BAA35256	b0620	4.31744	681
3215	BAA15753	b1925	4.3273	411
3683	BAE76915	b2846	4.36223	633
1937	BAA77885	b0214	4.37517	468
2110	BAA15062	b1434	4.39747	537
1089	BAE77852	b3441	4.42712	489
3054	BAE77417	b3892	4.68006	636
2303	BAA15369	b1618	4.69399	591
4195	BAE77969	b3322	4.81661	420
1187	BAE77686	b3606	4.84918	474
3284	BAE76690	b2333	4.86505	540
4032	BAA35881	b1073	4.94595	417
3730	BAA15313	b1589	4.9567	618
737	BAE76192	b0412	4.98114	540
3530	BAA35697	b0942	5.08588	543
176	BAE77650	b3642	5.08727	642
751	BAE76736	b2560	5.15181	636
1129	BAA35428	b0764	5.26998	690
3283	BAE76665	b2202	5.29885	603
505	BAA14984	b1379	5.32876	423
3117	BAA15517	b1736	5.39723	351
2818	BAA15674	b1863	5.4619	522
3453	BAA35627	b0895	5.49209	618
3270	BAE76266	b0487	5.57179	408
3902	BAA14979	b1374	5.57442	591
3376	BAE77947	b3344	5.68647	360
308	BAA15772	b1947	5.71387	366
4038	BAA36096	b1226	5.71521	711
2064	BAE77180	b3133	5.7463	474
1180	BAE77455	b3848	5.84908	615
539	BAE76124	b0342	5.88912	612
2304	BAA15387	b1633	6.05235	636
826	BAA77898	b0228	6.05372	498
2479	BAE77916	b3375	6.12017	732
1139	BAA35747	b0982	6.15196	447
3717	BAA15082	b1450	6.16857	666
3044	BAE77198	b3152	6.21291	636
304	BAA15620	b1813	6.23471	579
1800	BAE78376	b4387	6.3032	645
2954	BAE76492	b1649	6.31907	516
865	BAE76999	b2936	6.58082	759
946	BAE76909	b2840	6.66736	693
421	BAA16504	b2619	6.78182	477
1676	BAE76534	b1810	6.90497	360
4006	BAA15796	b1969	7.00488	672
3991	BAE77712	b3581	7.09346	663
1095	BAE78041	b4039	7.15471	498
484	BAE77009	b2946	7.15772	732
3772	BAA35956	b1134	7.21411	462
3178	BAE77451	b3857	7.37607	585
2311	BAA15741	b1921	7.41589	552
1698	BAE77453	b3850	7.43529	546
1513	BAA15875	b2033	7.52265	591
271	BAE77199	b3153	7.57826	519
1090	BAE77856	b3437	7.72387	528
2978	BAE77946	b3345	8.08922	387
740	BAE76238	b0459	8.10879	552
3605	BAA15713	b1892	8.17424	360
20	BAA15790	b1962	8.23266	696
2619	BAA35694	b0939	8.41339	702
3877	BAE77461	b3842	8.46227	489
1431	BAA36014	b1180	8.47727	660
2693	BAE77897	b3394	8.58315	540
847	BAE76600	b2124	8.62741	471
4053	BAE76656	b2193	8.65585	648
289	BAE78109	b4107	8.94356	444
1677	BAE76545	b1841	8.98891	375
444	BAA77866	b0190	9.11726	546
2044	BAE76781	b2670	9.14314	450
1399	BAE78350	b4360	9.16576	495
3505	BAA14956	b1353	9.42367	489
4164	BAE76039	b0058	9.4589	660
3780	BAB96683	b0113	9.54363	765
3694	BAE77074	b3018	9.81648	738
3510	BAA15331	b1597	9.82566	309
2194	BAE78210	b4209	9.90264	663
591	BAE78184	b4183	9.93511	660
2042	BAE76735	b2559	10.0433	537
3679	BAE76820	b2743	10.0798	627
3899	BAE78360	b4372	10.0948	414
597	BAE78253	b4256	10.1867	504
587	BAE78044	b4042	10.1963	369
2845	BAE76093	b0310	10.2977	669
3255	BAB96715	b0138	10.4203	570
3427	BAA16159	b2313	10.6453	489
1804	BAA14928	b1335	10.7113	516
688	BAE77885	b3406	10.8837	477
2798	BAE77962	b3329	11.0964	510
3715	BAA15080	b1448	11.2057	519
1957	BAE76794	b2717	11.2153	471
533	BAB96649	b0081	11.2872	459
414	BAA16056	b2237	11.3423	651
1245	BAA35911	b1104	11.6563	378
1038	BAA35925	b1110	12.1735	540
1223	BAA16194	b2340	12.201	486
235	BAE76092	b0308	12.2756	696
3937	BAA36118	b1238	12.384	618
569	BAE77651	b3641	12.5646	597
2664	BAE77409	b3900	12.5919	447
2446	BAA35874	b1066	12.6461	585
3329	BAE76714	b2434	12.6634	426
1506	BAA15227	b1537	12.6817	519
4121	BAA16001	b2218	12.8925	375
3536	BAA35880	b1072	12.9247	660
3961	BAE77054	b2993	12.9569	495
3689	BAE77015	b2952	12.9587	567
1000	BAE78392	b4403	13.2102	687
1072	BAE77321	b3998	13.3152	672
154	BAE76251	b0472	13.4579	606
2715	BAA16174	b2317	13.5687	660
2875	BAE77149	b3099	13.803	405
1042	BAA36101	b1233	14.3801	459
1596	BAE77243	b3199	14.4208	576
2555	BAE76883	b2811	14.5393	444
1364	BAE77264	b3221	14.5637	465
1752	BAE76168	b0387	14.9636	459
2927	BAA35790	b1013	15.2391	639
97	BAE78352	b4362	15.2855	540
2324	BAA16018	b2222	15.2869	651
2841	BAA77875	b0198	15.3002	654
3436	BAA16356	b2479	15.3561	573
4173	BAE76273	b0494	15.5247	627
1496	BAE78153	b4149	15.5287	534
3951	BAE76797	b2720	16.0353	543
2985	BAE77999	b3292	16.1262	426
1675	BAE76526	b1787	16.1757	504
1039	BAA36005	b1171	16.4238	330
672	BAE77290	b3248	16.7967	594
1532	BAA35544	b0841	17.1902	597
1773	BAE76865	b2793	17.6227	546
1785	BAE77176	b3129	17.8689	336
192	BAE78097	b4094	18.1381	558
2592	BAE78057	b4055	18.2579	714
459	BAE76491	b1648	18.3365	240
1942	BAE76136	b0354	18.3665	540
3040	BAE77012	b2949	18.6398	417
2159	BAA35513	b0825	19.0966	663
100	BAE78386	b4397	19.2344	474
1820	BAA15992	b2209	19.2802	489
2591	BAE78048	b4046	19.6702	516
1868	BAE76614	b2137	20.0245	762
905	BAA15088	b1457	20.1857	483
3971	BAE77324	b3995	20.6137	477
1593	BAE77037	b2977	20.8953	405
387	BAE77791	b3503	21.2509	426
3555	BAE76411	b1356	21.3427	477
1927	BAA35912	b1105	21.4895	642
3992	BAE77812	b3481	21.7702	402
316	BAA16189	b2331	22.4963	552
3737	BAA15418	b1652	22.763	648
1316	BAA35219	b0579	22.7753	369
2876	BAE77237	b3193	22.7855	552
2501	BAA15810	b1993	22.9825	546
1670	BAE76466	b1549	23.0558	411
2669	BAE77548	b3740	23.1302	624
1899	BAE78383	b4394	23.306	513
3821	BAA35830	b1040	23.442	651
1954	BAE76464	b1544	23.4949	267
2516	BAA35404	b0738	23.5857	429
2392	BAE77642	b3651	23.9717	690
1597	BAE77244	b3200	24.5895	558
3163	BAE76237	b0458	24.8958	471
3962	BAE77061	b3002	25.6733	495
3257	BAB96727	b0151	25.6917	798
2018	BAA16129	b2293	26.0446	651
2039	BAE76510	b1726	26.3487	537
3303	BAA16421	b2527	26.5723	516
716	BAA16341	b2467	26.6264	576
734	BAE76169	b0388	27.4636	525
3662	BAE76224	b0444	28.1058	696
1141	BAA35871	b1063	28.1184	561
783	BAE77658	b3634	28.2147	480
3170	BAE77280	b3237	28.3436	471
513	BAA35335	b0686	28.6609	765
185	BAE77828	b3465	28.8863	597
3800	BAE78305	b4312	29.1417	603
2014	BAA15880	b2038	29.3921	558
2977	BAE77891	b3400	29.4648	402
1336	BAA77862	b0187	30.5037	390
209	BAA15226	b1536	30.7672	393
3093	BAE78256	b4259	31.1164	444
2395	BAE77701	b3592	31.2212	609
14	BAA15452	b1686	31.5089	411
2748	BAE76827	b2750	31.5459	606
525	BAA35954	b1132	31.8593	642
738	BAE76193	b0413	31.928	450
2702	BAA15685	b1875	32.0129	567
2803	BAA14807	b1270	32.3239	591
3892	BAE78169	b4168	32.3518	462
1573	BAE76688	b2325	32.6911	279
2292	BAE78207	b4206	32.7345	639
7	BAA15286	b1584	32.8386	561
1642	BAA16557	b2690	33.0323	567
436	BAA35835	b1045	33.3527	534
1421	BAA35273	b0630	33.7858	642
2057	BAE77093	b3037	34.7045	576
1636	BAA16469	b2582	34.7671	420
1317	BAA35283	b0636	34.8046	468
4054	BAE76715	b2439	35.1317	660
24	BAA16466	b2580	35.214	690
3729	BAA15242	b1540	36.91	687
1653	BAA35905	b1098	37.1154	642
1214	BAA15830	b2009	37.2455	474
252	BAE76722	b2473	37.4645	699
2576	BAE77339	b3981	37.7584	384
3426	BAA16157	b2311	38.678	570
1177	BAE77326	b3993	39.395	636
3050	BAE77348	b3963	39.663	705
481	BAE76899	b2830	39.756	531
596	BAE78223	b4222	39.7828	342
1491	BAE78009	b3282	39.8367	573
2212	BAA35402	b0736	40.8597	405
709	BAA15769	b1944	41.4367	465
1435	BAB96587	b0009	42.1951	588
345	BAE76684	b2291	42.6915	600
3665	BAE76246	b0467	43.1291	528
1219	BAA16138	b2301	43.2842	645
489	BAE77090	b3034	44.4978	630
1231	BAA35482	b0810	45.057	660
3893	BAE78179	b4178	46.0782	426
2833	BAA35239	b0610	46.0841	411
1221	BAA16162	b2314	46.1154	663
3844	BAE76210	b0430	46.3722	615
616	BAA16562	b2700	46.4523	498
1315	BAA15919	b2066	46.5707	642
1823	BAA16107	b2279	46.8491	303
61	BAE76360	b0773	47.0566	477
3578	BAE78045	b4043	47.5841	609
502	BAA14789	b1257	48.4757	507
4036	BAA36032	b1185	49.4535	531
817	BAA35240	b0611	49.9805	807
631	BAA35714	b0956	50.008	453
1332	BAA35854	b1056	50.3851	576
3663	BAE76233	b0453	50.5606	573
2714	BAA16094	b2267	51.4183	462
670	BAE77223	b3179	51.7869	630
1411	BAA16075	b2252	51.9418	603
1787	BAE77386	b3924	52.3378	747
3330	BAE76749	b2573	53.01	576
1935	BAA77877	b0200	53.1539	576
3043	BAE77195	b3149	53.2721	591
3527	BAA35669	b0923	53.8522	678
2059	BAE77109	b3058	54.0134	369
57	BAB96693	b0119	55.3945	363
1900	BAE78384	b4395	55.648	648
2155	BAA35443	b0785	56.2452	453
958	BAE77390	b3920	56.9766	600
2082	BAE77839	b3454	57.4346	714
1974	BAE77422	b3887	57.6593	438
590	BAE78166	b4162	60.0414	546
3983	BAE77590	b3704	62.6389	360
2343	BAA16493	b2608	63.1112	549
1102	BAA14790	b1258	63.517	501
3121	BAA15635	b1827	63.553	792
769	BAE77196	b3150	64.8046	576
113	BAA15559	b1768	65.4992	642
2773	BAE77464	b3838	67.1029	516
4019	BAA16240	b2369	67.7984	615
739	BAE76204	b0424	68.7378	591
3613	BAA16109	b2281	69.2232	543
4198	BAE78115	b4113	69.5093	669
288	BAE78058	b4056	70.0341	417
1149	BAB96616	b0048	70.1841	480
667	BAE77147	b3097	70.2649	369
53	BAA36067	b1209	70.991	624
950	BAE76960	b2895	71.35	522
2622	BAA35815	b1034	71.5636	738
1019	BAA16505	b2620	71.7387	483
2767	BAE77242	b3198	72.2214	567
745	BAE76436	b1431	72.3702	669
942	BAE76862	b2790	72.8248	450
690	BAE77894	b3397	72.9895	561
2497	BAE78307	b4314	74.8465	549
3608	BAA15771	b1946	74.9302	414
3150	BAA35719	b0961	76.0498	447
1243	BAA35895	b1087	76.3909	585
1523	BAA16388	b2500	76.4324	639
1335	BAA36062	b1204	76.7882	585
1728	BAA35728	b0963	79.2304	459
1854	BAA77858	b0183	79.6421	597
3213	BAA15672	b1861	79.8584	612
673	BAE77320	b3999	81.1602	591
1021	BAA35375	b0711	82.8593	657
2356	BAA35888	b1079	82.9798	699
3919	BAA15579	b1782	83.917	747
1148	BAB96584	b0006	84.0251	777
759	BAE76876	b2804	84.9926	423
648	BAE76196	b0416	85.9805	420
364	BAE77216	b3170	87.468	453
3874	BAE77378	b3932	87.4801	531
3160	BAA36056	b1199	87.5156	633
2217	BAB96597	b0028	88.0581	450

## Sheet: B. subtilis
Gene number	Protein accession number	Gene name	Protein abundance	Transcript length
3861	CAB14553	BSU26120	1.01184	396
3696	CAX52589	BSU11079	1.1889	348
897	CAX52694	BSU33239	1.58329	339
1972	CAB13856	BSU19650	1.65933	612
3663	CAB14433	BSU25030	1.68131	483
4300	CAX52706	BSU38018	1.81499	339
1621	CAB13071	BSU12140	1.92235	399
725	CAB12268	BSU04610	2.6255	600
1456	CAB14686	BSU27450	2.78469	651
195	CAX52596	BSU11839	2.84708	255
1547	CAB13935	BSU20430	2.94066	381
2843	CAB14169	BSU22530	3.07227	558
667	CAB15150	BSU31610	3.15846	432
254	CAB15122	BSU31330	3.38969	405
292	CAB16090	BSU40530	3.85834	483
3933	CAB13066	BSU12090	3.94928	249
2007	CAB11947	BSU01710	4.09221	483
3244	CAB13128	BSU12710	4.39567	267
3142	CAB13774	BSU18820	4.41716	264
245	CAB14761	BSU28010	4.68579	519
3478	CAB15606	BSU35890	4.69582	450
3290	CAB15826	BSU38000	4.74996	636
4034	CAB13890	BSU19990	4.77693	291
1968	CAB13776	BSU18840	4.86126	642
4234	CAB14285	BSU23530	4.87843	645
1608	CAB12841	BSU10010	5.17294	519
2085	CAB16016	BSU39800	5.43109	309
1648	CAB13632	BSU17480	5.43827	345
2536	CAB14324	BSU23930	5.87932	423
3924	CAB12800	BSU09610	5.95211	396
3675	CAB14618	BSU26770	6.04103	372
1421	CAB13633	BSU17490	6.26743	252
2308	CAB13166	BSU13090	6.39331	339
2393	CAB15377	BSU33720	6.59644	654
3954	CAB13955	BSU20630	6.96523	453
4229	CAB14052	BSU21340	7.50548	684
943	CAB13640	BSU17560	7.52246	471
3310	CAB12327	BSU05200	7.69653	447
153	CAB13469	BSU15960	7.7113	486
1888	CAB15346	BSU33410	7.81759	486
377	CAB14850	BSU28900	7.97624	696
381	CAB14875	BSU29150	7.99382	465
346	CAB13722	BSU18390	8.04186	546
588	CAB15810	BSU37840	8.09769	741
1318	CAB12131	BSU03370	8.36607	681
1658	CAB13760	BSU18680	8.38039	489
4352	CAB11932	BSU01560	8.45604	597
3865	CAB14852	BSU28920	8.49374	726
3759	CAB14044	BSU21260	8.72859	351
575	CAB15500	BSU34950	8.84879	666
915	CAB12539	BSU07200	8.99934	645
3516	CAB12159	BSU03652	9.05519	465
990	CAE01451	BSU10800	9.12219	480
2888	CAB15847	BSU38210	9.13466	384
3352	CAB13667	BSU17830	9.46754	540
869	CAB15510	BSU35050	9.49488	474
2823	CAB13129	BSU12720	9.73454	426
746	CAB13008	BSU11510	9.8682	657
794	CAX52543	BSU02619	9.9653	177
1054	CAB13668	BSU17840	10.1706	435
4259	CAB15080	BSU31020	10.1712	525
727	CAB12317	BSU05100	10.2477	687
1149	CAB13501	BSU16280	10.7856	423
2956	CAB14401	BSU24700	10.944	432
1378	CAB14722	BSU27630	11.001	324
668	CAB15161	BSU31730	11.2975	369
3307	CAB12139	BSU03450	11.4373	558
2169	CAB14237	BSU23050	11.5181	573
2150	CAB13782	BSU18900	11.6491	456
3609	CAB12642	BSU08130	11.9812	459
2240	CAB12908	BSU10680	12.4772	402
2222	CAB12106	BSU03120	12.9791	597
3124	CAB12888	BSU10480	13.0059	624
2931	CAB13904	BSU20120	13.2375	471
264	CAB15455	BSU34500	13.3816	321
3854	CAB14007	BSU20890	13.4768	537
2453	CAB13062	BSU12050	13.6409	396
3890	CAB15807	BSU37800	13.8571	465
4087	CAB15950	BSU39140	13.8774	462
3319	CAB12799	BSU09600	13.8791	357
4099	CAE01465	BSU31640	14.0073	477
4052	CAB14275	BSU23430	14.0606	426
230	CAB14438	BSU25080	14.3478	390
3808	CAB12152	BSU03580	14.4964	648
1265	CAB13419	BSU15450	14.5451	465
3429	CAB13346	BSU14730	14.6561	522
1693	CAB15535	BSU35180	15.1189	231
514	CAB12210	BSU04020	15.2718	609
912	CAB12495	BSU06750	15.3382	336
3741	CAB13491	BSU16180	15.3394	390
988	CAB14820	BSU28600	15.3671	534
1190	CAB15995	BSU39590	15.4007	354
240	CAB14623	BSU26820	15.7041	708
2254	CAB15275	BSU32860	15.8112	333
2932	CAB14011	BSU20930	16.2542	396
3096	CAB16050	BSU40130	16.4083	711
522	CAB14408	BSU24770	16.5205	381
342	CAB13613	BSU17290	16.9155	354
3230	CAB12827	BSU09870	17.1358	339
1531	CAB12763	BSU09350	17.1427	243
4048	CAB14202	BSU22860	17.1666	600
290	CAB16066	BSU40290	17.2668	471
324	CAB13163	BSU13060	17.2776	732
212	CAB12032	BSU02380	17.3496	276
1860	CAB14513	BSU25720	17.591	627
260	CAB15372	BSU33670	17.6476	420
2597	CAX52615	BSU14072	17.8344	519
4376	CAB13866	BSU19750	18.139	780
4224	CAB13868	BSU19770	18.145	306
1981	CAB13962	BSU20700	18.305	351
470	CAB15705	BSU36880	18.3428	384
3172	CAB15280	BSU32910	18.4865	330
307	CAB12685	BSU08570	18.5384	519
3403	CAB11991	BSU01970	18.8415	516
3882	CAB15390	BSU33850	18.9972	636
2734	CAB13579	BSU17070	19.0751	558
409	CAB11958	BSU01820	19.1704	540
1276	CAB13680	BSU17960	19.6164	429
2988	CAB15840	BSU38140	19.8703	375
1643	CAB13608	BSU17240	19.9817	357
955	CAB13844	BSU19530	20.0546	390
1915	CAB12582	BSU07530	20.0617	369
179	CAB14098	BSU21800	20.5186	621
3243	CAB13126	BSU12690	20.7109	660
1760	CAB13418	BSU15440	20.7611	375
519	CAB14371	BSU24400	20.8395	402
1548	CAB13939	BSU20470	21.2706	396
2244	CAB13056	BSU11990	21.7822	348
3645	CAB14069	BSU21510	21.8574	333
631	CAB14582	BSU26410	22.3096	417
2810	CAB12474	BSU06540	22.4995	420
4125	CAB12510	BSU06910	22.5879	570
1737	CAB12706	BSU08780	22.5896	693
219	CAB12362	BSU05550	22.7694	432
337	CAB13507	BSU16340	22.8564	660
1215	CAB12104	BSU03100	22.9167	762
1181	CAB15864	BSU38380	23.0693	678
188	CAB14217	BSU23010	23.0757	570
2325	CAB13763	BSU18710	23.1372	498
3802	CAB11837	BSU00610	23.1608	636
1756	CAB13348	BSU14750	23.2037	612
1436	CAB14121	BSU22040	23.4294	507
4247	CAB14611	BSU26700	23.4577	333
972	CAB14342	BSU24110	23.528	237
4128	CAB12717	BSU08890	23.5858	474
3758	CAB14034	BSU21160	23.7389	471
1451	CAB14562	BSU26210	23.8421	465
1251	CAB13072	BSU12150	23.9254	576
789	CAB16105	BSU40680	24.0579	444
2441	CAB12750	BSU09220	24.1026	396
1247	CAB12925	BSU10860	24.3425	510
2217	CAB12020	BSU02260	24.5566	891
2269	CAB15519	BSU35140	24.5764	231
1735	CAB12664	BSU08350	24.6646	633
1749	CAB13224	BSU13510	24.7296	177
1351	CAB13014	BSU11570	24.879	546
3636	CAB13885	BSU19940	24.9416	828
583	CAB15775	BSU37480	25.273	474
1219	CAB12201	BSU03930	25.5605	786
429	CAB12395	BSU05760	25.584	498
3042	CAB14778	BSU28180	25.6039	498
2488	CAB15985	BSU39490	25.6345	675
1714	CAB12318	BSU05110	25.6388	594
1673	CAB14147	BSU22310	25.6958	621
2361	CAB14687	BSU27460	25.7748	657
147	CAB13351	BSU14780	25.9713	318
1931	CAB12948	BSU11080	26.3468	588
3030	CAB14543	BSU26020	26.399	660
4039	CAB14005	BSU20870	26.6543	417
1346	CAB12918	BSU10780	26.8292	588
1085	CAB15204	BSU32140	26.8313	624
200	CAX52659	BSU23402	26.873	351
1213	CAB12019	BSU02250	26.9282	399
1877	CAB15092	BSU31140	26.9363	486
606	CAB12367	BSU05600	27.1493	474
1173	CAB15694	BSU36770	27.1848	741
1259	CAB13267	BSU13940	27.2812	681
3396	CAB15361	BSU33560	27.3079	402
635	CAB14607	BSU26660	27.3427	390
4143	CAB13135	BSU12780	27.438	840
867	CAB15501	BSU34960	27.5762	519
2091	CAB16080	BSU40430	27.6232	420
1431	CAB13819	BSU19270	27.8027	264
1657	CAB13758	BSU18660	28.0182	684
929	CAB12935	BSU10950	28.1124	759
3468	CAB14793	BSU28330	28.3103	456
2256	CAB15278	BSU32890	28.3348	384
1180	CAB15801	BSU37740	28.4576	615
3235	CAB13020	BSU11630	28.6575	735
3121	CAB12761	BSU09330	28.6803	645
1122	CAB12916	BSU10760	28.8189	357
3847	CAB13767	BSU18750	28.8767	795
1178	CAB15757	BSU37290	29.0443	477
690	CAB15588	BSU35710	29.0685	828
1475	CAB15236	BSU32460	29.1568	345
4100	CAE01469	BSU37810	29.2912	456
2929	CAB13851	BSU19600	29.358	702
2573	CAB15716	BSU36990	29.3746	288
1667	CAB13961	BSU20690	29.4082	339
722	CAB12240	BSU04330	29.4147	450
1544	CAB13900	BSU20080	29.4435	354
3472	CAB14989	BSU30110	29.7953	504
2055	CAB15615	BSU35980	29.9262	297
1830	CAB13858	BSU19670	29.9972	681
2507	CAB13368	BSU14950	30.1199	447
2392	CAB15375	BSU33700	30.1724	681
1113	CAB12634	BSU08050	30.1821	690
3177	CAB15423	BSU34180	30.2105	660
1636	CAB13453	BSU15800	30.427	645
461	CAB15626	BSU36090	30.4354	336
2919	CAB12358	BSU05510	30.4544	339
3918	CAB12643	BSU08140	30.536	558
4071	CAB15153	BSU31650	30.7518	285
749	CAB13193	BSU13360	30.8138	552
239	CAB14586	BSU26450	30.8659	558
563	CAB15340	BSU33350	30.8965	483
3966	CAB14399	BSU24680	30.9253	384
633	CAB14597	BSU26560	31.0539	561
4117	CAB12288	BSU04810	31.1635	510
1344	CAB12887	BSU10470	31.3286	363
3144	CAB13889	BSU19980	31.3588	342
3245	CAB13140	BSU12830	31.3644	747
3953	CAB13948	BSU20560	31.4032	375
3168	CAB14817	BSU28570	31.406	405
701	CAB11781	BSU00050	31.6828	246
3458	CAB14278	BSU23460	31.9469	441
3824	CAB12808	BSU09690	31.9908	501
2019	CAB12357	BSU05500	32.1175	390
1458	CAB14753	BSU27930	32.6611	579
784	CAB15818	BSU37920	32.7192	546
3944	CAB13521	BSU16480	32.8211	504
3553	CAB14020	BSU21020	33.1363	327
3660	CAB14350	BSU24190	33.1386	621
356	CAB14094	BSU21760	33.2811	252
329	CAB13288	BSU14150	33.435	477
3610	CAB12652	BSU08230	33.5153	405
3970	CAB14589	BSU26480	33.5691	477
834	CAB14652	BSU27100	34.006	633
3879	CAB15240	BSU32500	34.1226	618
3925	CAB12922	BSU10830	34.1787	864
1001	CAB11791	BSU00150	34.1964	624
3811	CAB12305	BSU04980	34.3385	507
1407	CAB13253	BSU13800	34.4299	291
2286	CAB15913	BSU38870	34.5582	507
313	CAB12764	BSU09360	34.6416	324
1464	CAB14899	BSU29390	34.6577	537
2737	CAB13686	BSU18030	34.7861	252
1232	CAB12521	BSU07020	34.8153	699
2158	CAB13915	BSU20230	35.0735	366
2275	CAB15670	BSU36530	35.1005	582
3448	CAB14075	BSU21570	35.2791	498
4230	CAB14062	BSU21440	35.3627	447
1170	CAB15630	BSU36130	35.3634	537
3345	CAB13508	BSU16350	35.4589	666
2622	CAB16113	BSU40760	35.5103	567
2164	CAB14141	BSU22240	35.7368	420
2539	CAB14369	BSU24380	35.8502	621
3161	CAB14625	BSU26840	35.9574	531
3149	CAB14077	BSU21590	35.9739	558
4053	CAB14291	BSU23590	36.0369	351
3868	CAB14867	BSU29070	36.2804	633
1906	CAB12459	BSU06400	36.4279	555
2945	CAB14213	BSU22970	36.5267	585
2450	CAB12944	BSU11040	36.6335	585
52	CAB13302	BSU14290	36.7034	522
4245	CAB14540	BSU25990	36.9104	426
3618	CAB12970	BSU11290	36.9475	558
4033	CAB13835	BSU19430	36.9922	624
1014	CAB12102	BSU03080	37.0498	465
3355	CAB13806	BSU19140	37.0643	537
3031	CAB14579	BSU26380	37.1035	519
809	CAB11928	BSU01520	37.1176	444
288	CAB16061	BSU40240	37.1239	414
1330	CAB12365	BSU05580	37.1729	588
813	CAB12022	BSU02280	37.2593	489
2016	CAB12342	BSU05350	37.2908	786
2454	CAB13064	BSU12070	37.3209	330
3934	CAB13082	BSU12250	37.4687	753
3637	CAB13905	BSU20130	37.5758	363
1933	CAB13050	BSU11930	37.6793	462
3860	CAB14541	BSU26000	37.7347	264
487	CAB15994	BSU39580	37.8929	366
1816	CAB12103	BSU03090	37.9183	630
2511	CAB13493	BSU16200	38.0586	321
3871	CAB15054	BSU30760	38.2908	753
4097	CAB16135	BSU40980	38.2993	441
469	CAB15685	BSU36680	38.3145	480
2314	CAB13410	BSU15360	38.3288	246
3552	CAB14019	BSU21010	38.3737	612
3709	CAB12157	BSU03630	38.4492	615
110	CAB12513	BSU06940	38.5561	630
1559	CAB14315	BSU23830	38.5848	762
772	CAB13773	BSU18810	38.5933	363
3856	CAB14042	BSU21240	38.6757	357
444	CAB13946	BSU20540	39.1491	357
1188	CAB15968	BSU39320	39.2551	366
2742	CAB13803	BSU19110	39.6035	546
1947	CAB13286	BSU14130	39.6456	444
3746	CAB13721	BSU18380	39.9849	546
3792	CAB15225	BSU32350	40.2847	765
2802	CAB11994	BSU02000	40.4155	672
266	CAB15550	BSU35330	40.6078	402
273	CAB15690	BSU36730	40.7378	675
4072	CAB15537	BSU35200	40.7702	570
111	CAB12526	BSU07070	41.5983	654
1141	CAB13399	BSU15260	41.7757	708
1774	CAB13656	BSU17720	41.8604	399
350	CAB13940	BSU20480	42.0362	222
2416	CAB12134	BSU03400	42.112	333
3771	CAB14552	BSU26110	42.3178	363
166	CAB13793	BSU19010	42.3925	558
2260	CAB15362	BSU33570	42.5113	360
359	CAB14249	BSU23170	42.5933	537
2140	CAB13649	BSU17650	42.6503	462
3676	CAB14642	BSU27000	42.6872	423
3935	CAB13131	BSU12740	42.7429	579
2296	CAB16101	BSU40640	42.7456	390
1354	CAB13137	BSU12800	42.7793	264
2889	CAB15858	BSU38320	42.8516	387
1338	CAB12742	BSU09140	42.8734	456
3801	CAB11836	BSU00600	42.9604	303
3240	CAB13120	BSU12630	43.2295	486
4191	CAB15992	BSU39560	43.6343	558
1652	CAB13638	BSU17540	43.7287	354
69	CAB14516	BSU25750	44.1703	411
3305	CAB12108	BSU03140	44.2231	594
3419	CAB13084	BSU12270	44.302	498
1944	CAB13252	BSU13790	44.3209	699
3857	CAB14061	BSU21430	44.3633	267
1452	CAB14622	BSU26810	44.5203	798
2381	CAB15136	BSU31470	44.662	618
2495	CAB16111	BSU40740	44.8151	522
1676	CAB14325	BSU23940	44.8638	531
140	CAB13238	BSU13650	45.0275	432
1266	CAB13474	BSU16010	45.1378	387
3957	CAB14035	BSU21170	45.159	396
1836	CAB14051	BSU21330	45.3127	447
550	CAB15036	BSU30580	45.3327	774
3110	CAB12181	BSU03730	45.3571	681
4066	CAB14890	BSU29300	45.4005	693
985	CAB14670	BSU27280	45.4478	642
2435	CAB12718	BSU08900	45.5822	624
270	CAB15632	BSU36150	45.5844	546
460	CAB15621	BSU36040	45.7158	678
2107	CAB12709	BSU08810	45.7478	219
275	CAB15720	BSU37030	45.8498	555
2437	CAB12731	BSU09030	45.8977	375
829	CAB14439	BSU25090	46.0872	582
238	CAB14578	BSU26370	46.1575	537
2264	CAB15448	BSU34430	46.3038	684
3803	CAB11871	BSU00950	46.3669	432
640	CAB14774	BSU28140	46.5994	789
1440	CAB14173	BSU22570	46.6104	447
3318	CAB12791	BSU09520	46.6196	492
3229	CAB12826	BSU09860	46.8669	498
3438	CAB13677	BSU17930	47.0634	708
181	CAB14107	BSU21890	47.093	618
1660	CAB13818	BSU19260	47.0994	477
3332	CAB13121	BSU12640	47.1035	441
1757	CAB13370	BSU14970	47.113	399
2890	CAB15871	BSU38450	47.3788	516
2861	CAB14838	BSU28780	47.4735	690
1718	CAB12404	BSU05850	47.6262	714
791	CAB16109	BSU40720	47.6832	447
4208	CAB12274	BSU04670	47.8097	825
1244	CAB12891	BSU10510	47.8455	528
4205	CAB11866	BSU00900	47.9978	699
1022	CAB12431	BSU06120	48.0158	336
355	CAB14046	BSU21280	48.0696	501
1876	CAB15086	BSU31080	48.0938	546
2420	CAB12249	BSU04420	48.109	360
1520	CAB12392	BSU05730	48.1553	711
3092	CAB15925	BSU38990	48.3936	717
228	CAB14373	BSU24420	48.48	516
4172	CAB15430	BSU34250	48.5027	609
3304	CAB12065	BSU02710	48.5862	384
812	CAB12021	BSU02270	48.6556	534
1688	CAB15379	BSU33740	48.6825	534
2508	CAB13375	BSU15020	48.8528	486
4040	CAB14032	BSU21140	48.8569	537
134	CAB13165	BSU13080	48.9706	519
4129	CAB12727	BSU08990	48.974	465
3424	CAB13191	BSU13340	49.2874	465
1532	CAB12846	BSU10060	49.3161	711
1418	CAB13496	BSU16230	49.3607	627
2518	CAB13778	BSU18860	49.7552	357
3163	CAB14723	BSU27640	49.7935	498
1613	CAB12939	BSU10990	50.0447	849
2089	CAB16060	BSU40230	50.0606	480
2741	CAB13786	BSU18940	50.3447	348
3125	CAB13033	BSU11760	50.4438	519
306	CAB12641	BSU08120	50.4885	330
1715	CAB12345	BSU05380	50.5988	624
3067	CAB15385	BSU33800	50.6008	690
2990	CAB15896	BSU38700	50.6483	537
3514	CAB12097	BSU03030	50.7209	582
3621	CAB13119	BSU12620	50.8038	357
858	CAB15313	BSU33230	51.1144	531
3887	CAB15671	BSU36540	51.1268	423
2062	CAB15708	BSU36910	51.1336	543
3154	CAB14367	BSU24360	51.2229	657
1993	CAB14530	BSU25890	51.6168	480
1385	CAB14830	BSU28700	52.0052	243
1105	CAB12480	BSU06600	52.0165	687
1478	CAB15369	BSU33640	52.0851	771
2301	CAB13077	BSU12200	52.1644	279
3499	CAX52549	BSU03982	52.3969	432
2587	CAB15923	BSU38970	52.5269	774
3702	CAB12031	BSU02370	52.5727	708
2470	CAB15691	BSU36740	52.5899	684
3947	CAB13771	BSU18790	52.7957	633
64	CAB14115	BSU21970	52.8449	681
626	CAB14422	BSU24920	53.1662	471
2875	CAB15549	BSU35320	53.2512	342
3457	CAB14276	BSU23440	53.2959	621
3948	CAB13801	BSU19090	53.3169	483
2424	CAB12332	BSU05250	53.3939	426
1144	CAB13437	BSU15630	53.4973	489
2920	CAB12412	BSU05930	53.731	456
2621	CAB16093	BSU40560	53.8102	447
1838	CAB14073	BSU21550	54.0246	534
1813	CAB12055	BSU02610	54.0602	732
1950	CAB13388	BSU15150	54.6334	354
2504	CAB13281	BSU14080	54.785	549
2746	CAB13909	BSU20170	54.8107	543
265	CAB15456	BSU34510	54.846	513
558	CAB15165	BSU31770	54.849	399
2288	CAB15951	BSU39150	54.9042	297
4285	CAB15915	BSU38890	54.9906	474
1727	CAB12573	BSU07440	55.0159	447
1542	CAB13855	BSU19640	55.0718	315
2718	CAB13294	BSU14210	55.077	804
4379	CAB14093	BSU21750	55.2405	582
2177	CAB14729	BSU27690	55.4762	453
3089	CAB15883	BSU38570	55.612	333
612	CAB12499	BSU06790	55.8277	306
2918	CAB12337	BSU05300	55.9243	594
4246	CAB14557	BSU26160	55.9681	654
3977	CAB14974	BSU29960	55.9961	552
287	CAB16053	BSU40160	56.1591	759
3357	CAB14015	BSU20970	56.2497	507
1587	CAB14886	BSU29260	56.2552	303
1151	CAB13560	BSU16870	56.4981	729
1926	CAB12868	BSU10280	56.5171	396
2421	CAB12284	BSU04770	56.5869	444
4088	CAB15956	BSU39200	56.7712	369
1316	CAB12110	BSU03160	56.7989	762
3679	CAB14895	BSU29350	56.8473	708
1975	CAB13869	BSU19780	56.914	402
3623	CAB13200	BSU13430	56.9343	666
1525	CAB12557	BSU07380	56.9864	447
1246	CAB12910	BSU10700	57.0941	618
2297	CAB16107	BSU40700	57.1513	663
143	CAB13335	BSU14620	57.1981	375
1186	CAB15954	BSU39180	57.4266	330
4108	CAB12080	BSU02860	57.7617	696
2320	CAB13694	BSU18110	57.9609	411
958	CAB14099	BSU21810	58.0945	507
1861	CAB14521	BSU25800	58.2642	441
3760	CAB14072	BSU21540	58.4354	468
534	CAB14660	BSU27180	58.4519	543
2542	CAB14381	BSU24500	58.502	396
560	CAB15197	BSU32070	58.5394	657
3359	CAB14080	BSU21620	58.7143	483
1863	CAB14601	BSU26600	58.8751	459
2293	CAB16027	BSU39910	58.8895	483
2018	CAB12355	BSU05480	59.0211	621
2331	CAB13847	BSU19560	59.0291	603
579	CAB15719	BSU37020	59.0493	387
4218	CAB13518	BSU16450	59.1211	630
3604	CAB12313	BSU05060	59.4276	450
1716	CAB12370	BSU05630	59.5954	519
2749	CAB14037	BSU21190	59.79	651
2722	CAB13364	BSU14910	59.9166	624
3800	CAB15351	BSU33460	60.2545	609
3374	CAB14678	BSU27360	60.2748	654
1609	CAB12861	BSU10210	60.3557	408
3354	CAB13797	BSU19050	60.4533	726
467	CAB15675	BSU36580	60.5966	435
2440	CAB12748	BSU09200	60.6091	597
3193	CAB15766	BSU37390	60.8156	720
1897	CAB15556	BSU35390	61.1153	576
413	CAB12064	BSU02700	61.1936	639
3400	CAB15573	BSU35560	61.2678	681
459	CAB15614	BSU35970	61.2777	537
1510	CAB12075	BSU02810	61.4952	504
3187	CAB15628	BSU36110	61.7191	477
2125	CAB13068	BSU12110	61.8956	474
3170	CAB15196	BSU32060	62.2844	477
2825	CAB13133	BSU12760	62.3087	330
38	CAB12218	BSU04110	62.3452	642
695	CAB15649	BSU36320	62.6783	384
2212	CAB11962	BSU01860	62.687	528
3665	CAB14535	BSU25940	62.7025	336
847	CAB15067	BSU30890	62.8047	432
2218	CAB12044	BSU02500	62.8066	702
3476	CAB15298	BSU33080	62.9372	636
604	CAB12266	BSU04590	63.023	480
4028	CAB13105	BSU12480	63.0347	603
4162	CAB13804	BSU19120	63.1054	324

## Sheet: M. aeruginosa
Gene number	Gene name	Protein abundance	Transcript length
3442	MAE34450	0.0809205	197
1528	MAE15290	0.104803	363
165	MAE01650	0.12077	257
4850	MAE48510	0.124106	259
1162	MAE11630	0.153813	234
1164	MAE11650	0.155383	195
497	MAE04970	0.167883	255
3531	MAE35340	0.1712	186
1062	MAE10630	0.192696	448
3634	MAE36370	0.204663	415
5088	MAE50890	0.264671	363
2549	MAE25500	0.266111	282
3787	MAE37900	0.2728	347
1120	MAE11210	0.274725	363
2062	MAE20630	0.278813	384
4380	MAE43830	0.341578	171
514	MAE05140	0.343289	494
2697	MAE26970	0.34873	404
2650	MAE26500	0.367751	127
1799	MAE18000	0.384469	361
79	MAE00790	0.393288	224
2881	MAE28830	0.400925	428
1933	MAE19340	0.402493	428
1057	MAE10580	0.409267	339
2469	MAE24700	0.416509	339
742	MAE07420	0.419935	282
4242	MAE42450	0.454195	428
1398	MAE13990	0.460505	347
6279	MAE62800	0.466078	428
2220	MAE22210	0.483095	189
6263	MAE62630	0.485105	395
74	MAE00740	0.49055	347
3029	MAE30310	0.492307	347
1068	MAE10690	0.495162	371
4467	MAE44700	0.502858	248
2758	MAE27580	0.507155	115
3014	MAE30160	0.508204	475
1166	MAE11670	0.513824	189
4703	MAE47050	0.527272	274
4198	MAE42010	0.560103	347
1017	MAE10180	0.581912	351
1395	MAE13960	0.623633	347
4499	MAE45020	0.63994	94
1534	MAE15350	0.653285	395
294	MAE02940	0.664814	152
2941	MAE29430	0.668161	347
4086	MAE40890	0.680276	164
5110	MAE51110	0.680691	395
482	MAE04820	0.69311	422
2496	MAE24970	0.693306	160
1575	MAE15760	0.694271	347
2340	MAE23410	0.695919	292
485	MAE04850	0.729543	382
3508	MAE35110	0.733048	395
5000	MAE50010	0.751203	395
3843	MAE38460	0.758164	395
4764	MAE47650	0.766293	404
603	MAE06030	0.775894	422
6013	MAE60130	0.780224	393
2029	MAE20300	0.782914	356
512	MAE05120	0.794608	347
5530	MAE55310	0.796958	258
870	MAE08710	0.807653	373
4996	MAE49970	0.815543	395
6095	MAE60950	0.816107	363
63	MAE00630	0.820526	371
4262	MAE42650	0.82637	393
1956	MAE19570	0.830537	292
829	MAE08290	0.832688	404
2326	MAE23270	0.833583	71
40	MAE00400	0.843687	404
2219	MAE22200	0.849438	404
2743	MAE27430	0.85457	498
1375	MAE13760	0.855517	404
2698	MAE26980	0.857998	489
1653	MAE16540	0.861222	395
2483	MAE24840	0.863848	552
495	MAE04950	0.869027	552
5179	MAE51800	0.881888	318
5421	MAE54220	0.882261	300
335	MAE03350	0.883548	385
5182	MAE51830	0.890985	395
166	MAE01660	0.891818	294
1994	MAE19950	0.905443	360
1770	MAE17710	0.907658	395
5969	MAE59690	0.920832	382
3396	MAE33990	0.920947	200
1096	MAE10970	0.926848	242
2653	MAE26530	0.928781	289
2310	MAE23110	0.931943	395
573	MAE05730	0.949677	220
3361	MAE33650	0.953409	255
327	MAE03270	0.955059	552
4541	MAE45440	0.955511	422
458	MAE04580	0.979774	422
4751	MAE47520	1.01603	215
1663	MAE16640	1.02017	467
5074	MAE50750	1.03067	395
783	MAE07830	1.03612	285
2702	MAE27020	1.06072	288
5925	MAE59250	1.06982	396
1713	MAE17140	1.07184	419
2108	MAE21090	1.07413	552
1396	MAE13970	1.0873	404
2687	MAE26870	1.09419	552
1624	MAE16250	1.09469	466
156	MAE01560	1.09492	404
480	MAE04800	1.09701	198
613	MAE06130	1.09731	552
2283	MAE22840	1.1002	395
4014	MAE40170	1.10152	404
1185	MAE11860	1.10303	428
1168	MAE11690	1.11805	280
5460	MAE54610	1.12221	94
2648	MAE26480	1.12806	212
559	MAE05590	1.13672	340
3461	MAE34640	1.14826	198
3422	MAE34250	1.15801	107
4906	MAE49070	1.16801	216
4266	MAE42690	1.16899	552
3139	MAE31410	1.17062	347
3275	MAE32770	1.1721	285
3978	MAE39810	1.17381	117
142	MAE01420	1.17702	384
2231	MAE22320	1.18325	274
5924	MAE59240	1.18886	363
518	MAE05180	1.19151	552
2261	MAE22620	1.19323	552
648	MAE06480	1.19759	216
436	MAE04360	1.2016	183
369	MAE03690	1.22057	363
4185	MAE41880	1.22084	418
5276	MAE52760	1.22999	397
572	MAE05720	1.24899	422
2175	MAE21760	1.29107	286
1805	MAE18060	1.29692	214
3862	MAE38650	1.30985	337
1652	MAE16530	1.31525	347
4003	MAE40060	1.32382	397
3469	MAE34720	1.32554	224
3551	MAE35540	1.33103	210
3270	MAE32720	1.33262	358
1600	MAE16010	1.33737	347
6062	MAE60620	1.35103	244
2913	MAE29150	1.35156	287
2962	MAE29640	1.36151	263
4917	MAE49180	1.3666	365
2921	MAE29230	1.37007	347
3653	MAE36560	1.38176	217
2032	MAE20330	1.39155	286
4197	MAE42000	1.39971	57
5342	MAE53420	1.41867	297
1524	MAE15250	1.42428	317
1977	MAE19780	1.42738	354
1086	MAE10870	1.46018	285
4990	MAE49910	1.46087	336
5791	MAE57910	1.50468	265
3535	MAE35380	1.50555	215
519	MAE05190	1.5095	112
5902	MAE59020	1.5121	274
649	MAE06490	1.51222	194
338	MAE03380	1.52511	279
6110	MAE61100	1.53646	320
615	MAE06150	1.56228	218
2965	MAE29670	1.57426	473
1161	MAE11620	1.57818	220
5154	MAE51550	1.59428	347
1326	MAE13270	1.60553	188
428	MAE04280	1.61552	112
990	MAE09910	1.62215	285
2711	MAE27110	1.63391	279
5426	MAE54270	1.64157	227
5441	MAE54420	1.64426	338
3330	MAE33340	1.66363	347
5240	MAE52410	1.66546	418
1791	MAE17920	1.66863	221
1845	MAE18460	1.67152	162
1874	MAE18750	1.69773	354
501	MAE05010	1.6987	352
1083	MAE10840	1.69942	430
3411	MAE34140	1.71434	323
2565	MAE25660	1.71694	438
3248	MAE32500	1.73501	351
5699	MAE57000	1.7358	292
6055	MAE60550	1.7462	340
5639	MAE56400	1.75263	570
1285	MAE12860	1.75463	180
4167	MAE41700	1.76621	356
9	MAE00090	1.76701	233
5333	MAE53330	1.7825	371
3274	MAE32760	1.79642	498
5425	MAE54260	1.79871	229
6081	MAE60810	1.80095	275
97	MAE00970	1.80139	355
2100	MAE21010	1.8118	328
4107	MAE41100	1.81734	158
509	MAE05090	1.82874	224
1097	MAE10980	1.83077	283
4341	MAE43440	1.84159	283
4169	MAE41720	1.8553	172
3783	MAE37860	1.85808	234
140	MAE01400	1.86401	207
4456	MAE44590	1.87358	419
2046	MAE20470	1.87667	508
5635	MAE56360	1.87907	267
305	MAE03050	1.8815	216
5365	MAE53650	1.88465	492
6064	MAE60640	1.8917	258
1574	MAE15750	1.89284	320
3503	MAE35060	1.89369	291
4011	MAE40140	1.89522	103
2212	MAE22130	1.89574	151
2517	MAE25180	1.91753	285
3630	MAE36330	1.92629	276
2546	MAE25470	1.94049	294
1381	MAE13820	1.94329	208
2325	MAE23260	1.94898	168
2976	MAE29780	1.97249	404
5025	MAE50260	1.97755	395
1726	MAE17270	2.00389	359
1946	MAE19470	2.01305	333
1310	MAE13110	2.01534	400
971	MAE09720	2.07394	256
2398	MAE23990	2.08546	199
3032	MAE30340	2.10006	280
1314	MAE13150	2.15372	135
380	MAE03800	2.15442	375
6308	MAE63090	2.15731	414
3136	MAE31380	2.16551	241
967	MAE09680	2.17497	251
223	MAE02230	2.18724	134
5606	MAE56070	2.19031	112
6285	MAE62860	2.19164	285
484	MAE04840	2.20226	263
4912	MAE49130	2.2166	311
3776	MAE37790	2.22616	186
6063	MAE60630	2.24351	209
714	MAE07140	2.25138	474
3944	MAE39470	2.25791	139
31	MAE00310	2.26399	250
4890	MAE48910	2.26547	194
3185	MAE31870	2.26737	252
5879	MAE58790	2.26966	417
4252	MAE42550	2.27389	293
6115	MAE61150	2.30247	273
2797	MAE27970	2.31932	270
2931	MAE29330	2.34427	391
4243	MAE42460	2.39486	395
199	MAE01990	2.4178	492
2455	MAE24560	2.43063	334
2474	MAE24750	2.43203	143
920	MAE09210	2.43356	231
3221	MAE32230	2.45953	347
4545	MAE45480	2.49067	144
548	MAE05480	2.49371	140
4817	MAE48180	2.49564	454
1656	MAE16570	2.49581	385
2152	MAE21530	2.5181	390
3283	MAE32850	2.5187	400
2547	MAE25480	2.53462	290
4628	MAE46310	2.54953	211
1127	MAE11280	2.56278	254
2316	MAE23170	2.56811	428
1533	MAE15340	2.57427	270
3847	MAE38500	2.59012	508
2209	MAE22100	2.59598	152
4814	MAE48150	2.60781	177
6092	MAE60920	2.62248	334
2896	MAE28980	2.69771	266
2522	MAE25230	2.70003	307
2376	MAE23770	2.70081	488
4616	MAE46190	2.70708	386
3968	MAE39710	2.71129	426
3933	MAE39360	2.7213	216
5851	MAE58510	2.72837	347
5082	MAE50830	2.72986	166
4025	MAE40280	2.74401	328
3306	MAE33100	2.74697	349
1198	MAE11990	2.76378	332
5681	MAE56820	2.77269	509
1252	MAE12530	2.77852	199
4329	MAE43320	2.82178	197
2432	MAE24330	2.83181	208
2844	MAE28440	2.83728	295
4574	MAE45770	2.8425	418
5354	MAE53540	2.8516	407
942	MAE09430	2.8524	257
230	MAE02300	2.86255	393
4821	MAE48220	2.87799	236
748	MAE07480	2.89505	347
5957	MAE59570	2.89577	258
4799	MAE48000	2.90019	347
2103	MAE21040	2.91053	169
1268	MAE12690	2.91314	273
6242	MAE62420	2.91394	410
1411	MAE14120	2.91715	194
6233	MAE62330	2.91862	290
5047	MAE50480	2.93185	315
111	MAE01110	2.93597	224
4598	MAE46010	2.94075	387
1482	MAE14830	2.94906	388
1570	MAE15710	2.97142	278
3692	MAE36950	2.97372	481
3615	MAE36180	2.99469	149
37	MAE00370	2.9966	270
2210	MAE22110	3.00087	151
4163	MAE41660	3.00665	65
4485	MAE44880	3.01794	395
4508	MAE45110	3.02185	237
5839	MAE58390	3.03016	387
5703	MAE57040	3.03033	288
6266	MAE62660	3.03538	256
3767	MAE37700	3.04224	227
3869	MAE38720	3.0428	196
1917	MAE19180	3.04572	429
557	MAE05570	3.04972	198
1625	MAE16260	3.05127	430
461	MAE04610	3.06469	170
4403	MAE44060	3.06846	380
1548	MAE15490	3.06919	167
16	MAE00160	3.07818	217
3218	MAE32200	3.08737	151
53	MAE00530	3.09196	148
50	MAE00500	3.12369	298
3337	MAE33410	3.13899	445
1109	MAE11100	3.13944	460
3426	MAE34290	3.15461	476
5704	MAE57050	3.15914	280
1029	MAE10300	3.16815	382
6201	MAE62010	3.18116	214
2431	MAE24320	3.18616	437
5054	MAE50550	3.19851	105
381	MAE03810	3.20173	415
306	MAE03060	3.21757	241
530	MAE05300	3.22557	395
4891	MAE48920	3.23059	396
6054	MAE60540	3.24435	320
4021	MAE40240	3.25719	282
5711	MAE57120	3.25825	491
2245	MAE22460	3.27247	318
1853	MAE18540	3.28906	188
5660	MAE56610	3.29923	261
5529	MAE55300	3.30233	150
4820	MAE48210	3.31825	449
1972	MAE19730	3.32115	503
5048	MAE50490	3.33532	212
2981	MAE29830	3.3364	394
1695	MAE16960	3.34305	347
263	MAE02630	3.35988	469
2501	MAE25020	3.36704	258
4170	MAE41730	3.38365	320
5172	MAE51730	3.38857	212
1346	MAE13470	3.39156	123
6187	MAE61870	3.40717	283
5541	MAE55420	3.40936	255
3718	MAE37210	3.43028	275
6250	MAE62500	3.43462	193
2584	MAE25850	3.4356	317
4128	MAE41310	3.44452	250
314	MAE03140	3.45466	405
1377	MAE13780	3.45522	171
3436	MAE34390	3.46251	388
4712	MAE47140	3.47907	536
3584	MAE35870	3.4841	244
4152	MAE41550	3.4857	314
878	MAE08790	3.5059	335
5540	MAE55410	3.50637	164
3834	MAE38370	3.50659	294
3997	MAE40000	3.51117	365
927	MAE09280	3.51326	332
1262	MAE12630	3.51368	102
5810	MAE58100	3.51784	331
86	MAE00860	3.51836	233
5684	MAE56850	3.52764	268
3358	MAE33620	3.54625	402
4261	MAE42640	3.5914	256
5823	MAE58230	3.59622	266
2558	MAE25590	3.59807	284
1291	MAE12920	3.61085	310
2773	MAE27730	3.62898	300
5868	MAE58680	3.63921	604
4225	MAE42280	3.64959	402
4251	MAE42540	3.65791	211
4954	MAE49550	3.66612	180
4816	MAE48170	3.6786	382
3421	MAE34240	3.68862	275
1747	MAE17480	3.68941	462
5481	MAE54820	3.69011	428
3329	MAE33330	3.70819	358
3876	MAE38790	3.71548	354
2486	MAE24870	3.71555	547
3134	MAE31360	3.74405	276
2689	MAE26890	3.74453	197
5792	MAE57920	3.74685	297
5849	MAE58490	3.75139	343
4772	MAE47730	3.78862	329
4070	MAE40730	3.79086	257
2706	MAE27060	3.80518	84
1823	MAE18240	3.8144	201
4967	MAE49680	3.81812	83
3608	MAE36110	3.82346	377
803	MAE08030	3.8468	310
101	MAE01010	3.85401	336
1686	MAE16870	3.86541	395
2226	MAE22270	3.86891	263
5492	MAE54930	3.8693	471
4734	MAE47350	3.88583	250
1976	MAE19770	3.88973	250
1005	MAE10060	3.89	164
4279	MAE42820	3.89323	388
2695	MAE26950	3.90061	347
6035	MAE60350	3.90153	404
287	MAE02870	3.91486	218
5861	MAE58610	3.94068	411
187	MAE01870	3.94648	414
5140	MAE51410	3.95444	321
2403	MAE24040	3.97827	179
3286	MAE32880	3.98134	97
1793	MAE17940	3.98915	267
2794	MAE27940	3.99597	257
4885	MAE48860	4.00057	173
6214	MAE62140	4.00367	295
5783	MAE57830	4.00909	213
5912	MAE59120	4.01034	192
177	MAE01770	4.02384	306
2058	MAE20590	4.05859	361
3388	MAE33910	4.07852	299
5442	MAE54430	4.08065	502
1698	MAE16990	4.0901	297
898	MAE08990	4.09558	253
4484	MAE44870	4.12469	386
256	MAE02560	4.13912	381
3118	MAE31200	4.14231	252
632	MAE06320	4.15441	218
4189	MAE41920	4.16285	540
346	MAE03460	4.16575	352
2292	MAE22930	4.19238	321
6297	MAE62980	4.22625	97
2998	MAE30000	4.22962	197
5685	MAE56860	4.23324	276
332	MAE03320	4.2389	333
631	MAE06310	4.23927	218
1622	MAE16230	4.25406	289
4873	MAE48740	4.25571	91
4103	MAE41060	4.26408	509
3323	MAE33270	4.26625	227
4993	MAE49940	4.26934	273
2755	MAE27550	4.26987	228
5297	MAE52970	4.28379	365
5907	MAE59070	4.28633	159
537	MAE05370	4.29788	295
3552	MAE35550	4.31262	257
5177	MAE51780	4.3128	472
325	MAE03250	4.3212	195
1257	MAE12580	4.32412	280
5383	MAE53830	4.3247	157
5948	MAE59480	4.32601	205
3900	MAE39030	4.33728	541
255	MAE02550	4.33784	215
5843	MAE58430	4.33873	347
1526	MAE15270	4.37543	376
2404	MAE24050	4.37886	314
179	MAE01790	4.38216	274
2327	MAE23280	4.38958	387
5790	MAE57900	4.39314	356
5588	MAE55890	4.39504	506
1093	MAE10940	4.40046	313
5040	MAE50410	4.40659	346
1245	MAE12460	4.4228	351
4181	MAE41840	4.44677	196
2526	MAE25270	4.44895	276
2335	MAE23360	4.45985	225
4488	MAE44910	4.48255	278
4164	MAE41670	4.48436	286
621	MAE06210	4.48748	386
178	MAE01780	4.49351	302
4994	MAE49950	4.49782	313
1426	MAE14270	4.49982	363
2076	MAE20770	4.50599	231
1655	MAE16560	4.50762	258
2121	MAE21220	4.51097	408
4330	MAE43330	4.51414	318
4148	MAE41510	4.55328	374
4389	MAE43920	4.5537	340
2424	MAE24250	4.58216	136
226	MAE02260	4.58405	139
2665	MAE26650	4.5885	136
6154	MAE61540	4.60597	198
1525	MAE15260	4.60629	356
3287	MAE32890	4.64129	277
2959	MAE29610	4.66678	347
2566	MAE25670	4.70087	525
924	MAE09250	4.70622	265
5483	MAE54840	4.70702	113
5417	MAE54180	4.70957	203
5178	MAE51790	4.72588	217
5914	MAE59140	4.7344	326
3709	MAE37120	4.7377	379
1824	MAE18250	4.75467	393
3443	MAE34460	4.75774	379
