# Supplementary material for: Differential bicodon usage in lowly and highly abundant proteins
Source: PeerJ. 2017 Mar 9;5:e3081. doi: 10.7717/peerj.3081 (PMC5346287; doi:10.7717/peerj.3081)
Supplement: Supplemental Information 2 — List of 500 sequences used in our statistical calculations, first column is an internal index, second column corresponds with a gene, transcript or protein ID as provided by PaxDb database, third column is the protein abundance provided by PaxDb database, and the last column is the coding sequence length. [file peerj-05-3081-s002.xls]

## Sheet: S. cerevisiae
Gene number	Protein accession name	Protein abundance	Transcript length
2587	YHR174W	24556.4	437
2260	YGR192C	22362.9	332
3271	YKL060C	21361.7	359
577	YCR012W	16227.3	416
5774	YPR080W	12720.1	458
320	YBR118W	12432.1	458
38	YAL038W	12225.2	500
4975	YOL086C	8176.9	348
4	YAL005C	8176.13	642
945	YDR050C	7648.2	248
3064	YJR009C	7517.24	332
2320	YGR254W	7489.28	437
3357	YKL152C	6666.15	247
3658	YLR075W	6398.89	221
5489	YPL061W	5529.14	500
714	YDL055C	4765.53	361
2391	YHL033C	4672.3	256
395	YBR196C	4111.25	554
2596	YHR183W	3864.33	489
3172	YJR123W	3474.98	225
1950	YGL135W	3437.48	217
2060	YGL253W	3412.31	486
3692	YLR110C	3375.55	133
5116	YOR063W	3248.51	387
2691	YIL053W	3124.52	250
4097	YML063W	2952.94	255
3755	YLR167W	2900.96	152
4280	YMR116C	2895.19	319
2095	YGR027C	2863.8	108
2215	YGR148C	2855.23	155
3564	YLL045C	2793.07	256
2896	YJL052W	2791.99	332
2617	YHR203C	2772.63	261
251	YBR048W	2770.61	156
3194	YJR145C	2712.8	261
1939	YGL123W	2665.16	254
3926	YLR355C	2646.32	395
3632	YLR048W	2397.32	252
1543	YER043C	2392.63	449
5737	YPR035W	2388.65	370
2705	YIL069C	2367.54	135
906	YDR012W	2348.69	362
4305	YMR142C	2326.42	199
2870	YJL026W	2305.16	399
167	YBL072C	2297.3	200
1115	YDR224C	2286.88	131
3727	YLR150W	2261.99	273
5642	YPL220W	2261.52	217
4666	YNL178W	2257.9	240
5409	YOR375C	2195.25	454
5147	YOR096W	2184.27	190
96	YBL002W	2177.45	131
5515	YPL090C	2164.96	236
1674	YER165W	2162.18	577
5556	YPL131W	2121.97	297
5506	YPL081W	2113.66	197
1307	YDR418W	2107.72	165
1921	YGL103W	2106.56	149
1741	YFL039C	2103.33	375
1962	YGL147C	2098.92	191
389	YBR189W	2087.86	195
1117	YDR226W	2077.81	222
3267	YKL056C	2077.7	167
1579	YER074W	2055.92	135
1896	YGL076C	2050.06	244
1331	YDR447C	2033.39	136
4949	YOL058W	2018.43	420
3916	YLR344W	1964.08	127
3900	YLR325C	1944.83	78
4284	YMR120C	1933.92	592
235	YBR031W	1903.46	362
123	YBL027W	1893.88	189
3799	YLR216C	1892.13	371
3911	YLR340W	1872.34	312
3415	YKL216W	1871.16	314
1610	YER102W	1856.11	200
4010	YLR441C	1842.63	255
2357	YHL001W	1788.19	138
1464	YEL046C	1775.69	387
3766	YLR180W	1716.35	382
731	YDL075W	1713.65	113
1638	YER131W	1701.86	119
1687	YER177W	1698.13	267
3381	YKL180W	1687.66	184
2250	YGR180C	1681.31	345
4782	YNL302C	1632.58	144
2981	YJL138C	1589.82	395
4059	YML026C	1586.98	146
5352	YOR312C	1579.05	172
5621	YPL198W	1573.57	244
4587	YNL096C	1568.78	190
4561	YNL069C	1559.73	198
287	YBR084C-A	1559.46	189
4409	YMR242C	1504.8	172
4555	YNL064C	1487.32	409
1453	YEL034W	1483.72	157
3292	YKL081W	1455.83	412
1472	YEL054C	1452.75	165
5279	YOR234C	1448.4	107
5744	YPR043W	1430.24	92
2221	YGR155W	1369.21	507
3015	YJL177W	1347.95	184
2505	YHR089C	1333.65	205
3642	YLR058C	1306.43	469
618	YCR053W	1292.44	514
958	YDR064W	1282.42	151
230	YBR025C	1274.36	394
5566	YPL143W	1264.44	107
994	YDR099W	1259.21	273
10	YAL012W	1250.8	394
3283	YKL071W	1248.44	256
1446	YEL026W	1229.35	126
4863	YNR050C	1225.48	446
739	YDL083C	1214.57	143
380	YBR181C	1213.02	236
1274	YDR381W	1192.35	226
2348	YGR285C	1178.52	433
597	YCR031C	1171.43	137
4016	YLR448W	1166.83	176
4475	YMR307W	1163.77	559
1242	YDR353W	1162.54	319
450	YBR249C	1159.57	370
1047	YDR158W	1136.45	365
1800	YFR031C-A	1133.82	254
215	YBR011C	1125.14	287
3476	YKR059W	1116.94	395
1383	YDR502C	1106.79	384
3027	YJL191W	1106.18	138
3154	YJR105W	1103.34	340
2300	YGR234W	1097.78	399
1923	YGL105W	1052.51	376
1319	YDR432W	1048.5	414
329	YBR127C	1045.23	517
2477	YHR064C	1040.41	538
3925	YLR354C	1024.81	335
5028	YOL139C	1011.31	213
4471	YMR303C	1010.36	348
4548	YNL055C	982.898	283
834	YDL182W	975.203	428
4652	YNL162W	972.83	106
4285	YMR121C	965.777	204
917	YDR023W	940.122	462
5000	YOL109W	928.88	113
2283	YGR214W	928.262	252
3170	YJR121W	921.285	511
5369	YOR332W	915.699	233
4158	YML126C	899.454	491
1633	YER126C	887.435	261
3188	YJR139C	884.832	359
1123	YDR233C	879.888	295
5838	YPR149W	867.757	173
925	YDR033W	867.046	320
2154	YGR086C	860.404	339
4725	YNL244C	849.754	108
5792	YPR102C	842.123	174
2225	YGR159C	825.267	414
3948	YLR378C	806.875	480
3838	YLR259C	778.948	572
5248	YOR198C	778.792	470
2012	YGL202W	767.593	500
5333	YOR293W	766.475	105
2392	YHL034C	765.641	294
5033	YOL144W	763.957	484
548	YCL050C	744.756	321
1234	YDR345C	737.629	567
2622	YHR208W	730.025	393
4041	YML008C	724.769	383
2593	YHR179W	723.209	400
3627	YLR043C	714.969	103
5456	YPL028W	706.628	398
687	YDL022W	699.126	391
1489	YEL071W	687.141	496
344	YBR143C	679.185	437
897	YDR002W	678.589	201
5856	YPR163C	677.347	436
3568	YLL050C	669.374	143
4571	YNL079C	664.578	199
2658	YIL018W	660.019	254
3782	YLR197W	622.779	504
4787	YNL308C	620.409	591
4001	YLR432W	616.051	523
2254	YGR185C	612.763	394
536	YCL037C	604.215	434
44	YAL044C	582.859	170
3879	YLR303W	579.245	444
1640	YER133W	576.43	312
2246	YGR175C	574.828	496
724	YDL066W	570.686	428
127	YBL030C	569.905	318
1747	YFL045C	569.177	254
1447	YEL027W	565.111	160
5350	YOR310C	556.941	511
4244	YMR079W	554.317	304
5184	YOR136W	554.292	369
5231	YOR184W	550.879	395
5742	YPR041W	546.004	405
3127	YJR077C	544.676	311
4247	YMR083W	535.604	375
3326	YKL117W	534.866	216
3121	YJR070C	531.869	325
3247	YKL035W	531.755	499
971	YDR077W	531.606	338
276	YBR072W	530.539	214
1521	YER023W	530.077	286
4500	YNL007C	524.232	352
5301	YOR259C	523.555	437
4704	YNL220W	522.195	433
679	YDL014W	518.774	327
271	YBR068C	506.089	609
5536	YPL111W	505.447	333
786	YDL131W	504.987	440
3943	YLR372W	503.574	345
4503	YNL010W	499.884	241
1291	YDR399W	498.093	221
2319	YGR253C	492.993	260
1338	YDR454C	487.711	187
4463	YMR295C	486.569	197
511	YCL009C	482.058	309
1688	YER178W	476.204	420
77	YAR015W	458.126	306
3062	YJR007W	451.725	304
327	YBR126C	447.495	495
1554	YER052C	446.769	527
3872	YLR293C	445.946	219
4392	YMR226C	445.601	267
2428	YHR019C	440.577	554
1824	YFR053C	436.979	485
1186	YDR298C	426.22	212
2481	YHR068W	422.304	387
5738	YPR036W	421.494	478
5765	YPR069C	420.198	293
5504	YPL078C	418.406	244
4508	YNL016W	418.332	453
2131	YGR060W	418.162	309
3278	YKL067W	417.752	153
1739	YFL037W	415.383	457
3761	YLR175W	412.152	483
5408	YOR374W	411.982	519
924	YDR032C	411.32	198
4402	YMR235C	410.613	407
1588	YER081W	410.557	469
5475	YPL048W	409.517	415
3295	YKL085W	409.074	334
4045	YML012W	407.613	211
2155	YGR087C	397.762	563
1838	YGL011C	396.011	252
5275	YOR230W	388.068	437
5063	YOR007C	387.207	346
523	YCL025C	386.155	633
242	YBR039W	384.161	311
2436	YHR025W	382.934	357
5801	YPR110C	380.887	335
3765	YLR179C	380.793	201
4815	YNR001C	378.157	479
5568	YPL145C	378.156	434
5875	YPR183W	378.028	267
3611	YLR027C	376.176	418
4204	YMR038C	374.531	249
539	YCL040W	368.523	500
2427	YHR018C	368.252	463
778	YDL124W	365.323	312
5232	YOR185C	364.169	220
4089	YML056C	363.089	524
1721	YFL018C	362.67	499
740	YDL084W	361.409	446
645	YCR088W	360.96	592
931	YDR035W	360.789	370
2931	YJL088W	360.626	338
5735	YPR033C	359.441	546
4124	YML092C	356.533	250
1498	YER003C	352.45	429
2843	YIR034C	350.914	373
5433	YPL004C	348.926	341
2678	YIL041W	343.04	326
4482	YMR314W	342.913	234
1642	YER136W	342.874	451
422	YBR221C	339.193	366
1523	YER025W	338.359	527
3873	YLR295C	335.645	124
2846	YIR037W	335.596	163
5076	YOR020C	335.478	106
1963	YGL148W	334.838	376
2417	YHR008C	334.695	233
2032	YGL225W	333.568	337
4139	YML106W	333.496	226
1862	YGL037C	331.733	216
4084	YML052W	331.269	302
965	YDR071C	330.435	191
3197	YJR148W	327.349	376
3824	YLR244C	325.817	387
4849	YNR035C	324.518	342
4528	YNL037C	320.685	360
2280	YGR211W	318.559	486
913	YDR019C	317.573	400
3291	YKL080W	313.827	392
4104	YML070W	312.295	584
483	YBR283C	312.239	490
3941	YLR370C	311.38	178
4987	YOL097C	311.168	432
486	YBR286W	309.756	537
5398	YOR362C	309.283	288
4015	YLR447C	309.02	345
5718	YPR016C	308.602	245
5317	YOR276W	306.804	161
1465	YEL047C	306.161	470
4507	YNL015W	305.359	75
5541	YPL117C	305.341	288
5029	YOL140W	303.118	423
4950	YOL059W	302.542	440
4295	YMR131C	302.269	511
143	YBL045C	302.069	457
5234	YOR187W	299.111	437
1567	YER062C	298.183	250
5177	YOR128C	297.662	571
5205	YOR157C	297.658	261
3220	YKL009W	296.982	236
4408	YMR241W	295.372	314
449	YBR248C	294.13	552
1821	YFR050C	293.399	266
1235	YDR346C	292.149	481
5251	YOR204W	291.535	604
574	YCR009C	291.343	265
4119	YML085C	290.938	447
2415	YHR007C	290.395	530
3351	YKL145W	290.209	467
779	YDL125C	288.451	158
1258	YDR368W	286.089	312
465	YBR263W	285.445	490
1724	YFL022C	283.554	503
5560	YPL135W	281.795	165
136	YBL039C	280.853	579
2541	YHR128W	280.163	216
1815	YFR044C	279.293	481
3878	YLR301W	279.161	244
1771	YFR004W	278.614	306
1598	YER090W	277.47	507
5343	YOR303W	277.39	411
4383	YMR217W	275.18	525
803	YDL147W	271.141	445
4722	YNL241C	269.011	505
4866	YNR053C	267.85	486
1558	YER055C	267.772	297
4623	YNL134C	266.788	376
2203	YGR135W	265.482	258
4108	YML074C	265.456	411
3777	YLR192C	263.261	265
2465	YHR052W	262.263	376
4488	YMR318C	262.034	360
570	YCR004C	261.487	247
4856	YNR043W	261.461	396
5695	YPL273W	260.807	325
4007	YLR438W	260.521	424
5883	YPR191W	259.89	368
138	YBL040C	259.27	219
3960	YLR390W-A	258.999	238
3007	YJL167W	258.765	352
2345	YGR282C	258.039	313
1315	YDR427W	258.008	393
445	YBR244W	257.636	162
755	YDL100C	256.84	354
3496	YKR080W	256.671	320
5858	YPR165W	255.524	209
4468	YMR300C	254.929	510
4627	YNL138W	253.807	526
1938	YGL122C	253.33	525
4563	YNL071W	252.099	482
1065	YDR174W	250.563	246
4309	YMR146C	250.531	347
4155	YML123C	248.521	587
799	YDL143W	247.171	528
5303	YOR261C	243.445	338
2126	YGR055W	242.605	574
3461	YKR043C	242.289	271
3410	YKL211C	242.27	484
2243	YGR173W	242.112	368
5362	YOR323C	240.729	456
1578	YER073W	237.102	520
2503	YHR087W	236.325	111
741	YDL085C-A	236.29	68
1823	YFR052W	235.96	274
1082	YDR190C	235.406	463
4590	YNL098C	235.247	322
1469	YEL051W	233.929	256
2174	YGR106C	232.852	265
600	YCR034W	232.781	347
3465	YKR048C	232.295	417
359	YBR159W	231.012	347
4930	YOL038W	230.316	254
3771	YLR186W	229.668	252
3435	YKR014C	228.153	234
5516	YPL091W	227.969	483
1422	YEL001C	227.885	225
1822	YFR051C	226.455	546
752	YDL097C	226.278	434
5578	YPL154C	225.841	405
57	YAL060W	222.815	382
5032	YOL143C	221.646	169
1872	YGL048C	220.889	405
4483	YMR315W	218.741	349
3533	YLL009C	218.418	69
2727	YIL094C	217.064	371
3836	YLR257W	214.321	321
4631	YNL141W	214.179	347
4834	YNR021W	212.668	404
3640	YLR056W	212.635	365
5707	YPR004C	211.974	344
2461	YHR049W	210.733	243
814	YDL160C	210.409	506
3791	YLR208W	210.19	297
1459	YEL040W	210.143	467
3781	YLR196W	208.503	576
734	YDL078C	208.137	343
2962	YJL121C	207.863	238
4112	YML078W	205.793	182
1898	YGL078C	203.131	523
1043	YDR152W	200.682	265
2712	YIL076W	200.577	296
3012	YJL173C	199.916	122
2853	YJL002C	199.761	476
5322	YOR283W	199.309	230
863	YDL213C	199.003	225
3990	YLR420W	198.839	364
3227	YKL016C	197.382	174
1107	YDR214W	196.557	350
5684	YPL262W	196.24	488
2710	YIL074C	196.052	469
3328	YKL120W	195.777	324
2858	YJL008C	194.264	568
4120	YML086C	193.116	526
2750	YIL116W	191.992	385
281	YBR078W	191.622	429
2670	YIL033C	191.616	416
4713	YNL231C	191.465	351
256	YBR054W	191.166	344
3307	YKL096W	189.71	239
2559	YHR146W	189.231	465
129	YBL032W	189	381
5757	YPR060C	188.57	256
1740	YFL038C	188.563	206
2342	YGR279C	187.631	386
4227	YMR062C	186.719	441
562	YCL064C	186.67	360
1219	YDR328C	186.323	194
5189	YOR142W	185.808	329
69	YAR002C-A	185.784	219
5140	YOR089C	185.692	210
304	YBR101C	185.648	290
2368	YHL011C	185.252	320
2277	YGR208W	184.22	309
1627	YER120W	183.111	244
1501	YER006W	182.078	520
2636	YHR216W	181.315	523
4157	YML125C	181.298	312
711	YDL052C	181.133	303
4336	YMR173W	180.38	430
3559	YLL039C	178.551	381
2518	YHR104W	178.364	327
4180	YMR015C	177.493	538
5102	YOR046C	177.327	482
4286	YMR122W-A	177.292	84
3011	YJL172W	177.283	576
1441	YEL021W	176.548	267
4263	YMR099C	176.078	297
5256	YOR209C	176.039	429
2521	YHR107C	174.777	407
1878	YGL055W	174.312	510
1827	YGL001C	173.102	349
3166	YJR117W	172.938	453
1423	YEL002C	172.534	430
2236	YGR167W	172.429	233
1281	YDR388W	172.258	482
1916	YGL097W	172.024	482
1317	YDR429C	171.97	274
680	YDL015C	171.458	310
2960	YJL117W	169.209	311
35	YAL036C	169.016	369
2146	YGR078C	168.884	199
1529	YER031C	168.549	223
942	YDR046C	168.046	604
5798	YPR108W	167.577	429
1481	YEL063C	167.339	590
2295	YGR229C	167.164	505
3070	YJR014W	166.313	198
4312	YMR149W	165.231	286
314	YBR111C	164.851	231
2259	YGR191W	164.708	603
3508	YKR092C	164.594	406
4368	YMR202W	163.97	222
728	YDL072C	163.124	203
3348	YKL142W	162.84	219
3355	YKL150W	162.154	302
4663	YNL175C	162.055	403
5683	YPL260W	161.126	551
5660	YPL239W	160.738	200
2965	YJL124C	160.702	172
2983	YJL140W	159.162	221
3382	YKL181W	158.827	427
270	YBR067C	158.595	210
349	YBR149W	158.571	344
2150	YGR082W	157.526	183

## Sheet: D. melanogaster
Gene number	Protein accession name	Protein abundance	Transcript length
26190	FBpp0072687	6242.92	277
21002	FBpp0071794	4998.1	552
55	FBpp0070788	4916.44	376
94	FBpp0084373	4457.36	363
12612	FBpp0099686	4317.31	208
20592	FBpp0088250	4303.03	505
23854	FBpp0075401	4246.98	496
60	FBpp0085365	4244.39	376
1230	FBpp0088688	4219.96	222
614	FBpp0077573	3969.73	500
11362	FBpp0085721	3648.71	456
24086	FBpp0073291	3611.86	573
869	FBpp0073448	3510.29	656
153	FBpp0076270	3384.78	562
10897	FBpp0084617	3181.49	401
21374	FBpp0079406	3158.88	520
3767	FBpp0087164	3116.22	489
749	FBpp0087977	3040.61	332
25013	FBpp0081822	2431.85	416
12117	FBpp0081581	2354.73	406
10969	FBpp0073280	2265.69	312
11437	FBpp0071354	2206.82	439
131	FBpp0078134	2200.99	317
24062	FBpp0084986	2109.94	227
21864	FBpp0082320	2084.92	344
28491	FBpp0073422	2040.93	319
114	FBpp0088986	1865.69	324
11358	FBpp0081153	1794.85	450
12124	FBpp0079536	1772.9	252
903	FBpp0076393	1659.69	469
20161	FBpp0082985	1577.07	336
304	FBpp0074825	1575.9	506
24939	FBpp0079187	1553.2	318
1988	FBpp0079542	1529.21	256
12070	FBpp0071359	1526.92	442
23581	FBpp0083611	1488.12	533
20374	FBpp0079640	1469.43	337
13325	FBpp0082198	1351.69	558
7488	FBpp0074906	1323.97	504
61	FBpp0071448	1287.74	376
25864	FBpp0080395	1280.36	433
11439	FBpp0073652	1273.87	420
20858	FBpp0087187	1264.92	330
27534	FBpp0084762	1257.55	431
568	FBpp0085194	1251.34	462
28161	FBpp0071226	1245.67	535
21923	FBpp0078561	1229.39	545
12239	FBpp0082140	1224.78	490
1015	FBpp0078806	1215.62	403
65	FBpp0082254	1213.74	376
1237	FBpp0085233	1162.21	542
14143	FBpp0084150	1154.63	443
24498	FBpp0072250	1133.86	338
24110	FBpp0078024	1124.17	396
67	FBpp0082597	1117.67	376
24029	FBpp0082787	1088.3	544
17568	FBpp0084948	1087.68	348
21398	FBpp0082574	1070.88	357
27472	FBpp0087972	1061.95	392
23799	FBpp0086719	1057.92	371
3369	FBpp0087764	1042.77	546
4027	FBpp0086770	1029.51	295
24365	FBpp0078689	1025.9	326
62	FBpp0078131	1020.96	376
17913	FBpp0075069	1012.1	440
25186	FBpp0075759	986.692	352
8638	FBpp0081401	986.634	544
9382	FBpp0082459	976.765	470
2260	FBpp0079992	974.851	533
25519	FBpp0077790	971.147	490
9233	FBpp0082221	969.385	403
11548	FBpp0289817	964.999	385
18017	FBpp0077419	964.624	415
17977	FBpp0079538	959.745	279
25390	FBpp0070087	958.149	520
11966	FBpp0073010	957.401	328
11890	FBpp0078975	946.841	421
1409	FBpp0071892	894.019	344
4577	FBpp0085869	886.449	355
6146	FBpp0076827	885.584	391
11365	FBpp0081524	882.893	446
746	FBpp0074428	875.987	442
17555	FBpp0075869	869.928	350
24986	FBpp0071116	863.378	596
19676	FBpp0081234	860.071	119
24727	FBpp0084906	849.181	297
26248	FBpp0071329	844.389	442
7576	FBpp0074843	816.069	414
11363	FBpp0072177	813.007	454
4875	FBpp0071470	809.21	296
8652	FBpp0081437	797.383	502
21188	FBpp0080906	786.263	390
20913	FBpp0087095	785.215	542
19532	FBpp0074075	783.035	341
11457	FBpp0073989	779.725	249
860	FBpp0084670	766.405	365
13055	FBpp0079472	764.329	398
11278	FBpp0083684	755.78	557
26490	FBpp0073902	755.016	533
25873	FBpp0088881	753.499	329
19879	FBpp0070871	751.515	522
23935	FBpp0075170	747.102	418
825	FBpp0082077	740.867	209
25262	FBpp0089041	728.024	253
754	FBpp0088988	698.84	562
11360	FBpp0081565	697.036	449
21225	FBpp0071213	694.583	649
15818	FBpp0073631	693.633	285
14670	FBpp0084452	670.01	485
30275	FBpp0078742	667.015	576
6353	FBpp0076520	665.513	419
4870	FBpp0071461	665.229	286
792	FBpp0078777	658.828	360
6371	FBpp0076470	649.715	331
25126	FBpp0085198	644.757	489
27204	FBpp0083843	641.441	428
11498	FBpp0073682	635.607	397
21927	FBpp0080000	633.337	614
25415	FBpp0080279	629.864	490
28432	FBpp0073396	610.729	416
11730	FBpp0082269	602.162	350
11934	FBpp0079458	597.354	443
27220	FBpp0078664	592.887	308
10117	FBpp0083588	589.276	370
6930	FBpp0088362	586.06	317
5519	FBpp0072455	583.227	350
21151	FBpp0072660	582.971	389
12646	FBpp0084968	581.979	477
26243	FBpp0075462	580.767	356
24009	FBpp0086795	568.404	213
26001	FBpp0088368	566.639	565
27530	FBpp0079468	562.513	439
25547	FBpp0086790	560.988	489
10017	FBpp0083397	559.974	281
664	FBpp0079408	552.442	256
20880	FBpp0111775	549.122	338
2477	FBpp0080535	542.029	331
27885	FBpp0070953	541.552	230
461	FBpp0082299	541.14	508
27417	FBpp0070355	540.348	532
27800	FBpp0070792	535.793	537
27065	FBpp0080382	528.768	359
587	FBpp0085889	525.45	393
27206	FBpp0073292	522.589	413
20653	FBpp0077516	515.509	227
4630	FBpp0085822	513.159	324
8505	FBpp0081314	509.789	565
18569	FBpp0085374	507.348	478
8630	FBpp0081398	507.266	492
4039	FBpp0112986	500.79	424
17882	FBpp0078449	500.388	268
27649	FBpp0089170	499.981	269
10675	FBpp0112201	498.688	402
24089	FBpp0072128	498.091	370
25598	FBpp0074599	492.623	219
2156	FBpp0079809	485.242	332
26883	FBpp0070679	476.583	443
1076	FBpp0086897	476.206	531
27208	FBpp0088021	472.227	433
21329	FBpp0081767	469.886	379
29878	FBpp0077468	467.751	335
791	FBpp0077537	464.793	431
23978	FBpp0073847	462.844	432
24002	FBpp0071279	454.589	449
818	FBpp0073345	451.633	369
17912	FBpp0074609	451.039	292
29464	FBpp0070006	450.044	312
18695	FBpp0099975	441.25	591
925	FBpp0076716	441.134	332
28007	FBpp0071095	439.877	410
13074	FBpp0081704	438.918	456
17613	FBpp0080705	438.789	558
8030	FBpp0078101	437.548	574
6108	FBpp0076848	436.961	307
25314	FBpp0072050	436.355	331
24502	FBpp0082123	434.168	540
8227	FBpp0078450	431.1	216
23944	FBpp0078754	430.148	424
13126	FBpp0082728	426.69	604
26383	FBpp0088191	420.844	414
23640	FBpp0079527	420.411	522
25715	FBpp0072135	419.885	469
23642	FBpp0081601	418.265	632
816	FBpp0289795	415.673	399
25991	FBpp0083441	415.275	559
12500	FBpp0084735	406.478	365
117	FBpp0070024	404.019	320
27483	FBpp0076840	402.906	416
19184	FBpp0086691	401.686	398
26892	FBpp0070914	396.001	495
24929	FBpp0073538	386.634	429
23781	FBpp0086257	384.963	452
2481	FBpp0080551	383.792	548
29413	FBpp0074519	378.615	547
3182	FBpp0088069	375.295	407
23646	FBpp0089363	374.656	502
6449	FBpp0076348	373.797	241
20279	FBpp0076460	369.655	418
29000	FBpp0074078	369.343	511
25089	FBpp0078667	368.274	338
4603	FBpp0085842	367.159	397
23052	FBpp0085527	365.117	528
1272	FBpp0072197	361.349	338
2635	FBpp0080763	359.641	577
11523	FBpp0079148	357.066	309
7315	FBpp0075182	355.242	429
28953	FBpp0073988	352.75	598
21321	FBpp0288398	352.567	397
24663	FBpp0076134	352.031	243
18633	FBpp0075581	351.602	608
1193	FBpp0076783	350.569	547
19124	FBpp0085902	346.874	505
3345	FBpp0087806	338.968	404
26122	FBpp0078997	335.948	511
3922	FBpp0086905	335.876	286
9116	FBpp0082063	335.782	378
20318	FBpp0089381	334.972	358
1420	FBpp0087761	334.533	558
26887	FBpp0071307	334.003	302
22079	FBpp0082511	331.862	430
10165	FBpp0083625	322.797	496
9611	FBpp0082838	322.792	570
762	FBpp0073921	320.403	340
8943	FBpp0081834	318.837	468
24812	FBpp0076890	318.799	405
28607	FBpp0073600	316.777	575
2903	FBpp0085258	314.34	354
4066	FBpp0086705	313.456	387
7624	FBpp0074784	313.394	540
13784	FBpp0075691	312.377	652
4700	FBpp0289511	309.456	627
16105	FBpp0078674	309.031	595
21261	FBpp0087152	307.347	393
421	FBpp0081467	306.314	355
27745	FBpp0070743	304.585	554
22547	FBpp0071303	304.27	313
29524	FBpp0076960	303.818	288
170	FBpp0076326	299.181	401
1937	FBpp0079473	298.729	281
10336	FBpp0083859	297.623	449
2303	FBpp0080011	297.2	264
8192	FBpp0078510	295.594	369
3261	FBpp0087955	295.033	453
26554	FBpp0083395	294.269	447
26630	FBpp0073028	294.193	316
24343	FBpp0079943	293.265	208
13236	FBpp0070179	292.48	251
24108	FBpp0083906	289.991	439
7722	FBpp0074677	289.554	486
28422	FBpp0073454	288.06	550
4460	FBpp0086098	287.682	690
8733	FBpp0081539	286.127	308
12040	FBpp0075700	284.976	312
25700	FBpp0079462	284.132	448
21268	FBpp0076897	281.42	361
13110	FBpp0088565	281.037	560
3253	FBpp0087958	278.336	556
11427	FBpp0074298	277.612	269
17883	FBpp0078393	276.736	422
23897	FBpp0083352	275.176	419
29995	FBpp0077351	274.641	501
20702	FBpp0087613	270.576	440
2952	FBpp0085428	270.384	662
24420	FBpp0089237	269.285	344
30351	FBpp0078816	268.595	487
18517	FBpp0072166	268.217	508
28219	FBpp0088409	266.315	397
4064	FBpp0086649	265.481	402
6604	FBpp0076118	265.467	264
24356	FBpp0076820	263.674	490
8761	FBpp0081552	263.606	498
25074	FBpp0078980	263.309	390
27213	FBpp0078278	262.618	502
22450	FBpp0070043	262.111	336
29680	FBpp0077720	262.078	354
21457	FBpp0086494	259.672	240
26500	FBpp0081585	258.893	514
8140	FBpp0078598	258.721	223
3419	FBpp0087711	258.634	623
17989	FBpp0075508	257.937	549
17631	FBpp0070894	255.367	534
8278	FBpp0078357	255.039	257
12407	FBpp0084585	254.804	412
5767	FBpp0072767	254.092	142
13068	FBpp0074756	254.052	481
28674	FBpp0073671	252.878	509
20609	FBpp0099646	252.707	249
23728	FBpp0087870	252.358	539
5737	FBpp0072723	251.822	516
5587	FBpp0072560	250.942	392
3192	FBpp0088031	250.904	434
25539	FBpp0083801	249.353	356
7038	FBpp0075561	247.644	531
10732	FBpp0075247	247.245	560
20696	FBpp0087084	246.067	368
27210	FBpp0086603	243.369	439
28562	FBpp0073525	241.31	360
6551	FBpp0099884	240.888	520
16301	FBpp0079642	235.458	458
7462	FBpp0074964	233.853	226
863	FBpp0075504	231.353	641
24358	FBpp0080659	231.206	544
24884	FBpp0079951	230.992	619
23252	FBpp0085947	230.34	424
9948	FBpp0083245	229.537	330
25620	FBpp0077363	227.35	321
788	FBpp0086370	225.73	437
7863	FBpp0077912	223.834	348
9910	FBpp0083227	222.026	405
7783	FBpp0077831	221.296	438
28956	FBpp0074020	219.257	412
15024	FBpp0078356	218.331	257
21433	FBpp0082661	216.283	551
25910	FBpp0086115	216.216	425
4030	FBpp0086748	216.12	357
24010	FBpp0082521	213.982	269
29535	FBpp0076938	213.509	522
24871	FBpp0080421	213.413	441
23973	FBpp0070298	213.319	478
21118	FBpp0076200	212.881	324
10528	FBpp0084087	211.633	590
8600	FBpp0081384	211.479	306
15491	FBpp0074937	211.077	569
26817	FBpp0072379	210.62	316
8888	FBpp0081780	209.733	376
27550	FBpp0082065	209.361	337
9451	FBpp0082547	209.335	386
3609	FBpp0087354	202.447	220
27140	FBpp0072593	201.63	637
29008	FBpp0074054	201.508	458
6992	FBpp0075630	201.148	345
24703	FBpp0083571	201.027	407
25456	FBpp0074217	200.995	641
25775	FBpp0075104	200.873	435
24991	FBpp0112403	199.565	459
916	FBpp0073000	198.912	466
3037	FBpp0085467	198.243	311
4512	FBpp0112004	198.08	363
8668	FBpp0081443	197.646	359
12229	FBpp0079865	197.629	477
9406	FBpp0082490	195.574	365
11648	FBpp0079565	194.05	459
15258	FBpp0080045	193.97	380
26435	FBpp0071302	193.794	607
29301	FBpp0074466	193.638	522
25722	FBpp0087266	193.626	419
27113	FBpp0078996	192.966	258
12803	FBpp0085170	192.434	364
4328	FBpp0086294	190.16	394
25044	FBpp0075087	188.817	332
20618	FBpp0087044	188.72	359
15740	FBpp0074562	187.244	367
10658	FBpp0100025	187.06	509
582	FBpp0075308	186.848	246
9108	FBpp0082055	186.069	431
3293	FBpp0087861	185.392	564
2006	FBpp0079650	185.3	475
4643	FBpp0085811	185.001	186
4438	FBpp0086072	184.227	289
7829	FBpp0077859	181.819	416
13800	FBpp0080754	180.856	581
10363	FBpp0083882	180.734	371
21291	FBpp0082121	180.425	376
24896	FBpp0099514	179.991	476
2092	FBpp0079716	179.711	342
10258	FBpp0083742	179.14	401
20939	FBpp0081461	176.99	430
27511	FBpp0084480	176.905	617
27215	FBpp0083861	176.601	382
26424	FBpp0075168	176.306	525
12057	FBpp0088445	175.759	408
2455	FBpp0080510	174.693	435
21147	FBpp0073996	172.822	399
18759	FBpp0070575	172.792	377
29327	FBpp0074458	172.749	1936
28090	FBpp0111875	172.087	511
6888	FBpp0075754	170.933	539
19046	FBpp0073120	169.258	331
4107	FBpp0086616	168.687	569
8817	FBpp0081618	167.203	379
26380	FBpp0085482	165.886	691
21193	FBpp0076555	165.504	352
11713	FBpp0073119	165.41	597
11835	FBpp0070368	165.148	481
6103	FBpp0076867	164.194	347
28404	FBpp0073384	164.185	635
20924	FBpp0076872	163.619	508
26808	FBpp0080495	163.142	542
25725	FBpp0070249	162.968	316
5572	FBpp0072531	162.438	322
8926	FBpp0081843	162.39	299
26852	FBpp0080554	162.233	536
24318	FBpp0079012	157.942	309
2047	FBpp0079610	157.34	408
23184	FBpp0085208	157.325	384
8294	FBpp0078370	157.032	347
3212	FBpp0087997	156.725	330
29646	FBpp0077778	156.509	347
1713	FBpp0079247	155.923	449
20915	FBpp0071894	155.715	192
1021	FBpp0080146	154.454	377
29164	FBpp0074246	154.002	353
16125	FBpp0079758	153.371	677
24324	FBpp0099794	153.263	323
20867	FBpp0289707	152.857	563
12984	FBpp0110448	152.526	266
4452	FBpp0086091	151.606	420
27594	FBpp0070530	150.905	294
1591	FBpp0079072	150.853	512
21613	FBpp0076829	150.182	334
7366	FBpp0075088	150.056	408
842	FBpp0071296	149.866	541
17524	FBpp0111673	149.482	304
27209	FBpp0083687	149.112	389
11791	FBpp0086813	146.845	211
12553	FBpp0084813	146.52	317
5097	FBpp0071818	145.834	203
27815	FBpp0070832	145.389	182
15642	FBpp0076875	144.505	578
27439	FBpp0082877	144.432	326
8569	FBpp0081324	144.245	399
27849	FBpp0070862	142.778	424
21287	FBpp0074070	142.614	394
20596	FBpp0081476	141.606	309
10404	FBpp0083935	141.084	544
17721	FBpp0076285	141.061	611
13144	FBpp0080469	140.274	543
28678	FBpp0073669	139.49	340
4769	FBpp0085630	139.154	568
24355	FBpp0073173	138.901	521
25481	FBpp0079471	138.784	513
12911	FBpp0088174	138.647	468
10776	FBpp0099722	137.969	576
12703	FBpp0085012	137.751	550
5242	FBpp0072054	134.677	366
25611	FBpp0080111	134.445	365
26295	FBpp0084464	134.398	304
1464	FBpp0078922	134.389	388
10876	FBpp0083440	134.309	493
2572	FBpp0080666	132.47	407
17748	FBpp0078405	132.391	226
6422	FBpp0076400	131.819	513
26839	FBpp0083075	131.473	419
13809	FBpp0085460	131.421	578
10204	FBpp0083659	131.318	356
28940	FBpp0073948	131.078	464
28136	FBpp0071193	131.003	478
2095	FBpp0079697	130.656	405
25325	FBpp0070366	130.627	533
29307	FBpp0074440	129.957	350
12072	FBpp0074013	129.924	416
30136	FBpp0077106	128.875	331
2595	FBpp0080728	128.6	455
1860	FBpp0079417	127.998	319
6013	FBpp0073098	127.4	356
8310	FBpp0078317	126.863	235
30047	FBpp0077214	126.649	476
10323	FBpp0083872	126.639	383
10956	FBpp0080775	126.356	596
24863	FBpp0076451	126.221	472
8744	FBpp0081544	125.942	374
10834	FBpp0071424	125.477	537
11784	FBpp0074717	125.425	346
20796	FBpp0080281	125.419	313
9114	FBpp0082066	125.374	396
11469	FBpp0079641	125.054	297
9982	FBpp0083319	124.64	650
7200	FBpp0289558	124.581	319
25756	FBpp0084831	124.373	326
11969	FBpp0081665	123.49	499
2366	FBpp0080049	122.716	510
12591	FBpp0084849	122.377	306
27498	FBpp0087320	121.235	282
30039	FBpp0077206	120.868	458
18731	FBpp0078465	120.32	614
6195	FBpp0076771	120.129	364
7903	FBpp0077954	119.212	446
3885	FBpp0086993	119.187	299
26526	FBpp0086941	119.055	602
16068	FBpp0083373	118.999	494
25173	FBpp0074729	118.558	431
8544	FBpp0081291	117.574	533
8080	FBpp0112099	117.479	552
8250	FBpp0078415	116.06	321
21813	FBpp0083645	115.508	437
25573	FBpp0112438	114.93	447
6455	FBpp0076375	114.62	420
29029	FBpp0074136	114.571	261
17572	FBpp0078896	114.183	476
10781	FBpp0084026	113.08	327
6608	FBpp0076145	112.789	388
29052	FBpp0074128	112.161	246
21163	FBpp0079522	111.267	428
26311	FBpp0083922	111.156	447
16788	FBpp0099495	110.961	657
2655	FBpp0080746	110.793	506
2206	FBpp0079874	110.527	462
9312	FBpp0082352	110.254	343
28704	FBpp0073719	109.906	416
28387	FBpp0073354	109.415	404

## Sheet: C. elegans
Gene number	Gene name	Protein abundance	Transcript length
3515	Y105E8B.1d	7566.87	284
13511	H28O16.1a	6275.14	538
24128	K02F2.2.1	4691.25	437
23532	F54H12.6	4458.94	213
15473	T21B10.2c.1	4416.81	465
1660	F31E3.5.1	3506.51	463
1085	Y38A10A.5.1	3110.16	395
5736	C09D4.5.4	3051.9	198
2515	K10B3.7.2	2970.5	341
2512	K10B3.8.1	2970.06	341
5827	C23G10.3.1	2812.03	247
23106	F46E10.10a	2761.08	336
5854	F36A2.6.1	2718.33	151
5824	F56F3.5	2657.95	257
5822	B0393.1.1	2453.24	276
5727	M01F1.2.2	2401.66	202
5695	F13B10.2a.2	2390.82	401
5774	T24B8.1a.1	2360.42	134
85	T04C12.4.3	2356.92	376
5738	C14B9.7.1	2353.99	161
13672	K04D7.1.1	2326.82	325
5702	R151.3.2	2293	217
86	M03F4.2a	2292.35	376
2187	F52D10.3a.2	2244.99	248
5825	C49H3.11.1	2156.39	272
20778	C44B7.10.2	2152.07	471
3976	C36E6.3	2149.27	170
5742	B0336.10.1	2132.7	140
14919	T05D4.1.2	2064.99	365
5706	Y24D9A.4a	2013.2	265
196	F13D12.4a.2	1952.71	523
8733	F56D12.5a.1	1841.27	378
4112	T22E5.5.2	1803.32	405
7668	T27E9.1a.2	1796.25	300
8486	C38C3.5b.1	1786.21	212
14020	K12G11.3	1761.9	349
8320	ZK721.2	1597.24	242
5683	Y71F9AL.13a.1	1593.1	216
27936	Y73B6BL.6b.1	1528.37	308
23937	H10D18.4	1499.14	208
8718	C17H12.14	1472.22	226
25214	T03F1.3	1470.19	417
21324	D2096.8	1422.29	316
3414	W09H1.6b	1419.81	285
7878	C36E8.5.2	1370.91	450
9340	C05G5.4	1363.77	322
4920	H06O01.1.3	1360.71	488
7875	K01G5.7.1	1301.23	449
3012	F10C1.2b	1290	589
331	Y39B6A.20.1	1288.56	396
10424	C47E12.4b	1236.43	428
4227	ZC155.1.1	1230.68	322
4911	C14B1.1.2	1222.21	485
12896	F53A2.7.1	1164.15	394
24667	M03F4.7a	1125.55	314
4988	Y37E3.9	1107.52	275
1632	T05G5.6.1	1092.56	288
26341	W08E12.7.1	1061.87	391
15856	VW06B3R.1b	967.728	424
11525	F17C11.9a	936.093	398
674	Y39A1C.3.1	926.666	294
16428	Y38F1A.6.1	925.579	465
3213	T02G5.8.2	911.747	407
11879	F27D4.1	902.079	332
18169	ZK20.3.2	878.593	323
7868	C47B2.3.3	873.269	448
19341	C07D8.6	861.7	317
13592	K01H12.2	818.833	313
25163	T01B11.4	818.804	313
12339	F38B2.4a	813.806	210
2601	F11G11.2	778.072	206
2511	T09F3.3.2	755.211	341
3909	C05D11.11b.3	741.106	507
27120	Y47G6A.22	737.792	254
19644	C16A3.10a.1	730.101	422
23053	F45D11.14	718.097	508
23054	F45D11.15	715.595	501
2046	T01C3.7.2	711.99	352
23717	F57B10.3a	704.871	539
24263	K06A5.6.1	704.29	419
2283	Y57G11C.10b	702.958	459
21201	C56G2.7	702.079	374
401	C54C6.2	701.602	444
10519	C49F5.1.3	671.976	403
7483	R10E4.2b.1	640.4	409
2947	C09B8.6a	638.031	219
4835	D1054.2.1	634.28	231
4839	C36B1.4.1	633.608	253
22758	F40A3.3a	630.363	221
22817	F41C3.5.2	629.726	469
7945	W03F8.1	618.425	194
4989	T24H7.1	604.176	294
199	F01F1.6.1	601.15	531
11732	F23B12.5	592.732	507
3669	DY3.2.2	588.714	566
338	R12H7.2	587.362	444
26572	Y24D9A.8a.2	586.905	319
4123	T18D3.4	570.206	1947
5913	Y111B2A.18.1	579.865	258
24840	R05F9.10	566.464	337
13975	K10H10.2.1	563.548	337
10372	C46F11.2a	563.169	473
322	F02E8.1.2	557.179	305
23490	F54D11.1.2	555.368	437
19490	C10G11.7.1	547.107	338
3491	C29E4.8.1	541.278	251
25285	T05B11.3	537.978	226
21144	C55B7.4a	537.512	427
9056	B0272.3	536.066	309
2887	T21C12.2	535.656	393
5885	F29G9.5	534.772	443
3013	F10C1.7a	533.197	543
337	H22K11.1	531.393	398
16290	Y18D10A.17	523.534	340
4844	ZK945.2.1	523.472	250
1634	Y105E8A.4	512.686	256
766	R01B10.1a	506.837	143
11301	F13E6.1	498.27	195
1048	F49D11.8	494.723	154
5887	F23F1.8a	494.171	406
12601	F45G2.4.2	493.532	292
12950	F53F4.3	490.899	229
3237	R07E4.6c	487.348	376
8181	R01H2.6	481.737	153
1360	M03A8.1	481.254	436
25191	T02G5.7	480.352	390
291	B0336.2.1	479.552	181
13139	F55H2.2.1	475.495	257
14977	T05H10.6b	474.433	414
14004	K11H3.1b	474.425	392
16130	W09D10.3	473.035	173
7240	K07F5.11	471.792	290
15182	T10B10.2	471.457	422
4891	C47B2.4	464.813	277
7910	Y63D3A.5.1	451.556	486
25438	T08G2.3.1	450.916	417
13681	K04G2.1.2	446.991	250
17964	Y113G7B.17.1	445.595	348
11444	F15C11.2a	437.103	502
20806	C44E4.4	434.086	396
2387	Y105C5B.28a	433.881	388
3790	H21P03.1	432.383	156
2744	F45F2.12	426.865	123
7869	F44F4.11	425.905	448
3876	ZK154.3	423.788	441
6061	F46A9.5.3	423.174	176
3421	ZK892.1d	419.327	312
20353	C32F10.8a.2	417.302	504
8722	Y38F2AL.3a	416.326	384
25606	T14F9.1.1	416.268	470
4946	R11H6.1.2	415.842	473
18854	B0403.4	414.566	440
13772	K07C5.4	410.81	486
24488	K10C2.4.2	404.138	418
7880	B0272.1	394.28	444
5817	B0205.3.1	391.466	346
204	Y69F12A.2a.1	390.858	499
27330	Y53G8AR.6	390.802	253
21595	F09F7.4a.2	386.281	386
23458	F54A3.3	385.426	543
3425	ZK1248.16.1	384.317	314
293	F57H12.1	379.058	180
2632	R07B1.4	375.132	210
1339	K08F4.9	374.671	255
4893	T20F5.2	366.151	202
7956	T08B1.2a	366.014	347
13648	K03H1.4.1	363.614	148
27342	Y54E10A.3	360.077	284
2850	Y17G7A.1.1	358.23	315
1630	R06F6.9	353.73	385
6265	Y110A7A.12	352.781	501
25458	T09B4.8	351.537	444
14835	T03F6.1	351.133	236
3424	C44F1.3	348.663	283
27641	Y66H1A.4.2	345.414	244
21172	C56C10.3.2	344.256	221
17870	Y105E8B.5	340.975	214
7638	F42A8.2.2	340.014	298
10228	C37E2.1.1	338.402	379
16569	Y39G8B.1b	338.089	316
2693	C26D10.2a	336.933	425
16556	Y39E4A.3b	336.179	432
11698	F22D6.4.2	335.673	140
4774	C17E4.5	333.981	205
8878	Y71H2AM.23.2	330.503	496
20599	C37H5.6a	328.195	457
24961	R09E12.3	323.606	320
5883	C52E4.4.1	322.301	435
4686	Y71F9AM.5a	320.718	137
13741	K06G5.1a.2	320.504	507
3882	C44B11.3	319.798	450
4838	Y110A7A.14.2	314.425	250
27874	Y71H2AM.17	312.876	338
5912	W02B12.2	310.782	281
21081	C53C9.2	310.659	397
5808	C30C11.2	306.316	504
22754	F39H12.3	306.288	210
9947	C27H6.4b	305.283	378
18120	ZC434.8.2	303.874	360
1788	C41D11.2	303.003	365
5811	F57B9.10a	302.546	438
7849	F27D4.5	301.766	366
6915	C47E12.1.2	299.937	487
21437	F01F1.9	299.089	470
14211	M153.1	297.21	279
25441	T08H10.1	296.497	333
5320	T20H4.3a	296.161	581
22140	F23H11.3.1	294.798	321
22814	F41C3.3.2	294.334	505
22482	F32E10.6.1	289.49	374
26845	Y39G10AR.8	288.767	469
21390	E04F6.3	288.003	298
11608	F20G2.2	285.126	249
16640	Y41E3.10b	283.955	440
25122	R151.9	283.158	152
23302	F49H12.5	282.579	257
5890	Y49E10.1	281.674	416
17327	Y57A10C.6	281.312	412
13095	F55C5.5	280.084	316
3393	F13D12.2	279.396	333
22151	F25B4.1.2	279.354	402
7872	T28D6.2	278.542	444
22112	F23C8.4	272.033	299
1109	Y54G11A.5.1	270.183	500
18559	ZK1307.1a	269.598	279
28789	ZK1127.10.2	269.1	392
10758	D1054.10	267.249	188
9049	B0250.5	262.446	299
340	F21F8.3.2	259.556	393
8927	W01A8.1c.1	258.307	418
5813	F49C12.8	257.197	410
5815	T06D8.8.1	256.918	387
7749	F25D1.1a	256.902	468
25745	T20H4.5	256.489	212
22973	F43E2.7a	255.217	342
1525	B0464.1.1	255.12	531
25496	T10E9.7a	254.287	445
2590	F56C9.1	251.271	333
5342	F54F2.8.2	249.877	282
16375	Y37D8A.19	249.683	101
4681	C09H10.3	249.588	479
18445	ZK909.3.1	249.367	229
21024	C50F7.4	245.987	415
10137	C34C12.8	245.01	237
8791	Y80D3A.1	244.803	417
12217	F35G12.2.1	239.33	396
1054	C25B8.3a	238.119	379
10396	C47B2.6b	235.226	349
17369	Y57G11C.12b.4	229.702	131
1793	C47B2.5.2	228.89	246
4675	F53A2.4	227.83	320
24433	K09E2.3	225.43	210
1422	F54D5.8	225.195	331
7943	T20B3.2.1	224.632	260
1043	F43G9.9.1	224.385	192
2641	Y46G5A.31	223.248	672
5809	F10G7.8.1	223.077	490
22224	F26B1.2a	222.717	397
2698	W06D4.1	222.199	437
3238	B0205.7	220.194	360
515	Y73F8A.6	219.432	294
17548	Y66D12A.9	219.198	248
20726	C42D4.1	215.531	251
23249	F48E8.3.1	213.654	493
8204	F39B2.2.2	213.435	139
24936	R08E5.2a	213.305	337
18522	ZK1073.1.2	211.964	325
14178	M28.10	211.931	250
26354	W08F4.8b	211.843	403
1350	R11D1.11	211.805	251
20880	C46G7.2	211.361	250
265	C01G6.1a.1	209.997	290
1052	F44C4.3	209.467	335
27864	Y71H2AM.11	208.77	472
22761	F40A3.6	206.806	258
3455	F38H4.9.2	206.147	318
28407	ZC262.2a	204.549	233
10783	D2005.3	204.286	130
1625	K02A4.1	201.017	415
3596	F02E9.2a	200.618	227
2941	T27E4.2	199.772	145
5909	W02B12.3a	198.834	312
1398	C28H8.12	198.561	331
21576	F09E5.8	194.952	244
6329	C27B7.1b	194.904	313
20238	C30F8.2.3	194.816	348
14372	R06C7.5a	194.074	478
14836	T03F6.3	191.71	267
14884	T04F8.1	189.777	324
22298	F28A10.6	189.644	409
9136	B0491.5.2	188.249	327
27526	Y55H10A.1	187.377	451
25005	R12C12.5	187.26	236
25894	T24C4.1	186.358	427
10759	D1054.11	185.8	317
24140	K02F3.10	182.81	201
21741	F13C5.2	181.129	374
2847	F45E4.9	179.99	204
26439	Y6D11A.2	179.89	301
1108	Y54G11A.6	179.438	497
10158	C34F6.8.1	179.38	435
15564	T23F11.1.2	178.56	356
2587	Y18D10A.5	177.318	362
15135	T09A5.11.1	177.126	445
16966	Y48E1B.5	177.106	432
7942	F42E11.4	177.085	250
5462	W03C9.3.1	176.863	209
15658	T25B9.1	176.181	420
28333	ZC64.2.2	176.171	164
18385	ZK829.7	175.621	372
20249	C30F12.7	174.997	373
26626	Y34B4A.6	174.743	231
29559	F22A3.7	174.392	139
19336	C07A12.7a.2	174.294	437
20463	C34E10.11	174.168	255
1783	B0511.10	174.001	432
15848	VF13D12L.3	173.231	400
28526	ZK180.4	171.444	193
24398	K08F11.3.2	171.354	390
1791	T16G1.11	169.137	240
25851	T23B12.3.1	169.103	264
2709	F22F1.1	168.32	208
471	K05G3.3	168.251	246
14182	M88.2	166.764	228
11859	F26H9.5	166.437	370
26250	W04B5.4	166.09	197
9196	C01G10.8.2	166.031	342
10043	C32A3.2	165.454	383
19543	C13B9.3	164.163	515
27491	Y55F3AM.13	163.95	354
25645	T17E9.2b	163.082	452
17606	Y69E1A.5	162.736	172
21245	D1014.3.1	162.656	295
14666	R53.5	162.279	219
22441	F32B5.1	161.216	427
1784	D2013.7	160.467	294
1357	F09E10.3	160.369	248
587	ZK1236.2	159.553	304
16005	W04G3.8	159.535	569
9944	C27H6.2	159.265	476
5821	ZK20.5.2	158.617	250
16149	W10D5.2.2	157.801	199
12942	F53F1.2	157.566	297
19816	C18A3.5a	157.136	408
25454	T09B4.5a	156.417	327
16987	Y48G10A.1.1	156.048	280
17309	Y57A10A.26.1	155.445	269
19321	C06G3.5a	153.816	391
18104	ZC412.3.2	153.678	250
15514	T22C1.6	153.653	335
9839	C25A1.4.2	153.637	454
20137	C27H5.3.2	153.1	448
19831	C18B2.3	153.094	236
1368	F49E8.5.2	152.409	312
1268	M03A1.7.2	152.406	136
15051	T07C12.7	151.533	179
22841	F41E6.9	150.549	217
24560	K12H4.7a	150.401	510
3056	K07A1.8.1	149.653	492
8697	K07E3.8a	148.502	198
3738	Y22F5A.4.2	148.322	298
17350	Y57G11C.3a	147.888	269
23234	F48C1.6	147.028	245
12530	F44A6.1b	146.791	467
13039	F54D5.7.2	146.729	409
26601	Y32G9A.8	146.003	304
27002	Y45G5AL.1b	145.221	275
10677	C55A6.5	144.765	250
4635	F10G8.3.1	143.761	373
1269	K07E3.3	142.473	303
24942	R08E5.3	142.382	365
2060	C50F2.6b	140.971	300
16745	Y43F8C.13	140.724	338
6188	T10H9.4	140.341	109
15190	T10C6.5	140.12	230
13769	K07A12.7	139.315	330
1753	M01D7.7a	138.746	355
24677	M04F3.1.1	138.197	288
1421	F39B2.10.2	138.174	402
319	F35G12.10.1	137.963	301
13240	F57F5.1	137.762	351
22930	F42G9.1a	137.463	491
21653	F10E7.5	136.886	220
8480	T04D1.3d	136.487	381
8192	C08B11.7	136.46	321
13727	K06A4.3	136.362	475
27334	Y53G8AR.9	136.358	315
24574	M01A10.3.2	135.813	280
28156	Y94H6A.9a	135.745	301
1500	F46E10.9.2	135.639	246
24895	R07G3.5	135.622	284
23708	F56F11.4b	135.07	432
26650	Y34D9A.10	133.815	430
22843	F41E6.11	133.76	316
25220	T03F1.8a	133.096	216
10133	C34C12.5.1	133.046	268
18270	ZK632.4	131.8	416
23361	F52E4.5	131.504	329
27375	Y54F10AR.1	131.251	270
28704	ZK688.3.2	130.871	214
7845	C05D11.3	130.195	208
26631	Y34B4A.9	129.94	225
13761	K07A1.10	129.87	205
12523	F43G9.5	129.372	227
28387	ZC204.12	129.135	252
13574	K01D12.12	129.07	277
20057	C25H3.9a	129.059	186
19628	C15H9.7	128.954	478
11459	F15G9.1a	128.801	279
27829	Y71G12B.10	128.002	318
2563	Y65B4BR.6b	127.759	453
5465	T23H2.5.1	127.584	201
21254	D1022.4	127.552	243
22729	F38E9.5.2	126.005	333
12925	F53C11.3	126.003	313
13056	F54F3.4	125.12	260
29257	F56H1.6	124.969	366
8655	F56B6.4a	123.89	429
15312	T13H5.4	122.644	500
17812	Y105C5B.9	122.318	288
23749	F57H12.6	122.024	205
2950	C14F11.5a	122.004	368
24110	K02D10.5	121.597	277
180	T08B1.3	120.652	437
208	C01F6.5	120.27	223
14010	K11H3.3	120.088	312
16127	W09D10.1.1	119.435	495
7256	F08C6.4a	119.271	330
312	Y71F9AL.16	119.213	425
17198	Y53F4B.39b	119.181	329
23897	H04M03.4	119.025	476
7874	F40F4.5	118.905	456
28217	Y102E9.2b	117.999	391
21883	F17E9.4	117.902	141
16528	Y39B6A.33	117.499	438
2439	Y66A7A.6.1	117.378	421
12677	F46G10.1a.2	117.328	178
12382	F39H2.3.1	116.427	280
4232	C28A5.3	116.344	317
2462	C26C6.2	115.841	354
19310	C06E7.3a	115.597	404
16242	Y17G7B.3	115.479	260
178	T05H4.13c.1	114.558	494
28484	ZK6.11a	114.456	386
6177	Y71D11A.2a.2	114.33	239
1341	R05D8.8	114.201	279
23713	F57B9.3	112.073	363
26592	Y25C1A.13	111.707	297
23908	H06H21.3	110.958	216
13750	K07A1.2.1	110.848	491
10149	C34E7.4	110.602	248
14941	T05F1.1b	109.507	563
13153	F56A8.3a.1	109.456	444
22476	F32E10.2	109.171	270
6171	C41G7.1b	108.932	207
14652	R31.2a	108.55	489
14276	R03A10.4a	108.479	441
29945	F56H1.7	108.27	162
24028	H27M09.2	107.115	211
20341	C32E8.9	106.04	268
313	K07C5.1	105.691	395
1434	T15H9.7a	105.59	355
5461	T25G12.4	105.41	205
11596	F20D1.3	105.22	463
15321	T14D7.1	105.158	405
20568	C37C3.2a.2	105.142	436
10679	C55A6.7	104.897	251
8604	Y105E8A.6	104.784	350
25703	T20B5.2	104.78	238
1328	T02E1.5b	104.477	309
25212	T03F1.1.1	104.347	419
439	C53B4.7b	104.248	399
11958	F29C12.4	103.967	750
15034	T07C4.1.1	103.58	497
7605	ZK470.5a	103.473	395
19306	C06E7.1a	102.379	404
25039	R13A5.10	102.331	153
20805	C44E4.3	102.216	419
7863	C02F4.2c	101.809	542
20186	C29F5.1	101.512	383
14664	R53.2	101.049	218
26762	Y38C1AA.11	100.739	231
14298	R04B5.5	100.722	347
9810	C18E9.6	100.717	301
12323	F37H8.5	99.9425	277
28195	Y97E10AR.6	99.6183	446
1383	C39E9.14a.2	99.5929	443
5504	C27B7.8	99.5494	188
3896	Y54E10BL.6	99.3055	387
5457	C18A3.6a	99.2468	233
17654	Y73F4A.2	99.1584	168
7873	ZK899.4	99.0851	452
12943	F53F1.3	98.9971	283
23539	F55A4.1	98.2743	214
2230	K09A9.5	97.5712	482
16860	Y47D3A.15	97.0537	274
18514	ZK1058.6	96.6834	305
12566	F44G3.2	96.4839	372
22723	F38E1.9	96.3754	242
11188	F10G8.6	96.069	313

## Sheet: A. thaliana
Gene number	Gene name	Protein abundance	Transcript length
10924	AT3G04120	5503.37	338
1212	AT1G13440	5253.01	338
23279	AT5G44120	4518.84	472
18514	AT4G28520	4112.57	524
146	AT1G02780	4045.63	214
9469	AT2G36530	3872.76	444
11400	AT3G09260	3763.81	524
286	AT1G03880	3348.06	455
12138	AT3G16420	2491.77	298
9782	AT2G39730	2435.13	474
6416	AT1G79550	2091.58	401
328	AT1G04410	2001.72	332
5118	AT1G65930	1874.92	410
6195	AT1G77120	1854.31	379
8652	AT2G28000	1580.12	586
4080	AT1G53240	1527.47	352
10541	AT2G47470	1476.28	361
20840	AT5G13420	1452	438
11754	AT3G12780	1402.13	481
17060	AT4G13940	1381.06	485
12241	AT3G17390	1377.49	393
1882	AT1G20620	1293.56	531
1801	AT1G19570	1283	457
11331	AT3G08580	1278.62	381
25521	AT5G66570	1258.95	332
2543	AT1G28290	1250.42	359
21453	AT5G19550	1225.76	405
11992	AT3G14990	1208.18	392
17701	AT4G20360	1154.36	476
22463	AT5G35630	1145.82	430
5712	AT1G72150	1140.19	573
3374	AT1G43170	1133.35	389
20902	AT5G14040	1132.48	375
24726	AT5G58590	1106.04	260
5743	AT1G72370	1088.65	298
15343	AT3G58610	1060.04	591
23261	AT5G43940	1060.02	379
4432	AT1G57720	1056.1	413
10719	AT3G02090	1041.82	531
19085	AT4G34200	1039.19	603
11394	AT3G09200	996.258	320
6584	AT2G01140	990.601	391
9464	AT2G36460	978.364	358
22043	AT5G26280	973.521	361
12063	AT3G15670	968.53	225
7929	AT2G20420	967.779	421
17154	AT4G14880	956.368	322
10343	AT2G45470	952.736	420
24470	AT5G56030	937.919	699
4383	AT1G56340	903.057	425
228	AT1G03220	894.12	433
14770	AT3G52880	893.303	434
9141	AT2G33040	891.604	325
20516	AT5G09810	887.235	377
1665	AT1G18080	881.202	327
12091	AT3G15950	877.374	622
14234	AT3G47520	863.204	403
24468	AT5G56010	857.773	699
1397	AT1G15340	849.308	384
23200	AT5G43330	835.563	332
11418	AT3G09440	818.116	649
20701	AT5G11670	783.122	588
12786	AT3G22640	781.817	486
9502	AT2G36880	779.294	390
285	AT1G03890	778.095	451
23588	AT5G47210	774.472	357
3509	AT1G47128	765	462
12922	AT3G23990	757.27	577
3959	AT1G51980	741.656	503
17059	AT4G13930	736.385	471
13178	AT3G26650	727.424	396
25046	AT5G61790	725.441	530
10235	AT2G44350	715.806	474
856	AT1G09780	709.946	575
22013	AT5G25980	709.942	536
16299	AT4G04640	707.132	373
12141	AT3G16450	697.89	300
5594	AT1G70850	697.054	316
21587	AT5G20890	694.982	527
10207	AT2G44060	684.997	325
1072	AT1G11910	683.695	506
21442	AT5G19440	678.697	326
2823	AT1G31330	672.472	221
842	AT1G09640	671.095	414
9151	AT2G33150	667.895	462
16128	AT4G02930	667.158	454
12143	AT3G16470	655.304	451
23496	AT5G46290	654.663	473
24931	AT5G60640	653.225	598
3361	AT1G42970	651.154	447
11643	AT3G11710	638.156	626
8151	AT2G22780	631.808	354
11995	AT3G15020	630.506	341
17931	AT4G22670	628.188	627
10059	AT2G42560	625.804	635
2008	AT1G21750	619.953	501
21903	AT5G24780	608.951	270
20494	AT5G09590	608.816	682
7007	AT2G05990	607.889	390
2133	AT1G23190	607.752	583
3986	AT1G52400	602.415	528
19856	AT5G02870	601.9	407
22015	AT5G26000	600.767	541
11332	AT3G08590	596.204	560
16019	AT4G01850	593.538	393
2824	AT1G31340	589.629	260
23069	AT5G42020	579.777	668
546	AT1G06530	575.106	323
15629	AT3G61470	573.043	257
14662	AT3G51800	570.036	392
21731	AT5G23060	563.075	387
16508	AT4G08390	563.038	372
7835	AT2G19480	558.271	379
15735	AT3G62530	557.226	342
17418	AT4G17520	545.205	360
22249	AT5G28540	545.031	669
20319	AT5G07440	544.873	411
9157	AT2G33210	544.183	524
8017	AT2G21330	543.479	393
4913	AT1G63940	541.666	493
1031	AT1G11580	537.386	557
11437	AT3G09630	536.443	406
9536	AT2G37220	535.482	289
7960	AT2G20760	534.99	338
12226	AT3G17240	534.325	507
20034	AT5G04590	532.044	642
8286	AT2G24200	525.576	520
22078	AT5G26830	523.96	676
13041	AT3G25230	523.183	551
25106	AT5G62390	518.787	446
2882	AT1G32060	517.307	395
10660	AT3G01500	517.215	336
12863	AT3G23400	505.776	284
20588	AT5G10450	503.751	273
4352	AT1G56110	503.115	522
1154	AT1G12840	502.956	370
12324	AT3G18190	502.683	536
14282	AT3G48000	492.994	538
11734	AT3G12580	492.238	650
12741	AT3G22200	491.059	466
20278	AT5G07030	486.507	439
15197	AT3G57150	485.639	565
1160	AT1G12900	484.801	399
3820	AT1G50480	484.588	634
4346	AT1G56190	481.665	319
19176	AT4G35090	478.143	492
24071	AT5G52040	475.841	356
15062	AT3G55800	473.924	393
18337	AT4G26740	472.408	245
19938	AT5G03630	469.827	437
23952	AT5G50850	469.333	363
20501	AT5G09660	468.303	354
17187	AT4G15210	467.078	499
3666	AT1G48920	461.931	557
6418	AT1G79530	459.637	422
5319	AT1G68010	456.231	386
8888	AT2G30490	451.186	505
18147	AT4G24830	450.41	498
19818	AT5G02490	449.24	653
20976	AT5G14780	443.187	384
19793	AT5G02240	441.62	376
1077	AT1G11860	438.659	408
798	AT1G09210	433.21	424
172	AT1G02500	432.002	393
18415	AT4G27520	431.282	349
6355	AT1G78830	431.269	455
7630	AT2G17390	430.966	344
17292	AT4G16260	427.414	306
13893	AT3G44110	426.508	420
2750	AT1G30580	424.271	394
24535	AT5G56680	421.778	572
9580	AT2G37660	419.646	337
1586	AT1G17290	419.576	488
7274	AT2G13360	417.717	401
12904	AT3G23810	417.698	485
23034	AT5G41670	417.393	487
18796	AT4G31340	415.62	398
3608	AT1G48030	413.547	507
22142	AT5G27470	409.082	451
12518	AT3G20050	408.003	545
11726	AT3G12500	407.537	335
21593	AT5G20950	405.161	642
19523	AT4G38630	397.081	386
21063	AT5G15650	396.758	360
8700	AT2G28490	395.944	511
5891	AT1G74030	393.821	477
10176	AT2G43750	391.09	392
12653	AT3G21370	390.928	530
350	AT1G04690	390.86	328
5570	AT1G70730	389.286	585
24467	AT5G56000	385.206	699
18274	AT4G26110	384.327	372
15474	AT3G59920	384.101	444
14697	AT3G52150	383.958	546
25483	AT5G66190	383.378	360
20076	AT5G05010	383.346	504
11655	AT3G11830	382.627	557
5566	AT1G70770	382.321	610
5144	AT1G66200	380.924	356
19211	AT4G35450	380.844	342
23301	AT5G44340	380.737	444
17009	AT4G13430	379.187	509
19229	AT4G35630	377.022	430
10734	AT3G02230	376.167	357
15479	AT3G59970	375.971	592
20406	AT5G08300	374.219	347
17780	AT4G21150	373.098	609
14381	AT3G48990	371.966	514
22051	AT5G26360	371.863	555
3930	AT1G51710	371.573	490
10908	AT3G03960	370.729	528
24696	AT5G58290	370.012	408
811	AT1G09340	366.618	378
7489	AT2G15860	365.2	539
2243	AT1G24180	363.66	393
3988	AT1G52380	362.981	440
22436	AT5G35360	360.768	540
10837	AT3G03250	358.227	469
2670	AT1G29930	350.456	267
20443	AT5G08670	350.131	556
1856	AT1G20020	349.041	369
1345	AT1G14810	347.599	375
4164	AT1G54100	347.477	508
2276	AT1G24510	346.719	535
9650	AT2G38380	346.542	349
4980	AT1G64520	344.133	267
6375	AT1G79340	343.519	418
15694	AT3G62120	342.303	530
5993	AT1G74920	341.498	501
8935	AT2G30970	339.294	430
15572	AT3G60900	335.106	422
12917	AT3G23940	330.133	608
24906	AT5G60390	329.012	449
674	AT1G07920	329.012	449
18968	AT4G33070	328.163	607
15243	AT3G57610	325.827	490
6234	AT1G77510	325.783	508
15028	AT3G55460	325.047	309
20444	AT5G08680	323.373	559
227	AT1G03230	321.59	434
7570	AT2G16780	319.709	415
18146	AT4G24820	318.818	406
17974	AT4G23100	318.725	522
18861	AT4G31990	317.104	453
24159	AT5G52920	316.846	579
20500	AT5G09650	316.692	300
8455	AT2G25970	315.905	632
7923	AT2G20360	315.562	400
8293	AT2G24270	314.777	496
24283	AT5G54160	312.35	363
23690	AT5G48230	311.996	486
21269	AT5G17710	309.231	326
9474	AT2G36580	308.221	464
23173	AT5G43060	307.489	463
9667	AT2G38550	302.675	327
14887	AT3G54050	302.662	417
20850	AT5G13520	302.298	616
6087	AT1G76010	301.652	350
15801	AT3G63190	300.485	289
10747	AT3G02360	299.885	486
1063	AT1G12000	298.188	566
10213	AT2G44120	296.485	247
11018	AT3G05060	295.601	533
11320	AT3G08030	294.984	365
19193	AT4G35260	294.682	367
18126	AT4G24620	292.953	611
24632	AT5G57655	292.111	472
12819	AT3G22960	292.091	597
15823	AT3G63410	290.371	338
24517	AT5G56500	289.594	596
18316	AT4G26530	288.606	358
14983	AT3G55010	287.873	389
14922	AT3G54400	287.265	425
15211	AT3G57290	286.613	418
20488	AT5G09530	286.098	370
4154	AT1G54000	285.177	391
20781	AT5G12470	284.615	386
14946	AT3G54640	284.555	312
13288	AT3G27690	283.236	266
381	AT1G04850	281.221	400
19592	AT4G39330	281.137	360
10652	AT3G01420	279.847	639
4655	AT1G61250	278.124	289
4109	AT1G53750	277.471	426
19454	AT4G37930	277.027	517
3644	AT1G48620	276.794	479
12494	AT3G19820	276.632	561
25532	AT5G66680	276.046	442
6353	AT1G78850	275.044	441
7467	AT2G15620	273.41	586
12940	AT3G24170	273.089	499
21137	AT5G16390	273	280
9874	AT2G40660	272.882	440
14781	AT3G52990	271.129	514
19030	AT4G33680	270.405	426
7633	AT2G17420	269.311	383
11875	AT3G13860	266.775	554
22459	AT5G35590	265.881	246
14160	AT3G46780	261.066	510
17162	AT4G14960	260.415	450
13095	AT3G25860	260.354	480
2761	AT1G30690	259.161	540
12255	AT3G17520	258.391	298
6427	AT1G79440	257.625	528
13686	AT3G42050	256.814	441
14893	AT3G54110	252.438	306
13240	AT3G27240	252.007	307
21315	AT5G18170	251.354	411
9742	AT2G39310	250.757	458
8206	AT2G23350	250.333	662
20957	AT5G14590	247.987	465
11881	AT3G13920	247.805	412
5644	AT1G71380	247.579	439
3031	AT1G33590	247.493	512
10211	AT2G44100	246.858	445
21229	AT5G17310	246.617	470
3775	AT1G50010	245.936	450
384	AT1G04820	245.936	450
23298	AT5G44310	245.664	331
10094	AT2G42910	242.761	337
14786	AT3G53040	242.33	479
22712	AT5G38470	241.644	378
951	AT1G10840	241.35	346
22360	AT5G33320	241.254	408
18408	AT4G27450	239.697	266
9327	AT2G35040	239.611	545
24502	AT5G56350	239.427	498
16237	AT4G04020	239.368	318
15626	AT3G61440	238.3	368
20627	AT5G10920	238.177	517
21737	AT5G23120	236.384	403
4810	AT1G62740	236.12	571
20738	AT5G12040	235.566	318
13912	AT3G44300	235.092	339
4934	AT1G64190	235.015	487
20847	AT5G13490	234.289	385
5478	AT1G69740	231.483	430
18913	AT4G32520	231.249	462
12136	AT3G16400	231.111	470
8116	AT2G22420	229.859	329
11912	AT3G14210	228.85	392
16909	AT4G12420	228.47	587
9370	AT2G35490	228.111	376
24503	AT5G56360	226.524	647
11935	AT3G14420	226.221	367
24440	AT5G55730	225.88	424
24357	AT5G54900	225.848	390
5942	AT1G74470	225.083	467
659	AT1G07750	224.981	356
22279	AT5G28840	224.361	377
21231	AT5G17330	224.311	502
11679	AT3G12050	223.339	360
19628	AT4G39690	223.212	693
14299	AT3G48170	223.078	503
14929	AT3G54470	222.3	476
24965	AT5G60980	220.967	459
15796	AT3G63140	220.538	406
4715	AT1G61720	219.81	340
1099	AT1G12270	219.179	572
2201	AT1G23740	218.14	386
9590	AT2G37760	218.053	294
12386	AT3G18780	217.712	377
8404	AT2G25450	217.643	359
3672	AT1G49240	217.584	377
14702	AT3G52200	216.203	637
19898	AT5G03290	215.318	372
7538	AT2G16430	213.26	468
3643	AT1G48610	212.33	389
24700	AT5G58330	211.844	442
20686	AT5G11520	211.633	449
18353	AT4G26900	211.004	592
24562	AT5G56950	210.911	374
24809	AT5G59420	210.729	457
12355	AT3G18490	210.68	500
21560	AT5G20620	209.859	382
2159	AT1G23310	208.279	481
6040	AT1G75330	207.619	375
18197	AT4G25340	206.527	487
12308	AT3G18035	203.972	427
14978	AT3G54960	203.139	566
24883	AT5G60160	202.297	477
18933	AT4G32720	202.238	483
17349	AT4G16830	201.038	355
5713	AT1G72160	200.877	490
24390	AT5G55230	199.493	587
1412	AT1G15500	198.98	618
6524	AT1G80560	198.236	405
2808	AT1G31180	198.129	404
16967	AT4G13010	196.752	329
13102	AT3G25920	196.726	277
6809	AT2G03510	195.866	346
3101	AT1G34430	195.704	465
4078	AT1G53210	195.183	574
18029	AT4G23650	194.741	529
3040	AT1G33810	194.228	481
15742	AT3G62600	194.202	346
1050	AT1G11650	194.202	405
10658	AT3G01480	194.042	437
13463	AT3G29360	193.069	480
1881	AT1G20630	193.034	492
12654	AT3G21380	192.991	455
24363	AT5G54960	192.891	607
15128	AT3G56460	192.408	348
4802	AT1G62660	192.406	645
17648	AT4G19810	191.883	379
10082	AT2G42790	191.647	509
3663	AT1G48850	191.551	435
11827	AT3G13470	189.733	596
15458	AT3G59760	188.358	442
23141	AT5G42740	187.922	560
6441	AT1G79650	187.013	367
2615	AT1G29150	186.045	419
14454	AT3G49720	185.445	261
22036	AT5G26210	185.347	255
24569	AT5G57020	185.143	370
10973	AT3G04610	184.827	577
17822	AT4G21580	184.72	325
25277	AT5G64100	184.702	331
23075	AT5G42080	184.207	610
22806	AT5G39410	183.725	454
18646	AT4G29840	182.493	526
1840	AT1G20200	181.122	488
9807	AT2G39990	180.993	293
18630	AT4G29680	180.944	496
19337	AT4G36750	179.821	273
21160	AT5G16620	179.744	447
10727	AT3G02200	179.65	400
7653	AT2G17630	179.525	422
5152	AT1G66280	179.055	524
11882	AT3G13930	178.918	508
10545	AT2G47510	178.497	492
7687	AT2G17980	178.202	627
19332	AT4G36700	178.087	499
25120	AT5G62530	177.656	556
25540	AT5G66760	177.161	634
24207	AT5G53400	176.822	304
10105	AT2G43030	176.096	271
1839	AT1G20220	175.8	553
16369	AT4G05320	174.848	464
8122	AT2G22480	174.567	463
7839	AT2G19520	174.178	507
5151	AT1G66270	173.951	524
9129	AT2G32920	173.126	440
23755	AT5G48880	172.633	457
21149	AT5G16510	172.327	348
10800	AT3G02880	172.229	627
4594	AT1G60420	171.667	578
9959	AT2G41530	171.258	284
6520	AT1G80600	170.266	457
18780	AT4G31180	170.02	558
10172	AT2G43710	169.782	401
11559	AT3G10850	169.453	258
17767	AT4G21020	168.858	266
22629	AT5G37640	168.668	322
14793	AT3G53110	168.563	496
25235	AT5G63680	168.345	510
11065	AT3G05530	168.313	424
19511	AT4G38510	168.205	487
8860	AT2G30200	168.131	367
20525	AT5G09900	167.358	442
21476	AT5G19780	167.209	450
21475	AT5G19770	167.209	450
20918	AT5G14200	166.984	409
17588	AT4G19210	166.972	600
22523	AT5G36230	166.954	429
4298	AT1G55480	166.11	335
25392	AT5G65270	165.053	226
19710	AT5G01410	164.568	309
2435	AT1G27090	164.264	420
19540	AT4G38810	164.135	375
23697	AT5G48300	163.94	520
4769	AT1G62290	163.379	526
1464	AT1G16030	163.324	646
2088	AT1G22410	162.765	527
716	AT1G08360	162.668	211
1664	AT1G18070	162.356	532
5539	AT1G70410	161.613	280
19625	AT4G39660	160.741	476
12534	AT3G20210	160.328	466
15238	AT3G57560	160.068	347
20096	AT5G05210	159.952	386
6510	AT1G80360	159.232	394
22107	AT5G27120	158.807	533
3925	AT1G51760	158.337	440
19074	AT4G34110	157.959	629
18176	AT4G25130	157.721	258
4906	AT1G63660	157.387	534
7549	AT2G16570	157.362	566
20891	AT5G13930	157.342	395
20429	AT5G08530	157.102	486
22073	AT5G26780	156.914	532
6089	AT1G76030	156.909	486
305	AT1G04170	156.868	465
23263	AT5G43960	156.756	450
13915	AT3G44330	156.114	565
13089	AT3G25800	155.685	587
12812	AT3G22890	155.469	463
20404	AT5G08280	155.415	382
22041	AT5G26260	155.293	348
12546	AT3G20330	155.043	390

## Sheet: H. sapiens
Gene number	Transcript ID	Protein abundance	Transcript length
68217	ENST00000237014	28950.1	444
45082	ENST00000236850	25467.9	804
74104	ENST00000259396	24577.7	606
80487	ENST00000296130	3840.61	609
82617	ENST00000292401	3163.49	897
80708	ENST00000350425	2526.4	825
47633	ENST00000374859	1894.1	660
20583	ENST00000374992	1833.82	816
97600	ENST00000395044	1746.55	852
63570	ENST00000264335	1540.16	768
64449	ENST00000296930	1362.19	885
42983	ENST00000255040	1320.89	672
41841	ENST00000374778	1141.51	915
5068	ENST00000358151	965.676	771
18656	ENST00000357721	900.148	789
60340	ENST00000225698	865.067	849
97655	ENST00000262746	842.811	600
42882	ENST00000301522	829.403	597
44284	ENST00000307940	784.94	816
98680	ENST00000263045	758.544	777
43888	ENST00000367034	641.943	543
89530	ENST00000366974	641.943	825
28038	ENST00000291554	638.835	522
88708	ENST00000272317	536.929	471
57496	ENST00000244534	517.388	666
36329	ENST00000300026	511.829	651
73433	ENST00000284440	511.521	672
75313	ENST00000269321	508.353	615
87888	ENST00000261313	495.944	564
59681	ENST00000237500	495.517	519
97601	ENST00000265333	471.863	852
61289	ENST00000267996	464.247	855
36085	ENST00000228945	460.243	606
14173	ENST00000248553	442.707	618
29803	ENST00000372136	421.102	669
78673	ENST00000269593	380.873	777
78954	ENST00000238081	378.814	738
7803	ENST00000242285	369.618	747
20478	ENST00000374843	360.911	786
56883	ENST00000278572	354.769	780
24062	ENST00000286713	351.423	867
18800	ENST00000262428	350.701	429
3851	ENST00000296503	343.387	630
98015	ENST00000236957	338.444	678
59683	ENST00000400175	336.341	519
39947	ENST00000250559	331.669	555
67203	ENST00000202773	329.539	867
32262	ENST00000196551	325.218	615
82082	ENST00000273258	321.188	567
68453	ENST00000243611	318.457	759
62321	ENST00000298510	310.912	771
61330	ENST00000251453	310.082	441
13588	ENST00000397100	309.785	585
75980	ENST00000311028	309.663	582
13936	ENST00000270879	307.518	900
34784	ENST00000233114	306.43	1005
25590	ENST00000285735	293.934	582
39675	ENST00000295685	275.867	903
24209	ENST00000225430	263.693	591
29456	ENST00000233813	260.141	819
40393	ENST00000368438	258.049	546
11644	ENST00000291295	250.57	450
12314	ENST00000290299	246.255	642
29963	ENST00000225174	244.406	624
57264	ENST00000412786	244.258	669
14207	ENST00000308227	241.832	465
59219	ENST00000372815	240.568	711
97123	ENST00000215939	239.874	759
26733	ENST00000277480	234.925	597
17979	ENST00000168216	227.021	786
90095	ENST00000265062	216.395	624
2012	ENST00000300408	213.383	819
77711	ENST00000224181	213.026	609
86548	ENST00000279022	212.786	519
16437	ENST00000246533	212.517	807
94982	ENST00000263368	211.421	621
50732	ENST00000299964	207.855	795
99415	ENST00000228825	200.963	537
78827	ENST00000282141	200.185	525
94786	ENST00000263168	197.33	861
55911	ENST00000258962	194.93	747
38054	ENST00000216336	192.996	768
7687	ENST00000231061	190.807	912
90176	ENST00000301464	187.605	723
57517	ENST00000013034	186.353	534
33553	ENST00000298556	183.843	657
31047	ENST00000216330	183.549	675
35499	ENST00000330720	182.356	639
84741	ENST00000233997	181.209	756
48744	ENST00000262584	178.272	774
28152	ENST00000307786	177.601	546
99014	ENST00000044462	175.939	786
30371	ENST00000261479	173.712	741
72912	ENST00000223321	173.161	705
61192	ENST00000248975	173.021	741
57455	ENST00000238633	171.738	447
3949	ENST00000249071	164.994	579
90381	ENST00000295666	158.676	849
49724	ENST00000265462	153.154	645
70137	ENST00000290541	152.852	795
69611	ENST00000272102	152.737	546
75054	ENST00000225387	152.682	648
82662	ENST00000304236	151.917	834
43392	ENST00000262193	151.51	726
90537	ENST00000168148	149.383	636
48896	ENST00000256682	148.678	546
47696	ENST00000263621	147.012	804
66540	ENST00000285379	146.687	783
88476	ENST00000249364	143.896	948
66776	ENST00000256383	142.612	948
47771	ENST00000261735	141.099	786
21246	ENST00000271308	138.611	726
50606	ENST00000261890	137.416	651
45077	ENST00000369816	134.623	945
94119	ENST00000221418	132.896	987
87786	ENST00000374839	132.876	675
90270	ENST00000296674	132.523	432
90687	ENST00000296417	131.488	387
26763	ENST00000290349	128.993	834
93171	ENST00000263598	127.573	531
66157	ENST00000262570	127.102	684
67886	ENST00000234347	124.652	771
87675	ENST00000218388	120.906	624
73430	ENST00000244573	119.987	648
6046	ENST00000260270	118.619	555
57887	ENST00000300935	116.333	624
10724	ENST00000253452	116.193	510
42282	ENST00000300249	116.114	984
14941	ENST00000253362	114.916	750
18236	ENST00000261700	114.14	735
89075	ENST00000254301	112.686	753
48485	ENST00000225603	111.829	558
64835	ENST00000293362	111.003	804
47283	ENST00000262094	106.113	657
68158	ENST00000367196	105.524	599
25876	ENST00000216802	103.196	720
13862	ENST00000289749	103.013	651
55415	ENST00000340684	102.93	870
45872	ENST00000360635	102.639	603
45534	ENST00000264710	101.069	603
33219	ENST00000273308	100.907	549
20520	ENST00000368046	99.2846	732
88858	ENST00000309539	99.2242	822
79087	ENST00000216455	98.5852	768
10661	ENST00000265753	98.2181	747
17035	ENST00000300291	98.1468	684
14076	ENST00000356541	97.1004	513
40601	ENST00000270586	96.0128	720
67303	ENST00000009180	95.0165	687
93371	ENST00000372930	93.5452	504
72848	ENST00000249647	91.4909	636
75003	ENST00000263645	90.8228	711
40586	ENST00000256404	88.9985	684
53268	ENST00000359446	88.8944	921
10602	ENST00000242465	88.6477	477
73082	ENST00000306010	86.9372	717
4160	ENST00000225972	85.2277	924
74464	ENST00000230431	84.2919	525
57215	ENST00000279575	83.7455	744
57721	ENST00000265729	82.1843	597
38648	ENST00000274764	82.1396	384
3349	ENST00000263697	81.4803	762
13224	ENST00000221801	80.3763	966
77604	ENST00000226004	77.8595	558
72300	ENST00000259457	76.9723	834
74364	ENST00000285208	76.4389	627
86145	ENST00000217971	74.4138	588
70329	ENST00000418357	72.479	885
41947	ENST00000225929	72.1543	990
82183	ENST00000417136	71.9192	562
15470	ENST00000264954	69.7233	654
75480	ENST00000291577	68.9436	807
69653	ENST00000253413	67.9306	681
45194	ENST00000358867	66.6078	693
19208	ENST00000253023	65.7749	552
36765	ENST00000374826	65.3617	498
28097	ENST00000417175	65.1635	522
84743	ENST00000286371	65.1253	840
66632	ENST00000216252	64.7572	333
60625	ENST00000244520	64.1205	480
43656	ENST00000211372	63.9006	459
52904	ENST00000375730	63.4558	585
13773	ENST00000252603	61.3783	777
13394	ENST00000291552	61.1037	723
10429	ENST00000379158	60.5172	444
65258	ENST00000243563	60.1315	849
27774	ENST00000262768	60.0859	663
20537	ENST00000339007	59.9512	918
35667	ENST00000286428	59.2324	594
85341	ENST00000272233	59.1636	591
31653	ENST00000262225	58.7241	606
99068	ENST00000295728	58.7089	594
46594	ENST00000255030	57.5618	675
25924	ENST00000216727	57.4699	921
10549	ENST00000262053	57.4034	816
63884	ENST00000359539	55.7733	642
95710	ENST00000367415	55.705	813
42063	ENST00000397424	55.6134	481
46566	ENST00000293288	52.5527	657
18764	ENST00000371230	52.4121	642
8254	ENST00000404589	52.2522	714
18432	ENST00000256496	51.7035	561
28759	ENST00000284031	50.8534	858
16347	ENST00000226796	50.5779	654
80605	ENST00000339399	49.4236	756
67177	ENST00000298283	49.3928	645
26837	ENST00000417344	49.3886	555
81077	ENST00000370109	49.3249	858
83933	ENST00000268668	48.8582	519
80939	ENST00000273368	48.7883	600
83242	ENST00000262646	48.4595	639
25376	ENST00000248098	48.3413	573
54841	ENST00000246868	48.3357	753
87235	ENST00000228506	47.8213	879
60135	ENST00000369516	47.5331	666
85615	ENST00000215855	46.3423	636
40495	ENST00000217515	46.2485	870
98218	ENST00000375026	46.2452	678
53381	ENST00000261263	45.7522	678
78560	ENST00000221138	45.6173	930
98620	ENST00000265260	45.6025	537
69087	ENST00000217958	44.8619	681
73180	ENST00000402914	43.7782	642
61304	ENST00000263774	43.5573	795
85193	ENST00000215567	42.9617	927
45783	ENST00000412971	42.6926	645
69024	ENST00000347055	42.281	780
4510	ENST00000217121	42.1541	690
14332	ENST00000328570	41.6959	948
26248	ENST00000369689	41.3908	387
96251	ENST00000261758	40.4171	705
47587	ENST00000370873	40.3012	747
43668	ENST00000263309	39.6089	612
4480	ENST00000297283	39.5524	762
41719	ENST00000298316	39.4738	528
44417	ENST00000250784	39.3386	792
92053	ENST00000262187	39.2075	555
91580	ENST00000300574	38.5083	915
90202	ENST00000173527	38.2015	897
27524	ENST00000248342	37.7396	657
67964	ENST00000262061	37.3527	534
71024	ENST00000263672	37.2635	681
23634	ENST00000290354	37.1354	834
81076	ENST00000260988	37.0005	528
67845	ENST00000276062	36.9117	492
22962	ENST00000054950	36.4751	996
53550	ENST00000294800	36.0617	702
30624	ENST00000416892	36.0268	541
59669	ENST00000272217	35.9646	561
34036	ENST00000221413	35.7616	780
69992	ENST00000264312	35.2084	738
79820	ENST00000228136	35.0327	552
81153	ENST00000263657	34.8357	759
83394	ENST00000209875	34.7402	576
64227	ENST00000263202	34.7268	924
85206	ENST00000360473	34.6045	690
27890	ENST00000292147	34.3032	765
57831	ENST00000281243	33.9042	735
22815	ENST00000409612	33.745	669
4132	ENST00000216968	33.2863	717
32440	ENST00000229390	33.272	666
11345	ENST00000223500	32.9573	660
71348	ENST00000256594	32.9041	678
24740	ENST00000000412	32.8206	834
48533	ENST00000190983	32.6773	753
89888	ENST00000259667	32.3584	492
71337	ENST00000309166	31.7922	726
31334	ENST00000370129	31.6972	684
83538	ENST00000273550	31.6812	552
98118	ENST00000301729	31.4794	909
93458	ENST00000278968	31.4669	606
7605	ENST00000281154	31.4463	948
52681	ENST00000329715	30.8483	534
18683	ENST00000393316	30.7063	492
56487	ENST00000261868	30.0701	777
78722	ENST00000368664	30.0424	714
36150	ENST00000359645	29.5794	561
49617	ENST00000225573	29.3282	786
91076	ENST00000314067	28.8198	627
31224	ENST00000218230	28.5862	783
47491	ENST00000278353	28.5228	939
94575	ENST00000254079	28.4707	615
77882	ENST00000292327	28.2802	588
68344	ENST00000275428	28.0286	567
5830	ENST00000307275	27.8819	861
28850	ENST00000264993	27.6107	777
64237	ENST00000233735	27.6018	501
78953	ENST00000381844	27.6011	738
32523	ENST00000233627	27.4761	642
17297	ENST00000314214	27.3743	468
49759	ENST00000361254	27.3724	720
3510	ENST00000221855	26.9059	735
56739	ENST00000005257	26.388	621
95865	ENST00000256078	26.3417	570
68314	ENST00000295367	26.3239	510
32870	ENST00000381293	26.2386	612
72283	ENST00000256196	26.1342	615
4452	ENST00000261427	25.9752	603
67976	ENST00000229340	25.8413	606
28826	ENST00000246792	25.6957	657
24557	ENST00000265523	25.6588	891
33475	ENST00000254193	25.0612	768
37359	ENST00000249042	24.9265	894
94482	ENST00000304355	24.6876	480
52027	ENST00000301149	24.6586	1050
70874	ENST00000261817	24.6238	669
44281	ENST00000262947	24.6116	522
94025	ENST00000280557	24.0528	597
87574	ENST00000299610	23.9987	768
23003	ENST00000246071	23.7631	678
3029	ENST00000233156	23.6302	915
76604	ENST00000217131	23.2358	912
19592	ENST00000355632	22.7486	738
66137	ENST00000241337	22.6669	657
95319	ENST00000297533	22.6183	741
87654	ENST00000249442	22.5084	792
85920	ENST00000227525	22.2689	732
17128	ENST00000245816	21.9925	834
68180	ENST00000008938	21.7002	591
83585	ENST00000262890	21.6533	696
95560	ENST00000374810	21.5224	663
6601	ENST00000011473	21.496	780
72103	ENST00000269389	21.3972	747
98109	ENST00000215912	21.1555	792
32942	ENST00000267169	20.8464	561
25393	ENST00000311364	20.769	474
77627	ENST00000245552	20.2223	606
25005	ENST00000252593	20.1515	543
63681	ENST00000273920	19.7799	786
89960	ENST00000301242	19.5991	444
68845	ENST00000300605	19.5986	780
5877	ENST00000278618	19.3895	930
45522	ENST00000231238	19.3247	879
44640	ENST00000246151	19.0738	636
30104	ENST00000286448	18.9917	663
18654	ENST00000395763	18.7446	789
55433	ENST00000276689	18.7096	540
81992	ENST00000383411	18.4658	654
92295	ENST00000294360	18.338	483
81853	ENST00000259206	18.1262	543
42889	ENST00000085068	18.0027	666
34930	ENST00000215882	17.7814	936
77847	ENST00000264376	17.5535	525
71490	ENST00000264254	17.4963	720
76944	ENST00000278385	17.4837	697
2495	ENST00000230056	17.4836	630
29174	ENST00000156825	17.4783	780
87596	ENST00000248958	17.1814	666
94696	ENST00000302005	17.0458	453
53435	ENST00000199764	16.9837	1035
71068	ENST00000290913	16.8346	708
77696	ENST00000219700	16.808	951
66410	ENST00000361900	16.6027	708
97659	ENST00000261880	16.5268	948
14997	ENST00000272519	16.3789	621
83086	ENST00000299633	16.3185	612
38099	ENST00000358994	16.2867	972
64487	ENST00000215730	16.2725	777
42919	ENST00000264552	16.2117	669
65469	ENST00000397762	16.2094	651
67300	ENST00000382518	16.1325	687
77978	ENST00000223215	15.9637	1008
17743	ENST00000280187	15.9327	837
14851	ENST00000217402	15.7784	675
97443	ENST00000370867	15.5363	780
47709	ENST00000274496	15.5314	774
38349	ENST00000014930	15.4749	570
43085	ENST00000258975	15.4703	894
82613	ENST00000250937	15.1941	909
77760	ENST00000260746	15.0953	549
16602	ENST00000291526	15.069	390
80694	ENST00000291744	15.0368	942
8926	ENST00000275525	15.0092	780
64181	ENST00000382160	14.9835	390
61948	ENST00000256441	14.8984	312
59460	ENST00000229251	14.8871	828
67565	ENST00000265968	14.8589	585
45952	ENST00000338352	14.7514	867
76344	ENST00000366988	14.5568	519
51995	ENST00000296444	14.3318	723
28025	ENST00000215587	14.3179	615
61002	ENST00000216121	14.3018	855
36561	ENST00000299166	14.2122	561
14238	ENST00000300811	13.8965	567
4511	ENST00000358548	13.8792	603
65094	ENST00000268220	13.8751	540
16237	ENST00000279146	13.8565	993
78000	ENST00000234454	13.7842	786
84524	ENST00000291892	13.6274	663
35650	ENST00000292314	13.5543	540
60159	ENST00000273047	13.5058	648
81469	ENST00000219252	13.4961	828
82053	ENST00000259632	13.4518	561
4235	ENST00000295767	13.3917	468
64074	ENST00000370968	13.2811	519
56692	ENST00000368517	13.2275	849
53715	ENST00000244763	13.0651	861
64663	ENST00000296684	12.6535	528
79534	ENST00000254322	12.5856	1023
34115	ENST00000357360	12.5046	432
32711	ENST00000283290	12.3899	945
23313	ENST00000225969	12.2852	447
38756	ENST00000278175	12.233	558
40395	ENST00000359151	12.2226	702
5948	ENST00000295899	12.1411	615
72092	ENST00000280892	11.9972	714
32485	ENST00000238738	11.8535	618
14836	ENST00000301420	11.8224	789
71207	ENST00000290942	11.822	531
30940	ENST00000238721	11.8018	999
1566	ENST00000267202	11.6747	858
52920	ENST00000378292	11.656	855
50719	ENST00000292782	11.6234	780
30756	ENST00000291565	11.6092	939
76534	ENST00000254351	11.5998	933
35443	ENST00000179259	11.5539	813
60222	ENST00000278193	11.52	594
96341	ENST00000216410	11.4628	555
70788	ENST00000286317	11.4084	702
73681	ENST00000216442	11.3885	744
62325	ENST00000295448	11.3726	831
99328	ENST00000259037	11.3638	570
58260	ENST00000276590	11.32	867
58185	ENST00000262067	11.2878	615
34894	ENST00000299736	11.2786	819
70831	ENST00000301838	11.2073	627
39245	ENST00000233545	11.1873	531
15818	ENST00000233596	11.1643	555
5778	ENST00000264059	11.1346	720
58032	ENST00000064724	11.1019	624
52428	ENST00000243286	11.086	603
91792	ENST00000311083	11.0605	582
80148	ENST00000355572	11.0055	669
40849	ENST00000381120	10.8848	837
19437	ENST00000219599	10.8798	945
9838	ENST00000242784	10.7788	531
4886	ENST00000377303	10.6801	567
53202	ENST00000261636	10.5043	546
26942	ENST00000375036	10.4347	534
83126	ENST00000221978	10.391	498
49381	ENST00000253794	10.3612	531
35893	ENST00000267750	10.2616	552
3030	ENST00000263401	10.1066	597
14397	ENST00000265044	10.0889	558
85025	ENST00000266069	9.95922	687
89613	ENST00000254806	9.76613	786
53821	ENST00000278483	9.73861	594
35884	ENST00000245539	9.70438	729
40606	ENST00000221233	9.7025	708
75258	ENST00000225567	9.60226	642
76194	ENST00000226798	9.54556	777
36789	ENST00000265164	9.50957	882
96384	ENST00000396704	9.45757	675
61285	ENST00000357980	9.454	981
66516	ENST00000299498	9.44109	831
29409	ENST00000296658	9.42855	738
64789	ENST00000277010	9.41531	672
9520	ENST00000301634	9.3938	705
25592	ENST00000369638	9.3603	582
61756	ENST00000359629	9.35999	732
8333	ENST00000256545	9.34634	729
71049	ENST00000265564	9.21792	876
68487	ENST00000264995	9.16948	1047
21622	ENST00000265734	9.14023	981
3319	ENST00000260102	9.13278	891
42415	ENST00000369217	9.00513	578
35983	ENST00000247020	8.98937	636
94922	ENST00000266970	8.91579	897
55731	ENST00000254940	8.80285	543
46680	ENST00000285814	8.7308	882
85029	ENST00000260130	8.7128	897
53043	ENST00000391831	8.64654	771
78691	ENST00000295491	8.6373	429
79367	ENST00000293406	8.61406	588
83204	ENST00000263126	8.60725	972
41659	ENST00000240922	8.54939	510
35587	ENST00000253099	8.45589	936
39765	ENST00000158771	8.45196	720
91886	ENST00000368273	8.43844	624
89719	ENST00000252071	8.41859	633
98970	ENST00000265881	8.40965	714
14079	ENST00000272424	8.35344	528
92688	ENST00000357066	8.35069	654
23557	ENST00000378426	8.34396	603
3058	ENST00000300175	8.34396	639
63709	ENST00000325017	8.26535	906
78066	ENST00000238379	8.2249	756
63922	ENST00000229595	8.22058	615
49672	ENST00000220853	8.13792	894
96075	ENST00000345096	7.97815	633
62286	ENST00000256593	7.95476	657
51202	ENST00000406904	7.92139	630
7592	ENST00000253457	7.85349	633
74052	ENST00000361092	7.84171	600
34804	ENST00000299424	7.82763	657
30236	ENST00000402956	7.80745	744
56810	ENST00000319104	7.79925	603
58074	ENST00000255390	7.71391	906
83358	ENST00000271688	7.67811	1143
30411	ENST00000253686	7.59601	522
92896	ENST00000262265	7.55019	873
81367	ENST00000370377	7.54564	789
80535	ENST00000261749	7.53046	627
58196	ENST00000264265	7.49917	669
98915	ENST00000288937	7.49584	528

## Sheet: M. musculus
Gene number	Transcript ID	Protein abundance	Transcript length
13186	ENSMUST00000034588	4941.63	264
26752	ENSMUST00000017548	4284.86	196
1914	ENSMUST00000100739	3865.92	303
33630	ENSMUST00000100737	3865.92	595
12962	ENSMUST00000089293	3755.38	251
33822	ENSMUST00000106863	3715.82	319
14075	ENSMUST00000070709	3294.45	303
5892	ENSMUST00000011896	3282.17	254
13430	ENSMUST00000023583	2926.38	345
14383	ENSMUST00000033185	2485.42	460
52738	ENSMUST00000073748	2468.9	322
17558	ENSMUST00000024823	2242.45	184
6710	ENSMUST00000099384	2045.53	597
33336	ENSMUST00000114159	2019.34	586
4409	ENSMUST00000034834	2003.83	531
35561	ENSMUST00000069004	1961.36	503
46828	ENSMUST00000026122	1931.95	509
46469	ENSMUST00000028222	1868.98	655
13881	ENSMUST00000003643	1824.66	381
32100	ENSMUST00000026459	1740.99	529
30641	ENSMUST00000029630	1666.75	557
5365	ENSMUST00000072829	1663.12	455
41200	ENSMUST00000034756	1592.12	339
1371	ENSMUST00000099657	1591.53	308
19155	ENSMUST00000028062	1553.71	466
3749	ENSMUST00000034966	1483.48	419
38918	ENSMUST00000110103	1463.17	303
8374	ENSMUST00000030044	1395.47	207
5997	ENSMUST00000003912	1390.15	416
38834	ENSMUST00000031617	1358.18	296
5232	ENSMUST00000099843	1317.67	314
46527	ENSMUST00000113126	1297.94	522
44141	ENSMUST00000034097	1241.8	430
14182	ENSMUST00000019323	1179.84	338
1427	ENSMUST00000100530	1176.66	480
53260	ENSMUST00000115173	1148.4	191
49584	ENSMUST00000042658	1143.59	300
9309	ENSMUST00000032373	1137.26	334
47412	ENSMUST00000074142	1087.65	143
3039	ENSMUST00000077477	1074.69	254
32033	ENSMUST00000091706	1072.1	359
16216	ENSMUST00000044188	1070.2	435
5272	ENSMUST00000030583	1069.08	239
9872	ENSMUST00000004378	1043.12	434
3079	ENSMUST00000025549	1029.28	98
23886	ENSMUST00000099904	992.52	315
6241	ENSMUST00000034585	989.769	395
47018	ENSMUST00000003066	964.459	311
14154	ENSMUST00000088287	944.106	237
23551	ENSMUST00000099908	939.997	313
29983	ENSMUST00000032998	931.382	243
22923	ENSMUST00000027067	895.662	221
48133	ENSMUST00000003554	893.604	405
39674	ENSMUST00000112324	888.992	257
1899	ENSMUST00000106061	885.59	396
46644	ENSMUST00000034928	885.144	326
21057	ENSMUST00000029610	879.032	314
51004	ENSMUST00000030518	874.392	301
37054	ENSMUST00000113978	868.529	559
51389	ENSMUST00000106104	861.816	394
9444	ENSMUST00000019037	859.632	154
9255	ENSMUST00000000049	857.804	345
49593	ENSMUST00000029076	855.233	260
40651	ENSMUST00000020673	831.062	296
23498	ENSMUST00000016463	829.047	298
7249	ENSMUST00000023952	797.23	490
7174	ENSMUST00000001304	796.354	381
21096	ENSMUST00000004729	781.457	255
28843	ENSMUST00000029987	772.465	364
4169	ENSMUST00000033683	767.48	263
6897	ENSMUST00000099930	765.301	311
9913	ENSMUST00000034453	756.295	377
11698	ENSMUST00000119975	737.143	389
13488	ENSMUST00000098160	724.104	313
6172	ENSMUST00000034947	724.061	216
19871	ENSMUST00000108264	723.435	637
23424	ENSMUST00000028610	717.953	527
51879	ENSMUST00000029837	707.559	303
29546	ENSMUST00000001566	693.236	444
27559	ENSMUST00000028683	685.366	505
1901	ENSMUST00000106059	681.543	277
35988	ENSMUST00000022616	677.085	448
43672	ENSMUST00000020640	676.04	317
4388	ENSMUST00000019128	666.045	306
16490	ENSMUST00000029266	663.048	319
8410	ENSMUST00000020161	662.652	323
18901	ENSMUST00000018470	661.717	246
41425	ENSMUST00000074301	656.446	490
46236	ENSMUST00000113552	645.133	338
11309	ENSMUST00000020768	630.036	253
26707	ENSMUST00000033673	624.271	473
6441	ENSMUST00000112039	623.913	466
17171	ENSMUST00000066677	619.532	192
20908	ENSMUST00000034866	617.136	333
37698	ENSMUST00000034049	604.322	298
3990	ENSMUST00000076521	588.843	467
29397	ENSMUST00000031411	588.088	519
36284	ENSMUST00000004316	584.955	556
7510	ENSMUST00000023803	580.571	423
4856	ENSMUST00000031637	578.526	82
32325	ENSMUST00000071646	570.817	317
7565	ENSMUST00000071135	562	444
13292	ENSMUST00000022163	559.02	204
23417	ENSMUST00000079306	558.845	246
42981	ENSMUST00000003575	548.995	248
4517	ENSMUST00000099844	537.688	310
45638	ENSMUST00000050220	534.879	554
6077	ENSMUST00000004072	533.742	257
1237	ENSMUST00000071652	525.09	338
9756	ENSMUST00000029078	516.957	260
14266	ENSMUST00000111654	507.131	482
39647	ENSMUST00000105355	500.656	174
19107	ENSMUST00000032138	492.506	178
51562	ENSMUST00000030340	491.305	547
51152	ENSMUST00000032233	490.43	449
48513	ENSMUST00000026125	488.807	255
43541	ENSMUST00000039726	485.218	460
40471	ENSMUST00000001452	481.321	545
9629	ENSMUST00000088922	476.227	249
37234	ENSMUST00000030118	472.2	397
17216	ENSMUST00000022293	469.785	295
27736	ENSMUST00000099878	468.38	310
39141	ENSMUST00000026148	467.819	244
1668	ENSMUST00000020562	466.78	509
16614	ENSMUST00000098214	466.189	318
33015	ENSMUST00000031910	461.83	246
13787	ENSMUST00000033585	455.366	417
22240	ENSMUST00000026743	455.165	480
9168	ENSMUST00000035105	453.32	295
36124	ENSMUST00000004375	451.43	299
34106	ENSMUST00000020397	450.372	126
3262	ENSMUST00000025918	445.448	543
39693	ENSMUST00000033662	444.688	390
8333	ENSMUST00000097395	441.468	438
19104	ENSMUST00000078039	438.696	313
39959	ENSMUST00000093109	433.151	246
869	ENSMUST00000089305	433.108	307
560	ENSMUST00000114705	431.436	365
11685	ENSMUST00000030940	430.681	340
7472	ENSMUST00000023590	427.115	536
36758	ENSMUST00000033008	424.334	263
42751	ENSMUST00000119603	422.815	436
24838	ENSMUST00000028059	421.098	277
8771	ENSMUST00000032078	420.153	544
22348	ENSMUST00000075178	419.422	188
16058	ENSMUST00000020637	419.366	591
4246	ENSMUST00000001242	418.699	266
48460	ENSMUST00000026538	415.944	290
32468	ENSMUST00000077687	415.471	527
15578	ENSMUST00000005826	415.296	464
38005	ENSMUST00000022122	411.576	419
28701	ENSMUST00000123605	411.118	395
5937	ENSMUST00000027810	410.479	507
13691	ENSMUST00000005041	409.864	475
20393	ENSMUST00000007959	408.296	193
34902	ENSMUST00000033176	406.271	453
35218	ENSMUST00000027677	403.351	193
9868	ENSMUST00000026561	401.572	70
52992	ENSMUST00000100572	401.557	281
52190	ENSMUST00000100482	401.557	462
47568	ENSMUST00000100721	400.45	170
47842	ENSMUST00000019649	400.233	305
34465	ENSMUST00000000137	397.523	394
43383	ENSMUST00000098179	393.2	497
48096	ENSMUST00000114839	392.106	242
16117	ENSMUST00000016081	390.576	372
9134	ENSMUST00000025804	390.234	201
48374	ENSMUST00000086795	385.633	384
35720	ENSMUST00000071134	384.882	450
47608	ENSMUST00000102656	383.642	559
2565	ENSMUST00000111807	381.861	557
5918	ENSMUST00000116492	381.007	504
18724	ENSMUST00000000317	377.315	418
22315	ENSMUST00000074216	375.767	770
30618	ENSMUST00000026704	371.714	548
3764	ENSMUST00000004232	368.452	375
5483	ENSMUST00000060468	364.869	197
45777	ENSMUST00000031131	355.598	223
12746	ENSMUST00000071658	347.04	342
10730	ENSMUST00000032762	346.893	517
17974	ENSMUST00000022629	343.645	572
4508	ENSMUST00000023210	341.508	325
7226	ENSMUST00000000590	338.114	583
9082	ENSMUST00000034400	336.761	146
11531	ENSMUST00000108236	329.356	195
2067	ENSMUST00000078001	329.048	250
13001	ENSMUST00000111644	321.622	471
26416	ENSMUST00000019911	319.956	488
11437	ENSMUST00000024897	319.566	249
28795	ENSMUST00000020209	319.558	145
5704	ENSMUST00000005647	319.211	263
49329	ENSMUST00000007257	318.741	241
49547	ENSMUST00000034547	318.647	424
26134	ENSMUST00000120595	315.33	612
12512	ENSMUST00000006235	314.674	339
38726	ENSMUST00000017488	312.77	478
27063	ENSMUST00000112843	312.477	304
40829	ENSMUST00000022268	312.196	359
18236	ENSMUST00000110998	311.315	419
38851	ENSMUST00000033800	310.403	277
53396	ENSMUST00000025961	309.063	257
14169	ENSMUST00000100730	307.188	456
32546	ENSMUST00000031862	306.031	183
45573	ENSMUST00000039110	305.312	469
28665	ENSMUST00000031788	304.385	335
7128	ENSMUST00000001042	300.896	390
42863	ENSMUST00000023039	300.448	362
4431	ENSMUST00000007980	298.759	305
32804	ENSMUST00000023514	296.482	129
47163	ENSMUST00000089374	295.622	170
25709	ENSMUST00000019109	292.049	246
33620	ENSMUST00000006467	291.86	300
50662	ENSMUST00000046908	289.263	291
26466	ENSMUST00000029722	288.956	264
867	ENSMUST00000005185	287.198	98
9965	ENSMUST00000023994	285.038	504
14200	ENSMUST00000084882	283.059	208
36404	ENSMUST00000030169	280.552	353
6407	ENSMUST00000106000	279.211	253
19301	ENSMUST00000106656	277.992	492
3255	ENSMUST00000034172	276.551	565
18544	ENSMUST00000100528	275.711	356
22980	ENSMUST00000005651	275.711	678
21210	ENSMUST00000022842	271.718	541
44130	ENSMUST00000021239	271.149	307
14184	ENSMUST00000014750	270.225	314
1531	ENSMUST00000031402	269.542	532
40532	ENSMUST00000111272	269.376	461
7018	ENSMUST00000029422	265.529	331
28001	ENSMUST00000032865	264.996	419
53090	ENSMUST00000007708	263.752	589
38785	ENSMUST00000024846	263.677	172
44860	ENSMUST00000050374	263.185	258
39779	ENSMUST00000025642	261.579	504
14945	ENSMUST00000084589	257.418	438
39601	ENSMUST00000028892	257.005	384
32093	ENSMUST00000018727	256.154	465
44995	ENSMUST00000015667	255.266	341
34762	ENSMUST00000107720	254.046	301
5418	ENSMUST00000005173	252.88	502
46342	ENSMUST00000088935	252.572	364
25240	ENSMUST00000100215	251.097	400
36293	ENSMUST00000031524	250.977	412
11943	ENSMUST00000025951	250.756	245
7781	ENSMUST00000102622	250.08	313
38714	ENSMUST00000076989	249.66	357
14972	ENSMUST00000003100	248.755	491
39097	ENSMUST00000030797	248.571	103
27767	ENSMUST00000031398	248.346	393
51578	ENSMUST00000084114	248.289	533
26827	ENSMUST00000026425	246.854	394
24196	ENSMUST00000015100	246.421	327
1880	ENSMUST00000029877	246.283	335
2769	ENSMUST00000088174	245.833	411
41378	ENSMUST00000014913	245.086	240
17614	ENSMUST00000033821	244.8	493
7957	ENSMUST00000028241	243.408	284
14768	ENSMUST00000023710	242.267	524
24039	ENSMUST00000027153	241.018	430
51195	ENSMUST00000014370	238.278	229
52709	ENSMUST00000021062	237.277	615
46529	ENSMUST00000027409	236.393	469
15451	ENSMUST00000025696	234.641	227
36344	ENSMUST00000015950	234.518	241
4874	ENSMUST00000031565	234.14	493
4667	ENSMUST00000074987	233.547	311
24991	ENSMUST00000029082	232.846	248
44202	ENSMUST00000030455	231.703	325
45058	ENSMUST00000001187	231.317	319
7111	ENSMUST00000025797	228.671	244
42739	ENSMUST00000024946	228.365	289
11112	ENSMUST00000027495	227.491	361
40767	ENSMUST00000091314	225.658	456
26128	ENSMUST00000032949	225.253	461
47270	ENSMUST00000022749	225.037	561
42495	ENSMUST00000013842	223.674	130
17529	ENSMUST00000034848	223.193	261
18303	ENSMUST00000030642	222.415	201
44062	ENSMUST00000027579	222.116	418
36653	ENSMUST00000028278	222.036	310
17899	ENSMUST00000001513	221.47	447
16501	ENSMUST00000106343	220.426	244
52696	ENSMUST00000005923	218.917	264
53423	ENSMUST00000025486	218.786	588
33706	ENSMUST00000046168	216.386	326
28200	ENSMUST00000029142	215.362	245
19375	ENSMUST00000027824	214.327	224
14880	ENSMUST00000095655	214.217	571
21820	ENSMUST00000026196	211.065	413
12236	ENSMUST00000022980	210.668	179
18520	ENSMUST00000012348	209.988	218
20317	ENSMUST00000021630	209.432	323
41801	ENSMUST00000001156	206.966	464
40345	ENSMUST00000033720	206.743	425
25785	ENSMUST00000021412	206.205	246
48723	ENSMUST00000028607	205.679	707
5638	ENSMUST00000085311	205.665	436
5003	ENSMUST00000025684	201.489	534
13459	ENSMUST00000021940	201.1	358
14889	ENSMUST00000026328	201.063	274
35919	ENSMUST00000027381	201.057	303
25889	ENSMUST00000007272	200.93	484
31310	ENSMUST00000002091	200.548	245
40697	ENSMUST00000022082	200.306	107
44885	ENSMUST00000002663	200.12	355
13476	ENSMUST00000013737	199.922	463
46600	ENSMUST00000033087	199.74	463
23966	ENSMUST00000015435	199.28	447
23882	ENSMUST00000020702	198.873	292
9929	ENSMUST00000009774	198.152	309
47758	ENSMUST00000018737	197.125	302
52120	ENSMUST00000021049	196.591	406
8126	ENSMUST00000078774	195.161	312
48074	ENSMUST00000026210	195.046	457
6228	ENSMUST00000019354	194.885	226
9737	ENSMUST00000026552	194.2	493
49183	ENSMUST00000020608	194.071	309
34319	ENSMUST00000020263	193.064	346
10005	ENSMUST00000023760	192.939	349
7964	ENSMUST00000077705	191.842	512
18585	ENSMUST00000019939	191.016	162
37106	ENSMUST00000004646	190.86	474
5989	ENSMUST00000034590	190.394	201
27927	ENSMUST00000115419	189.115	572
40389	ENSMUST00000030192	188.605	163
40222	ENSMUST00000022341	187.411	244
10274	ENSMUST00000044166	185.154	579
3529	ENSMUST00000022803	184.934	264
24081	ENSMUST00000108829	183.534	468
19021	ENSMUST00000029476	183.112	215
26190	ENSMUST00000092659	181.402	337
37388	ENSMUST00000034902	179.29	222
8872	ENSMUST00000022706	178.98	463
38082	ENSMUST00000015877	178.926	286
36552	ENSMUST00000004327	178.355	515
4894	ENSMUST00000033184	177.771	562
43028	ENSMUST00000027377	177.56	271
47683	ENSMUST00000030412	177.052	306
45218	ENSMUST00000112787	176.636	205
16856	ENSMUST00000022734	176.308	504
34354	ENSMUST00000007005	175.225	397
33246	ENSMUST00000034198	175.01	354
12700	ENSMUST00000031038	174.936	247
1298	ENSMUST00000026470	174.92	504
4427	ENSMUST00000022821	174.895	279
51958	ENSMUST00000027478	174.532	355
33208	ENSMUST00000031295	173.935	205
36243	ENSMUST00000016400	173.046	306
38777	ENSMUST00000026576	172.875	337
16783	ENSMUST00000026398	172.773	244
41786	ENSMUST00000028807	172.708	424
30371	ENSMUST00000000769	172.461	417
1450	ENSMUST00000033342	172.134	361
32910	ENSMUST00000003622	171.9	311
15885	ENSMUST00000025519	171.458	489
19933	ENSMUST00000023453	170.518	221
7258	ENSMUST00000021595	169.629	440
12370	ENSMUST00000073667	169.104	310
14332	ENSMUST00000074380	168.686	266
5235	ENSMUST00000010795	167.421	424
32322	ENSMUST00000021506	167.133	418
16384	ENSMUST00000109793	166.801	224
16601	ENSMUST00000105383	166.323	499
47297	ENSMUST00000006435	166.079	511
6752	ENSMUST00000021332	166.001	224
40116	ENSMUST00000110021	165.892	427
29091	ENSMUST00000115578	165.159	307
38698	ENSMUST00000032899	164.915	181
15462	ENSMUST00000004673	163.16	371
48896	ENSMUST00000030028	162.862	406
16740	ENSMUST00000017610	162.7	220
46099	ENSMUST00000028517	162.132	396
52690	ENSMUST00000040853	161.743	527
11994	ENSMUST00000020440	161.336	95
28351	ENSMUST00000114076	159.825	230
12174	ENSMUST00000022380	159.45	389
34035	ENSMUST00000048947	159.215	580
22753	ENSMUST00000045487	158.599	261
15335	ENSMUST00000005066	157.992	393
36221	ENSMUST00000029325	157.438	398
38712	ENSMUST00000010007	156.4	282
14434	ENSMUST00000031897	156.334	226
27787	ENSMUST00000047186	153.894	437
52341	ENSMUST00000033182	152.819	452
40703	ENSMUST00000033096	152.608	459
8229	ENSMUST00000023432	152.549	276
33181	ENSMUST00000032440	151.382	322
48305	ENSMUST00000027863	150.837	304
15341	ENSMUST00000016338	150.61	292
50274	ENSMUST00000032168	150.605	476
7435	ENSMUST00000102665	150.212	247
30507	ENSMUST00000030134	149.63	416
2627	ENSMUST00000121820	148.342	423
32565	ENSMUST00000000193	147.784	148
42096	ENSMUST00000030538	147.125	441
37914	ENSMUST00000009003	146.7	206
18016	ENSMUST00000100527	146.521	564
11441	ENSMUST00000029708	146.151	282
32645	ENSMUST00000090743	146.018	373
2905	ENSMUST00000034414	145.545	315
49956	ENSMUST00000028624	144.646	423
17172	ENSMUST00000085192	144.345	535
7310	ENSMUST00000034204	144.14	227
29975	ENSMUST00000014545	143.86	332
10399	ENSMUST00000034264	143.755	257
3264	ENSMUST00000001834	143.618	505
50905	ENSMUST00000017841	143.302	352
15736	ENSMUST00000031447	143.297	323
50876	ENSMUST00000028592	143.006	374
29874	ENSMUST00000100709	142.574	364
42283	ENSMUST00000093944	142.573	433
46078	ENSMUST00000005017	142.28	237
41709	ENSMUST00000103101	141.352	582
29221	ENSMUST00000028704	141.351	370
41051	ENSMUST00000068408	141.245	145
6192	ENSMUST00000099994	141.218	664
25948	ENSMUST00000027853	140.418	127
11838	ENSMUST00000023788	139.597	553
2330	ENSMUST00000001384	139.158	297
30601	ENSMUST00000030041	138.923	349
14776	ENSMUST00000023062	138.718	142
49406	ENSMUST00000020286	138.649	289
42182	ENSMUST00000026667	138.417	411
41500	ENSMUST00000033822	138.237	399
3002	ENSMUST00000001416	138.062	509
11864	ENSMUST00000063548	137.856	339
48646	ENSMUST00000024860	136.564	535
21536	ENSMUST00000015011	135.263	269
30169	ENSMUST00000015893	135.179	248
23619	ENSMUST00000099907	134.781	314
1459	ENSMUST00000023462	134.635	358
4898	ENSMUST00000033871	133.863	301
12706	ENSMUST00000022573	133.757	282
8195	ENSMUST00000034304	133.622	381
4756	ENSMUST00000022507	133.445	523
39166	ENSMUST00000030345	133.366	658
742	ENSMUST00000032824	133.293	418
27697	ENSMUST00000030398	132.963	492
16650	ENSMUST00000031190	132.917	176
11795	ENSMUST00000089680	132.592	276
44913	ENSMUST00000034178	132.416	561
10010	ENSMUST00000080995	131.962	366
3860	ENSMUST00000030432	131.885	325
15893	ENSMUST00000034552	131.589	188
49042	ENSMUST00000020653	131.29	198
48231	ENSMUST00000028083	131.213	277
9633	ENSMUST00000074161	129.486	315
47225	ENSMUST00000018430	129.189	238
8645	ENSMUST00000113571	129.086	528
17854	ENSMUST00000027657	128.778	469
13810	ENSMUST00000107927	128.497	212
29006	ENSMUST00000005256	128.268	394
5839	ENSMUST00000004565	127.348	206
53587	ENSMUST00000031099	126.609	217
19868	ENSMUST00000021082	126.034	200
26561	ENSMUST00000027384	125.192	592
2477	ENSMUST00000021603	124.868	448
6356	ENSMUST00000047665	124.778	448
21358	ENSMUST00000105370	124.632	310
15704	ENSMUST00000075797	124.5	309
33036	ENSMUST00000030665	124.277	332
25917	ENSMUST00000099881	124.276	313
21496	ENSMUST00000034346	124.06	558
35974	ENSMUST00000017270	124.015	452
38990	ENSMUST00000111765	123.711	561
17354	ENSMUST00000030207	123.35	528
30227	ENSMUST00000028307	123.237	334
1063	ENSMUST00000060912	123.011	320
15884	ENSMUST00000102888	122.806	478
15692	ENSMUST00000022428	122.273	148
1915	ENSMUST00000001845	121.863	268
33665	ENSMUST00000005964	121.837	374
51203	ENSMUST00000008477	121.662	225
28263	ENSMUST00000102922	121.46	469
6489	ENSMUST00000017572	121.387	422
5340	ENSMUST00000026565	121.354	137
8015	ENSMUST00000007275	121.218	437
4198	ENSMUST00000034234	121.069	313
3259	ENSMUST00000022148	120.792	563
6244	ENSMUST00000029445	120.759	189
22188	ENSMUST00000021913	120.552	314
9215	ENSMUST00000030742	120.273	373
45616	ENSMUST00000110727	119.918	351
35930	ENSMUST00000026723	119.635	218
17196	ENSMUST00000027036	119.544	230
43596	ENSMUST00000041968	119.203	458
13384	ENSMUST00000062215	119.187	374
17356	ENSMUST00000107214	118.857	327
10461	ENSMUST00000002171	118.638	451
5261	ENSMUST00000006094	118.322	500
14674	ENSMUST00000021930	118.255	322
3650	ENSMUST00000020099	118.073	297
2580	ENSMUST00000021933	117.142	334
26143	ENSMUST00000001713	116.747	240
5922	ENSMUST00000002735	116.201	272
21663	ENSMUST00000031103	114.753	493
19869	ENSMUST00000023832	114.551	299
21029	ENSMUST00000107376	114.251	191
39500	ENSMUST00000065987	113.784	500
3362	ENSMUST00000026560	113.595	376

## Sheet: E. coli
Gene number	Protein accession number	Gene name	Protein abundance	Transcript length
3497	BAE77334	b3986	14543.5	366
2589	BAE77981	b3310	8866.56	372
3998	BAE77950	b3341	8660.15	540
3574	BAE77976	b3315	7848.22	333
3357	BAE77335	b3985	7731.64	498
3291	BAE77988	b3303	7657.29	504
2991	BAE78204	b4203	7434.82	450
3386	BAE78144	b4142	7208.12	294
2092	BAE77949	b3342	5532.79	375
2486	BAE77995	b3296	5187.41	621
2983	BAE77990	b3301	5111.63	435
2800	BAE77986	b3305	5012.15	534
3173	BAE77337	b3983	4833.04	429
2700	BAE78201	b4200	4732.07	396
1203	BAA14906	b1324	4678.16	507
452	BAE76253	b0474	4676.04	645
2799	BAE77984	b3307	4612.52	306
2483	BAE77971	b3320	4460.34	630
3132	BAA35235	b0605	4408.12	564
3293	BAE77997	b3294	4272.81	384
3353	BAE77274	b3231	4267.98	429
3227	BAA16291	b2417	4167.95	510
2069	BAE77336	b3984	3867.16	705
2720	BAA16491	b2606	3859.33	348
3290	BAE77985	b3306	3828.28	393
3382	BAE77978	b3313	3778.1	411
2982	BAE77983	b3308	3489.09	540
3288	BAE77972	b3319	3469.93	606
2878	BAE77273	b3230	3410.81	393
3744	BAA15483	b1716	3291.39	357
2485	BAE77994	b3297	2900.55	390
3015	BAA16405	b2518	2529.65	432
1186	BAE77683	b3609	2324.21	468
1522	BAA16386	b2498	2298.75	627
990	BAE78227	b4226	2273.57	531
3116	BAA15485	b1718	2222.49	543
1875	BAE77470	b3831	2135.38	762
1009	BAA15828	b2007	2120.58	396
442	BAA77853	b0178	2048.11	486
2293	BAE78243	b4244	2026.53	462
3843	BAE76195	b0415	1955.3	471
2588	BAE77942	b3349	1783.48	591
335	BAB96748	b0172	1764.72	558
3553	BAE76302	b0525	1711.23	495
4169	BAE76217	b0437	1706.92	624
27	BAA16549	b2687	1624.84	516
85	BAE77401	b3908	1593.96	621
3570	BAE77799	b3495	1511.13	435
1719	BAA35333	b0684	1482.26	531
328	BAA16498	b2614	1431.48	594
3440	BAA35237	b0607	1418.91	429
1116	BAA15422	b1656	1337.66	582
3721	BAA15128	b1482	1321.19	432
3141	BAA35484	b0812	1301.26	504
2690	BAE77877	b3414	1300.15	576
3935	BAA36073	b1215	1287.13	855
1799	BAE78364	b4376	1262.14	606
2620	BAA35712	b0954	1261.19	519
863	BAE76978	b2914	1242.57	660
849	BAE76630	b2153	1235.15	669
3323	BAE76206	b0426	1209.47	492
1980	BAE77540	b3748	1207.83	420
4202	BAA15658	b1850	1204.25	642
3302	BAA16358	b2480	1157.07	471
3629	BAA16535	b2669	1120.05	405
424	BAA35274	b0631	1113.07	264
3152	BAA35771	b1004	1082.28	597
39	BAA35483	b0811	1040.36	747
3932	BAA16481	b2597	1032.22	342
2671	BAE77552	b3736	1009.81	471
655	BAE76881	b2809	922.451	228
3552	BAE76300	b0523	915.588	510
2617	BAA35614	b0889	888.908	495
1797	BAE78252	b4255	863.861	417
2148	BAA35218	b0578	833.524	654
3059	BAE77557	b3731	822.414	420
1548	BAB96740	b0163	816.419	387
1717	BAA16423	b2529	811.426	387
3311	BAA77892	b0222	802.798	579
1720	BAA35415	b0753	799.916	381
2780	BAE77553	b3735	795.891	534
2816	BAA15639	b1831	789.42	699
142	BAA35910	b1103	778.675	360
2091	BAE77933	b3357	773.158	633
2730	BAB96722	b0145	741.209	456
4120	BAA16000	b2217	737.244	651
1613	BAA15402	b1641	734.317	468
2794	BAE77927	b3363	721.945	573
314	BAA16093	b2266	704.421	306
2936	BAA77890	b0220	702.661	474
1178	BAE77338	b3982	682.053	546
1970	BAE77296	b3255	657.147	471
3869	BAE77272	b3229	648.882	639
1555	BAE76250	b0471	622.325	330
4090	BAE78208	b4207	621.285	621
21	BAA15980	b2171	591.256	573
2807	BAA14980	b1376	585.331	435
2570	BAE77213	b3167	583.031	402
3542	BAB96640	b0071	581.024	606
3127	BAA15728	b1905	580.402	498
487	BAE77080	b3024	580.079	393
2917	BAA35331	b0683	575.381	447
1322	BAA35577	b0863	560.758	732
386	BAE77788	b3506	553.009	567
1004	BAA15556	b1765	539.515	552
3475	BAE76561	b1973	536.854	651
605	BAA15697	b1881	531.622	645
1152	BAB96747	b0171	523.182	726
137	BAA35486	b0814	499.491	516
1694	BAE77225	b3181	496.023	477
524	BAA35875	b1067	494.005	648
3626	BAA16425	b2531	487.179	489
1242	BAA35872	b1064	474.111	648
1423	BAA35574	b0860	467.045	732
614	BAA16528	b2665	454.873	450
248	BAE76685	b2294	454.223	495
4150	BAA35952	b1130	449.142	672
2214	BAA77855	b0180	447.176	456
1430	BAA36012	b1178	444.578	402
2768	BAE77253	b3209	434.39	654
802	BAA14810	b1273	417.553	252
2659	BAE77317	b4002	408.355	426
3190	BAE77681	b3611	407.718	432
1991	BAE78093	b4090	402.716	450
3523	BAA35541	b0838	396.654	627
177	BAE77652	b3640	391.496	456
3589	BAE78149	b4147	391.215	567
3913	BAA15403	b1642	380.949	435
3807	BAA16546	b2684	377.479	531
3499	BAE77381	b3929	375.931	486
485	BAE77017	b2954	367.747	594
2705	BAA15858	b2026	367.267	612
921	BAE76248	b0469	362.998	552
4037	BAA36089	b1221	356.96	651
1048	BAE76501	b1685	355.415	270
3635	BAA35374	b0710	349.561	744
3118	BAA15531	b1743	340.679	486
3377	BAE77955	b3336	333.098	477
2266	BAE77575	b3713	328.129	567
764	BAE76986	b2922	316.397	741
2351	BAA35407	b0741	301.072	522
3370	BAE77783	b3511	299.621	573
967	BAE77607	b3687	298.989	414
2241	BAE77097	b3041	298.746	654
2703	BAA15698	b1882	297.556	390
3209	BAA15429	b1662	281.53	642
4147	BAA35730	b0965	279.086	414
3277	BAE76494	b1651	279.059	408
3384	BAE78061	b4059	278.677	537
3602	BAA15575	b1778	271.918	414
2569	BAE77202	b3156	269.494	504
4076	BAE77886	b3405	269.339	720
3348	BAE77161	b3113	266.008	390
1093	BAE78005	b3287	265.728	510
2766	BAE77236	b3192	264.973	636
2646	BAE77063	b3005	261.489	426
3763	BAA35440	b0782	259.685	513
1438	BAB96700	b0125	254.056	537
1521	BAA16383	b2495	251.465	360
581	BAE77934	b3356	244.925	405
1017	BAA16399	b2513	240.738	621
2668	BAE77546	b3742	240.578	444
50	BAA35915	b1108	238.619	543
10	BAA15396	b1635	238.562	606
936	BAE76581	b2080	237.454	333
1886	BAE78012	b3279	236.04	555
875	BAE77443	b3866	232.77	510
1730	BAA35816	b1035	229.007	555
1996	BAE78220	b4219	228.055	639
547	BAE76365	b0778	212.768	678
1058	BAE76687	b2300	212.556	555
1119	BAA15478	b1710	210.253	552
1027	BAA35470	b0804	201.066	678
2826	BAA15854	b2023	198.032	591
2419	BAA15399	b1638	195.035	657
3316	BAE76071	b0287	192.285	615
881	BAE77608	b3686	180.907	429
2918	BAA35336	b0687	179.879	546
1020	BAA35314	b0659	173.629	468
125	BAA15756	b1928	173.442	414
197	BAE78249	b4252	166.048	453
4113	BAA15734	b1914	164.577	657
134	BAA35284	b0637	163.512	318
1713	BAA15732	b1912	162.167	549
2817	BAA15654	b1848	159.521	291
1814	BAA15703	b1887	158.804	504
873	BAE77424	b3885	158.14	600
187	BAE77845	b3448	157.829	441
578	BAE77901	b3390	155.148	522
2058	BAE77106	b3055	154.777	621
1120	BAA15640	b1832	154.647	552
3535	BAA35878	b1070	154.491	417
2377	BAE77248	b3204	154.244	492
685	BAE77821	b3472	151.075	558
1963	BAE76975	b2910	150.959	330
767	BAE77084	b3028	150.866	582
3528	BAA35673	b0927	150.834	648
274	BAE77387	b3923	148.83	429
1352	BAE76352	b0597	148.33	414
84	BAE77399	b3910	148.132	675
1235	BAA35579	b0865	147.35	516
409	BAA15684	b1874	143.072	747
1185	BAE77645	b3648	143.014	624
1179	BAE77444	b3865	142.925	597
1318	BAA35288	b0641	142.372	582
202	BAA14801	b1267	140.339	621
3948	BAE76648	b2183	139.836	696
3006	BAA16121	b2287	138.388	663
2121	BAA15918	b2065	137.731	582
2060	BAE77119	b3068	134.828	507
3906	BAA15059	b1430	134.76	594
2973	BAE77782	b3512	133.559	528
2434	BAA35441	b0783	128.438	486
1092	BAE78001	b3291	128.274	411
2901	BAA14788	b1256	126.949	639
118	BAA15652	b1846	126.208	660
1029	BAA35481	b0809	125.461	723
1	BAA14831	b1277	124.832	591
1592	BAE77011	b2948	123.445	564
2052	BAE77023	b2960	122.548	720
3422	BAA16123	b2288	122.437	444
1846	BAA35937	b1117	118.492	702
3616	BAA16114	b2285	117.795	501
666	BAE77121	b3071	116.898	624
2638	BAE76823	b2746	116.023	480
4205	BAA15855	b2024	115.772	738
2771	BAE77448	b3860	115.479	627
1370	BAE77596	b3698	115.21	399
1889	BAE78234	b4234	113.783	552
2733	BAE76209	b0429	113.123	330
3894	BAE78181	b4180	111.574	732
1154	BAE76214	b0434	110.498	579
1122	BAA15678	b1867	110.198	567
239	BAE76260	b0481	109.87	480
818	BAA35290	b0643	109.734	483
41	BAA35616	b0891	108.471	615
1037	BAA35850	b1051	108.455	375
3981	BAE77545	b3743	106.665	459
228	BAA77907	b0238	105.286	459
3482	BAE76780	b2668	104.362	525
1057	BAE76686	b2299	100.691	543
3868	BAE77271	b3228	98.9388	498
141	BAA35896	b1088	97.6238	522
3507	BAA15024	b1412	97.582	606
1867	BAE76489	b1646	96.6705	522
1097	BAE78137	b4135	96.5288	576
1408	BAA15508	b1727	93.3856	669
42	BAA35629	b0897	93.2284	627
1780	BAE76974	b2909	92.1813	579
2217	BAB96597	b0028	88.0581	450
3160	BAA36056	b1199	87.5156	633
3874	BAE77378	b3932	87.4801	531
364	BAE77216	b3170	87.468	453
648	BAE76196	b0416	85.9805	420
759	BAE76876	b2804	84.9926	423
1021	BAA35375	b0711	82.8593	657
673	BAE77320	b3999	81.1602	591
3213	BAA15672	b1861	79.8584	612
1854	BAA77858	b0183	79.6421	597
1728	BAA35728	b0963	79.2304	459
1335	BAA36062	b1204	76.7882	585
1523	BAA16388	b2500	76.4324	639
1243	BAA35895	b1087	76.3909	585
3150	BAA35719	b0961	76.0498	447
3608	BAA15771	b1946	74.9302	414
2497	BAE78307	b4314	74.8465	549
690	BAE77894	b3397	72.9895	561
942	BAE76862	b2790	72.8248	450
1197	BAE77854	b3439	72.7437	696
3201	BAA14784	b1252	72.5702	720
2767	BAE77242	b3198	72.2214	567
1385	BAE77834	b3459	71.7462	384
1019	BAA16505	b2620	71.7387	483
950	BAE76960	b2895	71.35	522
1150	BAB96671	b0102	71.1598	744
53	BAA36067	b1209	70.991	624
323	BAA16345	b2471	70.5073	357
667	BAE77147	b3097	70.2649	369
1149	BAB96616	b0048	70.1841	480
288	BAE78058	b4056	70.0341	417
4198	BAE78115	b4113	69.5093	669
3613	BAA16109	b2281	69.2232	543
739	BAE76204	b0424	68.7378	591
4019	BAA16240	b2369	67.7984	615
2773	BAE77464	b3838	67.1029	516
2387	BAE77564	b3724	66.1168	726
1565	BAE76479	b1586	65.9414	306
113	BAA15559	b1768	65.4992	642
769	BAE77196	b3150	64.8046	576
1102	BAA14790	b1258	63.517	501
2343	BAA16493	b2608	63.1112	549
3983	BAE77590	b3704	62.6389	360
590	BAE78166	b4162	60.0414	546
2305	BAA15453	b1684	60.0146	369
1974	BAE77422	b3887	57.6593	438
958	BAE77390	b3920	56.9766	600
2155	BAA35443	b0785	56.2452	453
1900	BAE78384	b4395	55.648	648
1910	BAA16527	b2664	55.532	663
4009	BAA15935	b2079	55.0495	723
2059	BAE77109	b3058	54.0134	369
3043	BAE77195	b3149	53.2721	591
1935	BAA77877	b0200	53.1539	576
3330	BAE76749	b2573	53.01	576
1411	BAA16075	b2252	51.9418	603
670	BAE77223	b3179	51.7869	630
2714	BAA16094	b2267	51.4183	462
3663	BAE76233	b0453	50.5606	573
1332	BAA35854	b1056	50.3851	576
631	BAA35714	b0956	50.008	453
4036	BAA36032	b1185	49.4535	531
502	BAA14789	b1257	48.4757	507
3578	BAE78045	b4043	47.5841	609
61	BAE76360	b0773	47.0566	477
1315	BAA15919	b2066	46.5707	642
616	BAA16562	b2700	46.4523	498
3844	BAE76210	b0430	46.3722	615
1221	BAA16162	b2314	46.1154	663
2833	BAA35239	b0610	46.0841	411
3893	BAE78179	b4178	46.0782	426
1231	BAA35482	b0810	45.057	660
489	BAE77090	b3034	44.4978	630
1219	BAA16138	b2301	43.2842	645
3665	BAE76246	b0467	43.1291	528
345	BAE76684	b2291	42.6915	600
1435	BAB96587	b0009	42.1951	588
709	BAA15769	b1944	41.4367	465
2212	BAA35402	b0736	40.8597	405
1491	BAE78009	b3282	39.8367	573
481	BAE76899	b2830	39.756	531
1177	BAE77326	b3993	39.395	636
2301	BAA15262	b1563	39.369	288
3426	BAA16157	b2311	38.678	570
252	BAE76722	b2473	37.4645	699
1214	BAA15830	b2009	37.2455	474
1653	BAA35905	b1098	37.1154	642
4054	BAE76715	b2439	35.1317	660
1317	BAA35283	b0636	34.8046	468
1636	BAA16469	b2582	34.7671	420
2057	BAE77093	b3037	34.7045	576
2862	BAE76842	b2765	34.7035	366
1421	BAA35273	b0630	33.7858	642
436	BAA35835	b1045	33.3527	534
1872	BAE76739	b2563	33.2623	381
1642	BAA16557	b2690	33.0323	567
7	BAA15286	b1584	32.8386	561
2292	BAE78207	b4206	32.7345	639
3892	BAE78169	b4168	32.3518	462
2803	BAA14807	b1270	32.3239	591
2702	BAA15685	b1875	32.0129	567
738	BAE76193	b0413	31.928	450
525	BAA35954	b1132	31.8593	642
2748	BAE76827	b2750	31.5459	606
14	BAA15452	b1686	31.5089	411
2395	BAE77701	b3592	31.2212	609
3093	BAE78256	b4259	31.1164	444
209	BAA15226	b1536	30.7672	393
1336	BAA77862	b0187	30.5037	390
2977	BAE77891	b3400	29.4648	402
2014	BAA15880	b2038	29.3921	558
3800	BAE78305	b4312	29.1417	603
185	BAE77828	b3465	28.8863	597
478	BAE76851	b2777	28.8106	672
513	BAA35335	b0686	28.6609	765
3170	BAE77280	b3237	28.3436	471
783	BAE77658	b3634	28.2147	480
1141	BAA35871	b1063	28.1184	561
3662	BAE76224	b0444	28.1058	696
734	BAE76169	b0388	27.4636	525
716	BAA16341	b2467	26.6264	576
3303	BAA16421	b2527	26.5723	516
2039	BAE76510	b1726	26.3487	537
2018	BAA16129	b2293	26.0446	651
1626	BAA15611	b1807	25.7921	696
3962	BAE77061	b3002	25.6733	495
3138	BAA35403	b0737	25.362	693
2770	BAE77364	b3946	25.1087	663
1064	BAE76884	b2812	25.1	807
3163	BAE76237	b0458	24.8958	471
838	BAE76274	b0495	24.7552	687
1597	BAE77244	b3200	24.5895	558
2392	BAE77642	b3651	23.9717	690
2516	BAA35404	b0738	23.5857	429
3821	BAA35830	b1040	23.442	651
1899	BAE78383	b4394	23.306	513
2669	BAE77548	b3740	23.1302	624
1670	BAE76466	b1549	23.0558	411
2501	BAA15810	b1993	22.9825	546
2876	BAE77237	b3193	22.7855	552
3737	BAA15418	b1652	22.763	648
316	BAA16189	b2331	22.4963	552
3992	BAE77812	b3481	21.7702	402
1927	BAA35912	b1105	21.4895	642
3555	BAE76411	b1356	21.3427	477
387	BAE77791	b3503	21.2509	426
1593	BAE77037	b2977	20.8953	405
3971	BAE77324	b3995	20.6137	477
905	BAA15088	b1457	20.1857	483
1868	BAE76614	b2137	20.0245	762
2591	BAE78048	b4046	19.6702	516
1820	BAA15992	b2209	19.2802	489
100	BAE78386	b4397	19.2344	474
1594	BAE77059	b2998	19.2233	288
2159	BAA35513	b0825	19.0966	663
3040	BAE77012	b2949	18.6398	417
1942	BAE76136	b0354	18.3665	540
2592	BAE78057	b4055	18.2579	714
192	BAE78097	b4094	18.1381	558
1785	BAE77176	b3129	17.8689	336
1773	BAE76865	b2793	17.6227	546
1532	BAA35544	b0841	17.1902	597
1173	BAE76562	b1976	17.0682	798
672	BAE77290	b3248	16.7967	594
1039	BAA36005	b1171	16.4238	330
1675	BAE76526	b1787	16.1757	504
2985	BAE77999	b3292	16.1262	426
792	BAE77892	b3399	16.0788	669
3951	BAE76797	b2720	16.0353	543
240	BAE76327	b0551	15.6583	384
1496	BAE78153	b4149	15.5287	534
4173	BAE76273	b0494	15.5247	627
3671	BAE76603	b2127	15.5156	732
3436	BAA16356	b2479	15.3561	573
2841	BAA77875	b0198	15.3002	654
2324	BAA16018	b2222	15.2869	651
97	BAE78352	b4362	15.2855	540
119	BAA15653	b1847	15.2704	369
2927	BAA35790	b1013	15.2391	639
1752	BAE76168	b0387	14.9636	459
1364	BAE77264	b3221	14.5637	465
2555	BAE76883	b2811	14.5393	444
1596	BAE77243	b3199	14.4208	576
1042	BAA36101	b1233	14.3801	459
2875	BAE77149	b3099	13.803	405
2715	BAA16174	b2317	13.5687	660
2573	BAE77266	b3223	13.5102	690
154	BAE76251	b0472	13.4579	606
1072	BAE77321	b3998	13.3152	672
932	BAE76543	b1839	13.2181	342
1000	BAE78392	b4403	13.2102	687
3689	BAE77015	b2952	12.9587	567
3961	BAE77054	b2993	12.9569	495
3536	BAA35880	b1072	12.9247	660
4121	BAA16001	b2218	12.8925	375
3921	BAA15736	b1916	12.8071	723
1506	BAA15227	b1537	12.6817	519
3329	BAE76714	b2434	12.6634	426
2446	BAA35874	b1066	12.6461	585
2664	BAE77409	b3900	12.5919	447
569	BAE77651	b3641	12.5646	597
635	BAA77883	b0212	12.4055	756
3937	BAA36118	b1238	12.384	618
3443	BAA35304	b0652	12.2592	726
2665	BAE77483	b3818	12.2088	381
1223	BAA16194	b2340	12.201	486
1038	BAA35925	b1110	12.1735	540
1245	BAA35911	b1104	11.6563	378
414	BAA16056	b2237	11.3423	651
1510	BAA15680	b1870	11.3349	744
533	BAB96649	b0081	11.2872	459
1957	BAE76794	b2717	11.2153	471
3715	BAA15080	b1448	11.2057	519
2798	BAE77962	b3329	11.0964	510
688	BAE77885	b3406	10.8837	477
1804	BAA14928	b1335	10.7113	516
3427	BAA16159	b2313	10.6453	489
3255	BAB96715	b0138	10.4203	570
3845	BAE76247	b0468	10.3896	378
2845	BAE76093	b0310	10.2977	669
587	BAE78044	b4042	10.1963	369
597	BAE78253	b4256	10.1867	504
310	BAA15972	b2104	10.1529	789
3899	BAE78360	b4372	10.0948	414
3679	BAE76820	b2743	10.0798	627
2042	BAE76735	b2559	10.0433	537
591	BAE78184	b4183	9.93511	660
2194	BAE78210	b4209	9.90264	663
4149	BAA35887	b1078	9.53649	783
4164	BAE76039	b0058	9.4589	660
3505	BAA14956	b1353	9.42367	489
1399	BAE78350	b4360	9.16576	495
2044	BAE76781	b2670	9.14314	450
444	BAA77866	b0190	9.11726	546
289	BAE78109	b4107	8.94356	444
4053	BAE76656	b2193	8.65585	648
847	BAE76600	b2124	8.62741	471
2693	BAE77897	b3394	8.58315	540
1431	BAA36014	b1180	8.47727	660
3877	BAE77461	b3842	8.46227	489
740	BAE76238	b0459	8.10879	552
1090	BAE77856	b3437	7.72387	528
271	BAE77199	b3153	7.57826	519
1513	BAA15875	b2033	7.52265	591
1698	BAE77453	b3850	7.43529	546
943	BAE76864	b2792	7.43297	330
2311	BAA15741	b1921	7.41589	552
3178	BAE77451	b3857	7.37607	585
3772	BAA35956	b1134	7.21411	462
484	BAE77009	b2946	7.15772	732
1095	BAE78041	b4039	7.15471	498

## Sheet: B. subtilis
Gene number	Protein accession number	Gene name	Protein abundance	Transcript length
638	CAB14756	BSU27960	23008.8	309
1207	CAB11893	BSU01170	15797.8	624
1006	CAB11881	BSU01050	15579.2	372
506	CAB11903	BSU01270	11591.1	312
2409	CAB11907	BSU01310	8765.04	540
1147	CAB13477	BSU16040	7108.64	348
2205	CAB11897	BSU01210	6426.65	342
505	CAB11892	BSU01160	6376.87	630
1308	CAB11911	BSU01350	6353.7	441
208	CAB11925	BSU01490	6222.31	438
1306	CAB11899	BSU01230	6109.78	435
4366	CAB13263	BSU13900	5521.73	267
2408	CAB11906	BSU01300	5343.86	399
244	CAB14754	BSU27940	4977.05	285
2004	CAB11908	BSU01320	4908.78	363
2003	CAB11887	BSU01110	4898.09	471
1806	CAB11902	BSU01260	4735.07	369
1208	CAB11904	BSU01280	4728.04	540
2207	CAB11918	BSU01420	4704.25	396
1309	CAB11917	BSU01410	4532.54	366
652	CAB14944	BSU29660	4263.09	603
806	CAB11879	BSU01030	4141.89	699
405	CAB11898	BSU01220	3956.59	657
708	CAB11878	BSU01020	3607.53	426
629	CAB14497	BSU25550	3599.71	267
1209	CAB11920	BSU01440	3440.93	363
807	CAB11895	BSU01190	3411.46	834
404	CAB11886	BSU01100	3365.05	417
709	CAB11909	BSU01330	3308.35	501
3721	CAB12466	BSU06460	3274.27	255
2095	CAB16126	BSU40890	3272.18	240
1893	CAB15397	BSU33920	3189.96	762
1719	CAB12421	BSU06020	3030.15	285
2025	CAB14845	BSU28850	2947.87	360
3056	CAB15128	BSU31390	2853.25	393
504	CAB11891	BSU01150	2718.9	309
1005	CAB11880	BSU01040	2491	501
2995	CAB16046	BSU40090	2428.43	564
250	CAB14847	BSU28870	1995.79	522
2543	CAB14432	BSU25020	1971.75	609
2127	CAB13085	BSU12280	1930.71	423
2483	CAB15911	BSU38850	1827.36	543
370	CAB14674	BSU27320	1797.51	474
3830	CAB13235	BSU13620	1738.6	537
3201	CAB11839	BSU00630	1730.8	387
1635	CAB13434	BSU15600	1669.17	594
2620	CAB16087	BSU40500	1611.61	450
967	CAB14268	BSU23360	1603.52	432
3502	CAB11813	BSU00370	1521.66	291
524	CAB14482	BSU25400	1468.1	447
2467	CAB15495	BSU34900	1440.11	585
2410	CAB11926	BSU01500	1425.56	393
73	CAB14810	BSU28500	1383.7	315
406	CAB11915	BSU01390	1319.18	219
1268	CAB13525	BSU16520	1276	558
1815	CAB12084	BSU02900	1265.25	582
3024	CAB14329	BSU23980	1235.01	768
1527	CAB12716	BSU08880	1205.53	270
2575	CAB15728	BSU37110	1200.95	639
1201	CAB11806	BSU00300	1189.59	441
935	CAB13297	BSU14240	1147.87	576
4056	CAB14366	BSU24350	1132	480
525	CAB14507	BSU25650	1091.85	291
1447	CAB14376	BSU24450	1073.54	558
1222	CAB12247	BSU04400	1015.09	372
1302	CAB11824	BSU00480	989.404	378
778	CAB15706	BSU36890	981.581	630
3982	CAB15212	BSU32220	979.716	336
3678	CAB14790	BSU28300	979.459	519
2123	CAB13022	BSU11650	949.154	711
1304	CAB11877	BSU01010	906.796	534
3398	CAB15548	BSU35310	905.816	570
3534	CAB12840	BSU10000	902.885	357
4165	CAB15260	BSU32710	854.594	786
648	CAB14927	BSU29490	853.716	504
2330	CAB13846	BSU19550	850.597	609
703	CAB11796	BSU00200	837.625	324
3126	CAB13042	BSU11850	831.429	516
2064	CAB15744	BSU37160	830.908	522
3495	CAB16127	BSU40900	824.948	519
925	CAB12819	BSU09800	816.922	354
4111	CAB12136	BSU03420	811.431	399
1009	CAB11913	BSU01370	805.336	654
3539	CAB13234	BSU13610	802.442	630
2035	CAB14955	BSU29770	800.115	456
3028	CAB14490	BSU25480	791.337	564
2528	CAB14104	BSU21860	784.13	435
93	CAB15702	BSU36850	766.806	513
2134	CAB13416	BSU15420	764.558	495
3989	CAB15459	BSU34540	763.492	594
2343	CAB14157	BSU22410	732.398	384
155	CAB13532	BSU16590	719.847	471
1229	CAB12465	BSU06450	718.378	726
2432	CAB12677	BSU08480	714.664	585
1412	CAB13329	BSU14560	671.585	555
1852	CAB14330	BSU23990	668.492	438
369	CAB14644	BSU27020	650.379	510
2340	CAB14124	BSU22070	648.253	585
454	CAB14205	BSU22890	642.904	675
2202	CAB11805	BSU00290	642.218	330
1039	CAB13098	BSU12410	641.024	465
3490	CAB16033	BSU39960	631.738	456
1142	CAB13430	BSU15560	628.579	651
3078	CAB15654	BSU36370	625.861	426
1416	CAB13412	BSU15380	618.007	693
2557	CAB14960	BSU29820	617.528	606
713	CAB12085	BSU02910	602.463	579
1535	CAB13075	BSU12180	583.185	642
4102	CAB11828	BSU00520	572.03	615
1393	CAB15045	BSU30670	564.393	474
3074	CAB15515	BSU35100	550.785	360
1394	CAB15081	BSU31030	542.052	489
1413	CAB13355	BSU14820	538.761	486
2081	CAB15958	BSU39220	531.598	429
251	CAB14861	BSU29010	521.835	381
204	CAB11844	BSU00680	507.861	543
2706	CAB12700	BSU08720	505.168	474
2550	CAB14720	BSU27610	500.028	513
3962	CAB14257	BSU23250	495.47	465
1742	CAB12942	BSU11020	494.902	492
320	CAB13052	BSU11950	488.954	285
360	CAB14286	BSU23540	483.753	216
1035	CAB12956	BSU11160	482.27	309
2026	CAB14854	BSU28940	480.828	783
3713	CAB12205	BSU03970	475.5	354
2426	CAB12478	BSU06580	475.402	315
1090	CAB15359	BSU33540	471.207	636
3083	CAB15697	BSU36800	465.498	399
2317	CAB13441	BSU15680	465.217	615
357	CAB14194	BSU22780	463.78	573
1040	CAB13142	BSU12850	460.581	618
3365	CAB14284	BSU23520	460.32	450
4359	CAB12839	BSU09990	458.232	612
824	CAB14244	BSU23120	457.809	723
1143	CAB13431	BSU15570	453.671	702
4238	CAB14402	BSU24710	451.945	297
3589	CAB15270	BSU32810	445.608	357
1195	CAE01450	BSU08740	443.38	354
268	CAB15591	BSU35740	440.258	390
861	CAB15410	BSU34050	440.104	717
3043	CAB14785	BSU28250	436.136	600
3273	CAB15269	BSU32800	436.048	384
2039	CAB15043	BSU30650	433.354	438
3258	CAB13575	BSU17020	430.829	432
3382	CAB14962	BSU29840	429.069	324
2592	CAB15978	BSU39420	428.832	672
3586	CAB15130	BSU31410	428.411	501
1777	CAB14504	BSU25620	427.939	357
940	CAB13456	BSU15830	426.236	363
2733	CAB13506	BSU16330	422.824	363
304	CAB12618	BSU07890	421.908	321
4251	CAB14860	BSU29000	419.931	459
2221	CAB12083	BSU02890	418.787	600
3965	CAB14392	BSU24610	418.611	336
4374	CAB13571	BSU16980	410.648	261
527	CAB14529	BSU25880	409.267	363
1240	CAB12682	BSU08530	406.571	315
1031	CAB12843	BSU10030	405.451	438
1159	CAB13821	BSU19290	401.248	345
4031	CAB13421	BSU15470	399.707	546
4116	CAB12278	BSU04710	397.296	330
4105	CAB11867	BSU00910	396.851	477
2969	CAB14796	BSU28360	395.79	597
3226	CAB12721	BSU08930	391.784	483
1907	CAB12462	BSU06420	391.766	489
968	CAB14301	BSU23690	390.885	471
167	CAB13815	BSU19230	390.879	627
975	CAB14385	BSU24540	390.743	381
3021	CAB12793	BSU09540	387.957	600
1485	CAB15497	BSU34920	387.159	642
285	CAB15863	BSU38370	386.532	381
1971	CAB13839	BSU19470	385.088	351
627	CAB14424	BSU24940	378.786	465
831	CAB14460	BSU25310	377.162	372
2168	CAB14189	BSU22730	375.043	450
1041	CAB13321	BSU14480	374.916	279
1070	CAB14901	BSU29410	372.833	684
4298	CAB16142	BSU41050	371.682	351
678	CAB15394	BSU33890	371.428	468
1794	CAB15255	BSU32660	370.639	384
1829	CAB13854	BSU19630	370.148	702
2261	CAB15365	BSU33600	369.802	471
3130	CAB13104	BSU12470	367.151	378
463	CAB15638	BSU36210	366.902	423
3469	CAB14803	BSU28430	366.524	762
1007	CAB11882	BSU01060	364.643	606
92	CAB15616	BSU35990	363.859	528
1939	CAB13181	BSU13240	363.218	603
2319	CAB13691	BSU18080	362.078	408
4350	CAB11788	BSU00120	361.777	591
3611	CAB12762	BSU09340	358.051	525
3991	CAB15493	BSU34880	355.214	738
2165	CAB14166	BSU22500	353.334	336
852	CAB15173	BSU31850	352.491	456
1839	CAB14101	BSU21830	352.025	534
763	CAB13657	BSU17730	350.889	435
3843	CAB13678	BSU17940	348.94	363
3985	CAB15305	BSU33150	347.884	582
2962	CAB14528	BSU25870	346.301	579
3367	CAB14327	BSU23960	345.294	723
740	CAB12884	BSU10440	344.648	270
2159	CAB13930	BSU20380	344.568	471
1137	CAB13383	BSU15100	341.224	483
2002	CAB11798	BSU00220	337.769	225
3793	CAB15237	BSU32470	337.484	522
3450	CAB14087	BSU21690	336.316	534
570	CAB15426	BSU34210	336.193	219
1225	CAB12286	BSU04790	329.633	453
77	CAB15164	BSU31760	324.359	552
44	CAB12874	BSU10340	324.269	582
693	CAB15635	BSU36180	323.678	465
2615	CAB12279	BSU04720	322.819	483
3183	CAB15491	BSU34860	322.134	630
3819	CAB12612	BSU07830	321.201	666
804	CAB11854	BSU00780	319.917	363
3045	CAB14800	BSU28400	316.32	441
2923	CAB12437	BSU06180	315.016	684
1134	CAB13373	BSU15000	313.398	273
2316	CAB13429	BSU15550	312.563	720
4044	CAB14088	BSU21700	309.037	426
2876	CAB15561	BSU35440	309.034	420
2370	CAB14954	BSU29760	306.555	327
2577	CAB15779	BSU37520	305.517	519
1868	CAB14681	BSU27390	303.697	417
3938	CAB13248	BSU13750	302.14	498
1277	CAB13743	BSU18500	300.818	717
1343	CAB12866	BSU10260	300.108	645
1562	CAB14410	BSU24790	299.125	636
1768	CAB13538	BSU16650	295.613	354
1489	CAB15544	BSU35270	294.785	339
2056	CAB15624	BSU36070	290.875	588
3870	CAB15041	BSU30630	290.166	477
3353	CAB13669	BSU17850	289.173	618
3200	CAB16140	BSU41030	288.824	627
3964	CAB14378	BSU24470	288.138	447
3343	CAB13461	BSU15880	285.883	567
1061	CAB13779	BSU18870	285.345	366
737	CAB12850	BSU10100	284.944	501
336	CAB13475	BSU16020	284.222	525
1577	CAB14635	BSU26940	282.411	387
486	CAB15993	BSU39570	281.897	435
3891	CAB15828	BSU38020	281.207	816
2250	CAB15252	BSU32620	280.679	375
3188	CAB15648	BSU36310	280.405	342
192	CAB14293	BSU23610	278.787	558
394	CAB15483	BSU34780	277.942	477
1912	CAB12535	BSU07160	277.391	363
1755	CAB13330	BSU14570	276.829	672
986	CAB14672	BSU27300	276.023	702
2816	CAB12777	BSU09380	275.691	441
4006	CAB11851	BSU00750	275.12	585
274	CAB15709	BSU36920	273.254	450
1675	CAB14298	BSU23660	273.02	324
3085	CAB15754	BSU37260	272.295	555
2329	CAB13845	BSU19540	271.88	339
2973	CAB14968	BSU29900	271.003	642
2469	CAB15563	BSU35460	269.443	297
2315	CAB13413	BSU15390	268.7	456
2883	CAB15701	BSU36840	267.87	546
142	CAB13307	BSU14340	266.705	696
2975	CAB15288	BSU32990	265.986	462
2418	CAB12202	BSU03940	265.601	615
302	CAB12584	BSU07550	265.464	348
2033	CAB14942	BSU29640	264.163	492
4287	CAB15965	BSU39290	261.608	444
2355	CAB14595	BSU26540	261.508	483
456	CAB15520	BSU35150	257.221	483
1250	CAB13016	BSU11590	256.774	369
206	CAB11914	BSU01380	254.619	747
1368	CAB14461	BSU25320	253.487	474
1997	CAX52579	BSU06811	253.451	456
2232	CAB12701	BSU08730	253.444	438
4060	CAB14576	BSU26350	252.486	351
1733	CAB12646	BSU08170	251.314	315
4026	CAB13013	BSU11560	249.555	399
2856	CAB14751	BSU27910	247.398	444
186	CAB14185	BSU22690	246.046	384
3747	CAB13777	BSU18850	244.447	339
1511	CAB12109	BSU03150	244.445	561
1140	CAB13398	BSU15250	244.234	696
2445	CAB12900	BSU10600	243.246	327
1677	CAB14356	BSU24250	242.887	450
3262	CAB13685	BSU18010	242.712	513
1191	CAB16023	BSU39870	242.081	480
1160	CAB13880	BSU19890	241.041	318
1892	CAB15391	BSU33860	240.639	615
4356	CAB12276	BSU04690	238.78	402
4390	CAB15135	BSU31460	238.696	387
3572	CAB14694	BSU27520	237.338	417
148	CAB13367	BSU14940	233.463	363
3397	CAB15543	BSU35260	232.997	687
1865	CAB14617	BSU26760	230.526	564
1638	CAB13499	BSU16260	229.654	615
2444	CAB12882	BSU10420	229.622	579
3971	CAB14690	BSU27490	228.663	621
2037	CAB15014	BSU30360	228.661	747
684	CAB15469	BSU34640	228.48	576
3238	CAB13053	BSU11960	228.083	528
3350	CAB13624	BSU17400	227.227	621
754	CAB13324	BSU14510	227.204	666
934	CAB13295	BSU14220	226.347	543
2576	CAB15762	BSU37340	225.209	429
375	CAB14802	BSU28420	224.813	444
1778	CAB14519	BSU25780	224.428	420
4156	CAB13452	BSU15790	223.704	654
3641	CAB13943	BSU20510	221.699	414
1872	CAB14956	BSU29780	219.995	423
1674	CAB14150	BSU22340	219.572	660
49	CAB13171	BSU13140	218.496	426
1659	CAB13762	BSU18700	218.265	357
2282	CAB15855	BSU38290	218.149	669
2516	CAB13681	BSU17970	217.376	393
362	CAB14505	BSU25630	217.197	561
2456	CAB13108	BSU12510	216.127	342
4002	CAB11797	BSU00210	215.585	597
4043	CAB14086	BSU21680	215.137	432
1853	CAB14363	BSU24320	213.908	396
664	CAB15047	BSU30690	213.452	564
2895	CAB16099	BSU40620	212.097	657
3228	CAB12730	BSU09020	211.316	531
580	CAB15731	BSU37140	210.891	522
3301	CAB11860	BSU00840	210.748	558
3980	CAB15206	BSU32160	209.176	363
1048	CAB13380	BSU15070	209.158	519
1725	CAB12506	BSU06870	208.458	444
3886	CAB15653	BSU36360	208.435	393
37	CAB12137	BSU03430	207.301	444
871	CAB15554	BSU35370	207.037	225
222	CAB12385	BSU05660	206.501	630
2867	CAB14963	BSU29850	205.793	447
1326	CAB12245	BSU04380	205.568	453
520	CAB14383	BSU24520	205.241	429
780	CAB15730	BSU37130	205.129	375
3465	CAB14749	BSU27890	204.943	543
3375	CAB14779	BSU28190	204.885	588
3518	CAB12211	BSU04030	204.523	393
2880	CAB15669	BSU36520	203.374	351
2821	CAB13032	BSU11750	202.456	489
1646	CAB13629	BSU17450	202.215	408
2272	CAB15639	BSU36220	202.212	786
3527	CAB12297	BSU04900	201.962	309
946	CAB13650	BSU17660	201.407	435
2552	CAB14726	BSU27660	201.395	297
617	CAB12633	BSU08040	200.251	453
3455	CAB14207	BSU22910	199.697	654
128	CAB13049	BSU11920	198.38	321
4015	CAB12204	BSU03960	197.759	573
1744	CAB12973	BSU11320	196.467	240
3482	CAB15782	BSU37550	196.39	420
1848	CAB14259	BSU23270	195.891	648
548	CAB15030	BSU30520	195.301	516
2942	CAB14142	BSU22250	194.707	378
3179	CAB15453	BSU34480	193.47	585
3297	CAB16052	BSU40150	193.145	630
3533	CAB12728	BSU09000	192.794	666
3591	CAB15555	BSU35380	191.533	432
658	CAB15011	BSU30330	191.191	336
2893	CAB16078	BSU40410	191.087	708
217	CAB12347	BSU05400	190.762	444
379	CAB14866	BSU29060	189.787	594
2492	CAB16095	BSU40580	189.541	438
842	CAB15009	BSU30310	188.175	312
3984	CAB15257	BSU32680	187.808	444
3881	CAB15383	BSU33780	186.136	624
1619	CAB13063	BSU12060	186.055	480
1236	CAB12663	BSU08340	185.984	549
973	CAB14360	BSU24290	185.613	255
2012	CAB12220	BSU04130	185.399	288
136	CAB13180	BSU13230	183.894	600
4036	CAB13899	BSU20070	182.894	390
2836	CAB13492	BSU16190	182.69	453
2136	CAB13470	BSU15970	182.661	333
774	CAB13808	BSU19160	182.157	498
1890	CAB15371	BSU33660	181.707	408
1263	CAB13314	BSU14410	181.482	582
2276	CAB15682	BSU36650	181.161	375
1670	CAB14108	BSU21900	180.706	483
748	CAB13041	BSU11840	179.692	423
423	CAB12248	BSU04410	179.187	342
1891	CAB15380	BSU33750	177.997	477
949	CAB13672	BSU17880	177.762	234
1029	CAB12834	BSU09940	177.232	213
1680	CAB14412	BSU24810	177.186	315
3851	CAB13919	BSU20270	175.233	519
1175	CAB15723	BSU37060	174.991	588
1989	CAB14510	BSU25680	174.527	519
366	CAB14619	BSU26780	173.912	504
3810	CAB12228	BSU04210	173.532	552
160	CAB13687	BSU18040	173.531	366
1844	CAB14154	BSU22380	173.383	486
1964	CAB13689	BSU18060	172.985	288
3488	CAB15961	BSU39250	172.758	447
3279	CAB15443	BSU34380	172.733	459
3652	CAB14140	BSU22230	172.655	507
353	CAB14038	BSU21200	172.318	507
1695	CAB15559	BSU35420	172.011	483
3256	CAB13517	BSU16440	171.983	471
70	CAB14630	BSU26890	171.344	834
1347	CAB12972	BSU11310	170.885	192
3385	CAB15142	BSU31530	170.423	708
1883	CAB15220	BSU32300	170.327	435
1453	CAB14663	BSU27210	169.847	369
120	CAB12695	BSU08670	169.798	345
1161	CAB13933	BSU20410	169.656	372
3268	CAB15020	BSU30420	169.304	696
2175	CAB14435	BSU25050	168.728	429
3576	CAB14877	BSU29170	168.719	384
3156	CAB14379	BSU24480	168.54	537
1157	CAB13688	BSU18050	168.418	300
2075	CAB15920	BSU38940	167.83	489
2561	CAB15078	BSU31000	167.419	522
1945	CAB13257	BSU13840	166.947	498
1336	CAB12723	BSU08950	166.783	714
1223	CAB12272	BSU04650	166.152	282
574	CAB15488	BSU34830	165.872	360
4365	CAB13233	BSU13600	165.607	708
2213	CAB11964	BSU01880	164.416	375
1570	CAB14459	BSU25300	163.842	411
1849	CAB14297	BSU23650	162.929	240
2262	CAB15373	BSU33680	162.85	327
2069	CAB15823	BSU37970	162.782	678
886	CAB15895	BSU38690	162.624	321
965	CAB14252	BSU23200	162.519	540
1388	CAB14892	BSU29320	162.411	282
1978	CAB13947	BSU20550	161.869	342
301	CAB12471	BSU06510	161.758	588
4219	CAB13519	BSU16460	161.716	501
2531	CAB14263	BSU23310	161.545	555
602	CAB12229	BSU04220	160.082	423
2351	CAB14423	BSU24930	159.6	354
1162	CAB13934	BSU20420	159.122	315
1614	CAB12940	BSU11000	159.05	450
1301	CAB11801	BSU00250	158.972	615
954	CAB13791	BSU18990	158.223	459
2731	CAB13488	BSU16150	157.695	546
3548	CAB13665	BSU17810	157.644	366
1626	CAB13303	BSU14300	156.362	474
860	CAB15392	BSU33870	155.912	699
3452	CAB14172	BSU22560	155.658	504
2568	CAB15650	BSU36330	155.383	411
3100	CAX52684	BSU31321	155.023	333
2176	CAB14591	BSU26500	154.848	228
3401	CAB11809	BSU00330	154.73	360
3804	CAB11949	BSU01730	154.268	564
1631	CAB13372	BSU14990	153.523	450
1692	CAB15513	BSU35080	152.655	510
2328	CAB13832	BSU19400	152.325	591
546	CAB14999	BSU30210	152.295	696
2865	CAB14924	BSU29460	151.615	513
790	CAB16106	BSU40690	151.123	480
1217	CAB12194	BSU03860	150.975	750
3004	CAB11957	BSU01810	150.886	636
1685	CAB15207	BSU32170	150.466	855
3635	CAB13853	BSU19620	150.438	822
1077	CAB15087	BSU31090	150.282	669
2267	CAB15494	BSU34890	150.045	639
1943	CAB13249	BSU13760	149.226	357
1204	CAB11838	BSU00620	148.561	378
1561	CAB14409	BSU24780	148.287	246
158	CAB13612	BSU17280	147.853	453
1566	CAB14440	BSU25100	147.672	438
2079	CAB15952	BSU39160	147.374	489
1824	CAB12273	BSU04660	146.473	351
4121	CAB12400	BSU05810	145.848	312
81	CAB15367	BSU33620	145.836	741
1352	CAB13015	BSU11580	145.427	573
3772	CAB14563	BSU26220	145.206	456
4146	CAB13172	BSU13150	145.01	444
3331	CAB13117	BSU12600	144.98	828
3981	CAB15211	BSU32210	144.828	327
4206	CAB11931	BSU01550	144.475	558
649	CAB14928	BSU29500	144.43	456
3592	CAE01453	BSU17060	144.43	456
1129	CAB13221	BSU13480	143.49	702
1563	CAB14420	BSU24890	143.002	564
1410	CAB13275	BSU14020	142.431	465
4063	CAB14654	BSU27120	141.81	501
1825	CAB12281	BSU04740	141.37	600
1439	CAB14164	BSU22480	140.064	414
236	CAB14523	BSU25820	140.007	765
1313	CAB12059	BSU02650	139.919	648
1030	CAB12838	BSU09980	139.38	342
3371	CAB14417	BSU24860	139.108	216
2337	CAB14049	BSU21310	138.89	330
3937	CAB13246	BSU13730	138.889	450
2380	CAB15123	BSU31340	138.616	372
3718	CAB12410	BSU05910	138.019	477
3686	CAB15276	BSU32870	137.323	468
4058	CAB14500	BSU25580	137.285	570
2382	CAB15139	BSU31500	137.137	414
1753	CAB13284	BSU14110	136.836	519
3949	CAB13878	BSU19870	136.64	363
706	CAB11820	BSU00440	136.613	261
1539	CAB13816	BSU19240	136.486	492
2896	CAB16134	BSU40970	135.76	762
50	CAB13173	BSU13160	133.835	411
3427	CAB13299	BSU14260	133.384	600
3143	CAB13805	BSU19130	133.317	678
4119	CAB12339	BSU05320	133.147	597
3622	CAB13123	BSU12660	133.121	444

## Sheet: M. aeruginosa
Gene number	Gene name	Protein abundance	Transcript length
2444	MAE24450	133924	172
2445	MAE24460	78234.6	162
1025	MAE10260	34976.7	161
1026	MAE10270	33156.7	161
2447	MAE24480	16315	292
4833	MAE48340	14905.3	250
4793	MAE47940	11287	103
3580	MAE35830	10642.1	199
4792	MAE47930	10289.6	113
1890	MAE18910	10083.8	320
622	MAE06220	7842.81	438
3759	MAE37620	7262.11	212
3245	MAE32470	7123.52	359
92	MAE00920	7114.29	482
3000	MAE30020	6856.22	345
1479	MAE14800	6838.06	440
2630	MAE26300	6040.2	261
3648	MAE36510	5905.13	211
5399	MAE53990	5643.42	199
1922	MAE19230	5369.94	328
1921	MAE19220	5324.61	179
3247	MAE32490	5307.89	434
4364	MAE43670	5159.96	402
4605	MAE46080	5040.76	541
2502	MAE25030	5002.01	338
4422	MAE44250	4941.65	277
2163	MAE21640	4691.13	169
5012	MAE50130	4648.88	143
4620	MAE46230	4431.61	161
4273	MAE42760	4346.82	409
5166	MAE51670	4191.85	163
4788	MAE47890	4149.92	471
64	MAE00640	4063.08	356
3627	MAE36300	3852.67	299
1926	MAE19270	3768.41	473
4479	MAE44820	3601.68	244
1512	MAE15130	3553.22	241
4604	MAE46070	3390.16	103
5015	MAE50160	2865.88	502
3510	MAE35130	2790.63	129
1564	MAE15650	2670.23	104
1256	MAE12570	2488.09	399
5707	MAE57080	2446.53	351
3601	MAE36040	2434.72	242
6215	MAE62150	2417.88	235
5538	MAE55390	2398.92	115
3153	MAE31550	2318.97	347
5024	MAE50250	2299.36	425
5626	MAE56270	2255.87	125
341	MAE03410	2170.03	557
4463	MAE44660	2163.26	407
5004	MAE50050	2122.46	238
5167	MAE51680	2077.19	172
5014	MAE50150	2071.87	182
1837	MAE18380	2003.76	373
279	MAE02790	1925.97	110
3842	MAE38450	1854.91	333
3220	MAE32220	1851.61	181
1176	MAE11770	1812.06	247
3486	MAE34890	1753.84	344
4837	MAE48380	1687.7	284
4110	MAE41130	1672.93	94
5886	MAE58860	1597.37	149
1055	MAE10560	1498.25	266
5013	MAE50140	1483.5	180
5918	MAE59180	1453.87	168
5718	MAE57190	1423.17	228
4491	MAE44940	1398.22	251
3506	MAE35090	1385.44	432
5016	MAE50170	1348.95	315
1830	MAE18310	1320.1	337
6268	MAE62680	1293.74	297
1883	MAE18840	1286.17	392
5964	MAE59640	1162.27	419
3903	MAE39060	1162.11	116
1472	MAE14730	1161.56	511
6169	MAE61690	1150.63	235
1000	MAE10010	1092.9	520
533	MAE05330	1081.46	100
4112	MAE41150	1027.2	460
3353	MAE33570	1002.76	222
250	MAE02500	976.657	236
4700	MAE47020	970.454	169
4088	MAE40910	911.906	200
1605	MAE16060	883.523	317
5170	MAE51710	875.345	224
2533	MAE25340	868.014	454
4752	MAE47530	843.35	120
4668	MAE46700	834.683	244
1998	MAE19990	819.183	452
5249	MAE52500	812.98	137
5728	MAE57290	804.043	189
3536	MAE35390	782.763	387
3666	MAE36690	781.107	172
1797	MAE17980	776.505	351
5917	MAE59170	776.35	197
4596	MAE45990	755.086	140
6031	MAE60310	745.415	319
5742	MAE57430	741.052	212
5038	MAE50390	737.902	122
6272	MAE62720	733.388	233
5231	MAE52320	700.921	544
2759	MAE27590	693.077	177
5717	MAE57180	659.571	199
953	MAE09540	654.912	325
4501	MAE45040	649.993	384
5999	MAE59990	637.918	159
3669	MAE36720	635.212	417
182	MAE01820	621.462	258
630	MAE06300	619.868	351
4623	MAE46260	616.181	450
3918	MAE39210	614.406	661
4129	MAE41320	599.322	163
625	MAE06250	594.766	201
2751	MAE27510	592.813	332
3660	MAE36630	591.627	237
4985	MAE49860	588.106	284
3908	MAE39110	583.109	307
462	MAE04620	567.215	442
4490	MAE44930	564.656	265
21	MAE00210	553.853	361
1581	MAE15820	544.433	155
4388	MAE43910	538.565	330
5376	MAE53760	531.578	401
3792	MAE37950	527.552	171
4602	MAE46050	522.347	205
1390	MAE13910	515.893	310
5973	MAE59730	512.952	193
5739	MAE57400	509.542	277
5160	MAE51610	506.982	360
2389	MAE23900	501.222	301
1308	MAE13090	497.621	372
1959	MAE19600	496.874	185
5677	MAE56780	493.692	290
5937	MAE59370	488.842	369
3262	MAE32640	477.28	172
1521	MAE15220	474.209	475
3646	MAE36490	474.139	135
290	MAE02900	462.285	180
4087	MAE40900	456.753	485
1330	MAE13310	452.788	153
636	MAE06360	449.733	244
786	MAE07860	445.674	463
3808	MAE38110	440.731	204
5539	MAE55400	431.855	102
3668	MAE36710	431.693	304
6194	MAE61940	426.441	257
5255	MAE52560	425.891	127
5253	MAE52540	414.452	313
4314	MAE43170	413.339	322
3835	MAE38380	411.43	249
5343	MAE53430	408.641	413
3236	MAE32380	401.894	322
5250	MAE52510	395.977	151
969	MAE09700	393.637	330
5723	MAE57240	388.362	188
2169	MAE21700	384.289	227
707	MAE07070	378.651	313
4530	MAE45330	374.085	313
2356	MAE23570	372.998	219
6200	MAE62000	372.678	490
6014	MAE60140	372.183	249
3241	MAE32430	371.139	202
2166	MAE21670	363.174	213
1571	MAE15720	360.333	427
4594	MAE45970	355.333	416
2200	MAE22010	337.339	358
1186	MAE11870	335.829	200
5128	MAE51290	335.061	119
4643	MAE46460	323.127	411
1489	MAE14900	321.307	494
4622	MAE46250	320.805	261
5727	MAE57280	316.22	120
1427	MAE14280	315.804	221
260	MAE02600	315.455	482
5741	MAE57420	315.344	210
6099	MAE60990	311.882	100
5005	MAE50060	310.727	420
4334	MAE43370	307.387	391
312	MAE03120	304.37	184
5830	MAE58300	293.298	105
729	MAE07290	291.058	118
408	MAE04080	288.36	240
5044	MAE50450	287.514	485
3505	MAE35080	286.065	252
5410	MAE54100	285.509	308
2232	MAE22330	283.004	78
4357	MAE43600	275.952	396
4119	MAE41220	273.951	266
4577	MAE45800	273.529	296
5736	MAE57370	273.274	242
403	MAE04030	272.264	131
5667	MAE56680	270.562	351
5687	MAE56880	269.756	108
3060	MAE30620	266.257	389
5068	MAE50690	261.751	525
2307	MAE23080	257.36	256
2004	MAE20050	256.635	173
4384	MAE43870	256.524	182
5001	MAE50020	252.226	405
523	MAE05230	251.928	379
3209	MAE32110	249.562	112
1021	MAE10220	249.224	360
4518	MAE45210	246.754	55
2642	MAE26420	243.984	415
1658	MAE16590	237.33	524
2172	MAE21730	235.984	268
2806	MAE28060	235.953	473
4440	MAE44430	235.769	182
6309	MAE63100	234.209	364
1128	MAE11290	233.106	230
3365	MAE33690	224.702	447
4291	MAE42940	221.651	326
2434	MAE24350	219.864	259
5113	MAE51140	217.147	206
6277	MAE62780	214.117	243
1838	MAE18390	210.9	344
209	MAE02090	210.222	401
3052	MAE30540	207.996	182
2640	MAE26400	207.184	430
562	MAE05620	206.558	327
2980	MAE29820	206.103	549
71	MAE00710	205.99	341
1365	MAE13660	204.342	333
5484	MAE54850	202.772	387
637	MAE06370	201.622	293
4395	MAE43980	201.464	560
5337	MAE53370	201.122	184
4583	MAE45860	199.832	277
5634	MAE56350	198.966	306
524	MAE05240	197.86	580
3127	MAE31290	197.069	350
1458	MAE14590	196.43	276
1840	MAE18410	195.492	513
1004	MAE10050	192.464	187
3673	MAE36760	187.402	661
6269	MAE62690	186.688	345
1464	MAE14650	186.426	231
1606	MAE16070	184.602	355
5126	MAE51270	183.876	166
5456	MAE54570	182.878	253
259	MAE02590	182.264	518
3166	MAE31680	181.799	79
4137	MAE41400	178.979	732
6026	MAE60260	177.759	557
2621	MAE26210	174.675	346
5589	MAE55900	173.218	270
284	MAE02840	172.685	196
1142	MAE11430	171.637	199
5412	MAE54130	170.247	500
2716	MAE27160	169.834	348
2805	MAE28050	169.567	429
59	MAE00590	169.227	304
4362	MAE43650	168.782	451
3004	MAE30060	167.537	39
2331	MAE23320	166.783	269
1124	MAE11250	166.481	240
5542	MAE55430	164.283	230
4624	MAE46270	161.838	474
5943	MAE59430	159.396	70
4275	MAE42780	159.228	156
5642	MAE56430	159.188	198
6253	MAE62530	157.985	478
3172	MAE31740	156.368	104
1842	MAE18430	155.01	212
823	MAE08230	154.593	359
2628	MAE26280	154.258	244
1536	MAE15370	154.088	446
859	MAE08600	153.798	288
1454	MAE14550	152.905	309
6249	MAE62490	150.385	212
5691	MAE56920	149.914	164
4521	MAE45240	148.938	291
5280	MAE52800	148.9	452
70	MAE00700	148.481	483
2869	MAE28690	147.942	144
1129	MAE11300	147.63	260
4448	MAE44510	146.51	344
2426	MAE24270	146.163	260
2318	MAE23190	145.342	323
251	MAE02510	144.588	175
2144	MAE21450	143.781	225
3116	MAE31180	143.216	256
1685	MAE16860	140.927	314
3191	MAE31930	140.406	159
4678	MAE46800	139.832	177
3501	MAE35040	139.551	60
5644	MAE56450	139.448	372
5261	MAE52610	138.4	254
2189	MAE21900	137.752	217
3367	MAE33710	135.284	489
3264	MAE32660	133.208	390
2726	MAE27260	131.831	217
4672	MAE46740	131.266	285
5385	MAE53850	131.088	198
2414	MAE24150	130.958	353
1111	MAE11120	130.726	294
4863	MAE48640	130.175	70
2452	MAE24530	129.007	200
2834	MAE28340	127.157	91
1854	MAE18550	124.807	282
2215	MAE22160	123.664	246
2679	MAE26790	123.322	117
3600	MAE36030	122.059	232
1584	MAE15850	121.591	265
776	MAE07760	119.72	226
2817	MAE28170	119.217	348
5286	MAE52860	118.179	325
600	MAE06000	116.081	414
1560	MAE15610	115.75	204
4072	MAE40750	115.19	303
4055	MAE40580	114.231	117
5197	MAE51980	113.996	490
826	MAE08260	112.194	431
5894	MAE58940	111.58	368
3865	MAE38680	111.321	433
1495	MAE14960	110.843	416
2077	MAE20780	110.331	315
4924	MAE49250	109.944	383
307	MAE03070	109.834	216
3922	MAE39250	109.581	179
1267	MAE12680	109.059	280
3387	MAE33900	108.878	254
1738	MAE17390	108.649	389
5268	MAE52680	108.276	158
215	MAE02150	104.563	129
2440	MAE24410	103.749	295
6244	MAE62440	103.647	141
2248	MAE22490	102.393	124
6168	MAE61680	101.97	268
6032	MAE60320	101.946	62
2097	MAE20980	101.863	264
3877	MAE38800	101.78	427
5692	MAE56930	101.676	185
3837	MAE38400	101.576	353
5168	MAE51690	100.675	315
32	MAE00320	100.406	212
661	MAE06610	99.7238	171
1887	MAE18880	99.4478	346
978	MAE09790	98.3884	156
1194	MAE11950	98.2398	483
5938	MAE59380	98.1942	209
1777	MAE17780	96.7678	415
1364	MAE13650	96.1084	320
2233	MAE22340	96.1078	110
5271	MAE52710	94.4429	360
1556	MAE15570	94.0091	362
3357	MAE33610	92.9118	288
5624	MAE56250	92.1756	575
5900	MAE59000	91.9771	346
232	MAE02320	90.2948	252
5285	MAE52850	90.1458	126
1312	MAE13130	90.1435	505
1974	MAE19750	89.5556	210
2843	MAE28430	89.1352	382
4460	MAE44630	88.9717	240
4271	MAE42740	88.9412	526
828	MAE08280	88.6425	344
1561	MAE15620	88.631	393
4234	MAE42370	87.9941	182
670	MAE06700	87.7239	315
5738	MAE57390	87.0806	93
1121	MAE11220	87.025	263
3602	MAE36050	85.5832	301
3974	MAE39770	85.2263	328
6267	MAE62670	85.1737	582
197	MAE01970	84.7385	190
1188	MAE11890	84.0533	374
6196	MAE61960	83.948	382
1813	MAE18140	83.8405	308
1214	MAE12150	83.8379	123
3495	MAE34980	82.9624	106
814	MAE08140	82.5997	358
2910	MAE29120	82.3687	295
5164	MAE51650	82.361	332
6083	MAE60830	81.8796	529
424	MAE04240	81.6147	166
3007	MAE30090	81.5849	431
5650	MAE56510	80.4059	258
3240	MAE32420	78.8289	101
6212	MAE62120	78.4481	71
6120	MAE61200	78.384	216
5028	MAE50290	78.1471	223
2680	MAE26800	78.0112	503
673	MAE06730	77.612	325
732	MAE07320	77.3009	194
69	MAE00690	77.1425	169
3003	MAE30050	77.1244	183
4860	MAE48610	76.2414	137
4361	MAE43640	76.203	509
2717	MAE27170	75.8332	213
2191	MAE21920	75.7556	249
2627	MAE26270	75.6067	201
645	MAE06450	75.3296	270
47	MAE00470	75.089	66
2425	MAE24260	75.0214	182
5225	MAE52260	74.9017	394
4270	MAE42730	74.7227	291
617	MAE06170	74.6993	407
5645	MAE56460	74.5349	195
1815	MAE18160	74.1807	227
2328	MAE23290	73.9869	506
3016	MAE30180	73.839	176
1522	MAE15230	73.4647	260
4591	MAE45940	73.427	177
4438	MAE44410	73.2155	233
4265	MAE42680	73.0451	319
607	MAE06070	72.2393	224
2643	MAE26430	72.0215	266
4825	MAE48260	70.999	404
4045	MAE40480	70.8212	65
1597	MAE15980	70.7459	529
2541	MAE25420	70.6927	307
6270	MAE62700	70.6544	464
5404	MAE54040	70.6	133
5797	MAE57970	69.9607	238
2312	MAE23130	68.712	518
3366	MAE33700	67.2789	149
5133	MAE51340	67.0062	104
5534	MAE55350	66.191	58
2520	MAE25210	66.1551	282
3904	MAE39070	65.684	345
2202	MAE22030	65.5579	242
4592	MAE45950	65.1621	465
3237	MAE32390	64.7064	83
2891	MAE28930	64.5774	328
1297	MAE12980	64.4587	260
3972	MAE39750	63.9503	121
690	MAE06900	63.6174	467
5679	MAE56800	63.4782	222
4183	MAE41860	63.339	185
4586	MAE45890	63.2582	179
6123	MAE61230	63.178	225
3537	MAE35400	62.6484	129
4590	MAE45930	62.015	260
5543	MAE55440	61.9365	473
1193	MAE11940	61.7443	336
5035	MAE50360	60.5042	420
3716	MAE37190	60.327	390
2271	MAE22720	59.7112	106
2282	MAE22830	59.6578	202
4257	MAE42600	59.5545	338
5944	MAE59440	59.5019	281
1589	MAE15900	59.4119	229
183	MAE01830	59.0713	225
1693	MAE16940	58.9244	305
2988	MAE29900	58.8059	312
5690	MAE56910	58.7331	323
168	MAE01680	58.6173	93
2818	MAE28180	58.5998	406
3752	MAE37550	58.3598	89
2693	MAE26930	58.1109	95
4641	MAE46440	57.8206	259
919	MAE09200	57.4205	134
6176	MAE61760	57.3536	64
4506	MAE45090	57.2875	339
3392	MAE33950	56.9761	55
5819	MAE58190	56.6591	159
4946	MAE49470	56.4801	334
2385	MAE23860	56.4321	348
1553	MAE15540	56.3252	215
2892	MAE28940	55.8398	283
282	MAE02820	55.7503	218
3712	MAE37150	55.5026	404
5862	MAE58620	55.2975	314
6102	MAE61020	54.8518	361
1913	MAE19140	54.4298	186
6079	MAE60790	54.3789	351
1110	MAE11110	53.8133	626
5618	MAE56190	53.7817	175
3521	MAE35240	53.7219	214
522	MAE05220	53.443	245
1434	MAE14350	52.9533	398
4016	MAE40190	52.8069	86
4175	MAE41780	52.3893	283
2415	MAE24160	52.0862	263
4281	MAE42840	51.9983	201
3125	MAE31270	51.5345	400
2369	MAE23700	51.4454	220
4186	MAE41890	51.2395	156
29	MAE00290	51.0877	218
966	MAE09670	50.8474	184
1139	MAE11400	50.7563	225
247	MAE02470	50.3191	190
2123	MAE21240	50.2998	239
964	MAE09650	50.2677	387
4363	MAE43660	50.22	194
586	MAE05860	49.6872	161
6209	MAE62090	49.6376	373
5656	MAE56570	49.6016	347
618	MAE06180	49.1954	232
450	MAE04500	49.1446	174
1568	MAE15690	48.9344	130
2801	MAE28010	48.852	271
2766	MAE27660	48.8401	61
364	MAE03640	48.7653	140
4910	MAE49110	48.7329	469
6198	MAE61980	48.7203	469
2420	MAE24210	48.5181	471
6012	MAE60120	48.4382	154
