# Supplementary material for: Differential bicodon usage in lowly and highly abundant proteins
Source: PeerJ. 2017 Mar 9;5:e3081. doi: 10.7717/peerj.3081 (PMC5346287; doi:10.7717/peerj.3081)
Supplement: Supplemental Information 3 — First column corresponds to amino acid pair, second column to the corresponding bicodon, number of occurrences of such bicodon in the low (third column) and high (fourth column) PA samples. Fifth column corresponds to the divergence measure between histograms obtained from low and high PA samples of the dipeptide. The sixth and seven columns correspond to the residual scores χL and χH computed over the low PA and high PA samples, respectively. Pause propensities values of each bicodon are in the last column. [file peerj-05-3081-s003.xls]

## Sheet: S. cerevisiae
dipeptide	bicodon	occurrences in low PA sample	occurrences in high PA sample	pause propensity	chi²_L	chi²_H	Fisher's exact test log(p-value)	Inhibitors
RL	CGATTG	23	3	0.8873	-0.577	-0.659	3.4753	**
AR	GCTCGA	19	0	0.8775	2.126	1.897	8.3461	**
LR	TTACGA	25	2	1.0433	-0.266	-0.51	4.6364	**
LR	CTTCGA	21	0	0.9602	3.005	-0.347	5.4465	**
LR	CTACGA	19	0	0.8688	2.242	-0.332	4.9232	**
RR	CGAAGA	26	1	1.852	-0.245	-0.069	5.4704	**
RR	CGAAGG	14	0	1.0409	-0.425	-0.341	3.4966	**
DR	GATAGG	44	15	0.9472	0.594	-0.495	3.5403	**
FR	TTTCGA	25	0	0.8819	-0.48	-0.139	6.4925	**
PR	CCTCGA	19	0	1.4328	7.003	-0.16	5.4106	**
PR	CCACGA	19	0	1.4328	2.573	0.426	5.4106	**
SR	TCTCGA	21	2	1.0811	-0.032	-0.521	3.1726	**
ER	GAACGA	39	4	0.7903	-0.449	-0.633	7.7773	**
TR	ACACGA	16	1	0.7974	-0.795	-0.431	3.2579	**
HR	CATCGA	17	0	1.0156	-0.6	-0.21	3.8778	**
HR	CATAGG	28	4	1.412	0.64	0.636	3.43	**
VR	GTTCGA	17	2	0.7599	-0.433	-0.814	4.1578	**
MR	ATGCGA	23	0	0.87	1.319	-0.084	6.5625	**
RN	CGAAAT	44	0	1.1605	1.364	-0.242	9.2039	**
RD	CGAGAT	37	3	0.8755	1.293	-0.43	8.091	**
LP	TTACCG	48	10	1.0771	4.399	-0.263	4.8556	**
PP	CCGCCA	25	6	0.7668	-0.547	-0.019	2.6754	**
QP	CAACCG	36	10	0.7803	3.885	-0.614	4.0809	**
SP	TCACCG	33	1	1.2242	2.669	-0.153	5.3227	**
SP	AGTCCT	40	9	1.1579	-0.722	-0.183	2.4224	**
YP	TATCCG	46	5	1.2142	16.311	-0.58	7.4038	**
IP	ATACCG	55	6	0.9165	14.594	0.964	9.2765	**
RS	CGATCG	13	0	0.7945	3.495	-0.373	2.7336	**
RS	CGAAGT	21	1	1.2167	3.72	-0.174	3.5039	**
HS	CATTCG	30	6	0.8112	-0.573	-0.609	2.3468	**
DT	GATACA	101	29	1.1102	-0.506	2.895	10.2585	**
PT	CCTACA	44	19	0.756	-0.29	-0.306	2.678	**
HT	CATACG	22	2	0.8441	-0.568	0.091	3.0635	**
MT	ATGACA	84	27	1.0428	0.08	-0.21	5.2937	**
LG	TTAGGA	61	27	0.7899	-0.638	0.861	4.3474	**
PG	CCTGGA	37	11	0.993	2.971	-0.604	6.5314	**
PG	CCTGGG	29	8	0.8053	9.23	-0.601	5.4466	**
SG	TCTGGA	42	14	0.8126	-0.569	3.56	5.1032	**
HG	CATGGA	42	11	0.9465	-0.723	-0.654	5.8452	**
YG	TATGGA	66	10	1.0264	1.507	0.26	15.0817	**
IG	ATTGGA	85	33	0.8662	2.351	-0.659	9.0958	**
RW	CGATGG	14	0	0.9415	0.283	-0.219	2.9991	**
PW	CCCTGG	21	0	0.92	-0.389	4.234	4.8566	**
RH	CGACAT	13	0	0.8641	-0.467	-0.199	3.3761	**
RY	CGATAT	25	1	0.963	0.653	-0.446	5.263	**
AI	GCAATA	66	10	0.8397	-0.23	-0.597	13.4978	**
PI	CCTATA	51	11	0.8683	-0.724	-0.597	6.2285	**
PI	CCCATA	55	7	1.0545	15.216	-0.011	9.1749	**
GI	GGAATA	58	3	0.8778	-0.736	-0.249	16.05	**
VI	GTAATA	68	6	0.9815	0.982	-0.737	15.0858	**
RM	CGAATG	16	1	0.7974	0.721	-0.604	3.8898	**
RA	CGAGCG	3	0	0.1544	-0.359	-0.355	1.2241	Gamble et al.
LL	CTTCTG	33	18	0.2935	-0.418	4.966	1.0062	Gamble et al.
LL	CTGCTG	41	8	0.7089	1.134	-0.808	3.5052	Gamble et al.
RL	CGACTG	13	0	0.5847	-0.433	-0.419	3.2847	Gamble et al.
LR	CTGCGA	18	2	0.7233	2.828	1.785	3.0732	Gamble et al.
RR	CGACGA	5	0	0.3718	-0.53	-0.159	1.2406	Gamble et al.
RR	CGACGG	4	0	0.2974	-0.463	-0.203	0.9917	Gamble et al.
RR	AGGCGA	15	0	1.1153	-0.253	-0.371	3.7491	Gamble et al.
RR	AGGCGG	14	0	1.0409	3.194	-0.368	3.4966	Gamble et al.
IR	ATACGA	25	1	0.8747	1.968	-0.186	6.1525	Gamble et al.
IR	ATACGG	17	1	0.582	3.585	0.197	3.9619	Gamble et al.
VR	GTACGA	25	1	1.2261	12.55	-0.238	7.5424	Gamble et al.
VR	GTGCGA	9	0	0.4615	-0.712	-0.3	3.0906	Gamble et al.
LP	CTCCCG	7	0	0.2033	-0.179	-0.286	1.7264	Gamble et al.
LP	CTGCCG	18	3	0.4277	-0.587	-0.515	2.4147	Gamble et al.
RP	CGACCG	3	0	0.2222	-0.297	-0.331	0.9031	Gamble et al.
VP	GTACCG	20	2	0.4945	-0.535	-0.557	4.7135	Gamble et al.
LI	CTCATA	47	1	0.7538	6.341	-0.499	9.2793	Gamble et al.
LI	CTGATA	54	5	0.7971	-0.61	-0.687	7.4117	Gamble et al.
RI	CGAATA	42	0	1.3932	18.414	-0.387	11.6458	Gamble et al.
CR	TGCCGA	7	0	0.8656	0.113	-0.315	1.5477
RC	CGATGT	7	0	0.7778	-0.549	-0.309	1.2553
RC	CGATGC	10	0	1.1111	1.618	-0.388	1.81
WC	TGGTGC	28	7	0.8217	-0.705	-0.708	1.1326
SP	TCTCCT	83	45	1.3008	9.439	-0.726	1.1111
SP	TCACCC	33	12	0.7638	-0.202	3.475	1.2375
PS	CCTTCG	36	14	0.7789	6.636	1.566	1.764
TW	ACATGG	58	26	0.9088	-0.24	4.961	1.1642
A*	GCTTAA	5	37	-10.2961	-0.237	18.473	3.5102
A*	GCTTGA	2	5	-1.0058	-0.808	-0.775	0.477
A*	GCTTAG	2	2	-0.053	-0.672	1.246	0.5862
A*	GCCTAA	4	2	0.5293	0.228	6.494	1.3093
A*	GCCTGA	1	1	-0.0265	-0.576	0.429	0.3788
A*	GCCTAG	0	0	0	0.105	1.76	0
A*	GCATAA	5	5	-0.1324	-0.149	-0.653	1.0496
A*	GCATGA	0	2	-0.6352	1.399	-0.734	0.3012
A*	GCATAG	1	2	-0.3441	-0.477	-0.609	0.3488
A*	GCGTAA	1	0	0.2911	-0.617	0.809	0.5359
A*	GCGTGA	1	0	0.2911	-0.74	-0.25	0.5359
A*	GCGTAG	1	0	0.2911	-0.497	-0.313	0.5359
L*	TTATAA	6	18	-4.2385	-0.646	7.361	1.9081
L*	TTATGA	7	8	-0.537	1.57	4.622	0.6617
L*	TTATAG	5	6	-0.4804	0.211	3.442	0.6047
L*	TTGTAA	6	16	-3.5604	-0.801	-0.684	1.5473
L*	TTGTGA	0	2	-0.6781	2.584	0.927	0.5377
L*	TTGTAG	3	2	0.2543	-0.62	1	0.5412
L*	CTTTAA	2	0	0.6216	-0.133	1.444	0.6802
L*	CTTTGA	2	0	0.6216	-0.76	-0.067	0.6802
L*	CTTTAG	1	1	-0.0283	-0.446	-0.519	0.3
L*	CTCTAA	2	0	0.6216	-0.744	-0.027	0.6802
L*	CTCTGA	1	0	0.3108	-0.506	-0.326	0.3378
L*	CTCTAG	2	0	0.6216	0.262	-0.285	0.6802
L*	CTATAA	4	3	0.226	-0.682	-0.19	0.599
L*	CTATGA	2	1	0.2825	-0.603	-0.595	0.4623
L*	CTATAG	3	1	0.5933	-0.046	-0.611	0.6806
L*	CTGTAA	2	2	-0.0565	-0.369	-0.712	0.4239
L*	CTGTGA	2	0	0.6216	-0.624	-0.205	0.6802
L*	CTGTAG	1	0	0.3108	-0.581	-0.083	0.3378
R*	CGTTAA	0	6	-5.6456	0.438	8.275	2.8847
R*	CGTTGA	1	1	-0.0785	-0.613	-0.325	0.3181
R*	CGTTAG	2	2	-0.1569	0.657	2.694	0.4626
R*	CGCTAA	0	0	0	0.036	-0.294	0
R*	CGCTGA	0	0	0	-0.296	-0.333	0
R*	CGCTAG	0	0	0	-0.395	-0.218	0
R*	CGATAA	1	0	0.8625	-0.566	-0.253	0.2041
R*	CGATGA	1	0	0.8625	-0.559	-0.229	0.2041
R*	CGATAG	0	0	0	-0.215	-0.26	0
R*	CGGTAA	1	0	0.8625	-0.489	-0.237	0.2041
R*	CGGTGA	1	0	0.8625	-0.182	-0.169	0.2041
R*	CGGTAG	1	0	0.8625	0.084	-0.186	0.2041
R*	AGATAA	3	3	-0.2354	-0.084	0.865	0.5644
R*	AGATGA	2	1	0.784	-0.42	-0.42	0.3415
R*	AGATAG	4	0	3.4499	0.092	0.893	0.8588
R*	AGGTAA	6	2	3.293	1.394	0.069	0.6165
R*	AGGTGA	1	0	0.8625	-0.512	-0.397	0.2041
R*	AGGTAG	1	0	0.8625	-0.588	-0.398	0.2041
K*	AAATAA	23	31	-1.0726	4.89	7.096	0.9
K*	AAATGA	7	10	-0.3876	-0.676	1.815	0.6825
K*	AAATAG	3	18	-1.6494	1.195	23.756	2.2615
K*	AAGTAA	8	8	-0.0721	-0.609	11.356	0.8485
K*	AAGTGA	0	3	-0.3245	3.859	2.165	0.6656
K*	AAGTAG	5	0	0.4957	-0.673	7.225	2.0682
N*	AATTAA	14	8	0.6187	-0.381	2.09	1.883
N*	AATTGA	7	6	0.0533	-0.717	-0.39	0.8187
N*	AATTAG	4	9	-0.6828	-0.161	1.983	0.7707
N*	AACTAA	6	20	-1.8563	-0.437	-0.742	1.846
N*	AACTGA	7	8	-0.2027	0.147	-0.368	0.6918
N*	AACTAG	3	6	-0.4161	-0.539	-0.788	0.6094
D*	GATTAA	8	14	-1.4936	-0.782	0.645	0.8733
D*	GATTGA	7	1	1.2134	0.158	0.54	1.9792
D*	GATTAG	4	6	-0.5228	-0.751	1.775	0.5824
D*	GACTAA	2	3	-0.2614	0.353	3.091	0.4522
D*	GACTGA	1	3	-0.4667	-0.065	-0.664	0.5143
D*	GACTAG	3	4	-0.2801	-0.37	-0.131	0.5058
F*	TTTTAA	7	12	-1.4905	-0.697	3.333	0.8956
F*	TTTTGA	6	3	0.6673	0.339	-0.43	0.8998
F*	TTTTAG	5	1	0.9564	0.368	-0.277	1.2124
F*	TTCTAA	2	7	-1.3792	0.115	-0.432	1.0889
F*	TTCTGA	2	2	-0.0445	-0.68	-0.504	0.4106
F*	TTCTAG	0	0	0	0.726	2.543	0
C*	TGTTAA	5	4	0.2926	-0.55	-0.787	0.5696
C*	TGTTGA	4	3	0.3345	-0.097	1.481	0.4975
C*	TGTTAG	2	2	-0.0837	-0.617	-0.318	0.4666
C*	TGCTAA	1	0	0.46	0.695	0.572	0.1938
C*	TGCTGA	4	0	1.84	1.053	-0.323	0.842
C*	TGCTAG	0	0	0	0.345	-0.199	0
P*	CCTTAA	2	0	3.5384	-0.547	-0.291	0.2389
P*	CCTTGA	2	0	3.5384	0.524	-0.582	0.2389
P*	CCTTAG	0	0	0	-0.108	-0.508	0
P*	CCCTAA	1	0	1.7692	-0.723	-0.659	0.1139
P*	CCCTGA	1	0	1.7692	-0.306	-0.346	0.1139
P*	CCCTAG	0	0	0	-0.345	-0.584	0
P*	CCATAA	1	0	1.7692	-0.412	0.443	0.1139
P*	CCATGA	2	3	-2.252	-0.072	22.101	1.4564
P*	CCATAG	0	0	0	0.091	-0.443	0
P*	CCGTAA	0	0	0	-0.122	-0.87	0
P*	CCGTGA	0	0	0	-0.411	-0.455	0
P*	CCGTAG	1	0	1.7692	0.31	-0.381	0.1139
Q*	CAATAA	11	7	1.0453	5.873	0.606	1.2653
Q*	CAATGA	2	6	-1.4128	-0.345	2.234	0.8648
Q*	CAATAG	2	2	-0.0565	-0.646	-0.421	0.4075
Q*	CAGTAA	1	3	-0.7064	0.244	-0.553	0.5325
Q*	CAGTGA	1	1	-0.0283	-0.358	-0.523	0.292
Q*	CAGTAG	0	1	-0.3391	0.314	-0.515	0.2672
S*	TCTTAA	6	0	3.9056	-0.337	1.67	0.7081
S*	TCTTGA	3	0	1.9528	-0.757	0.046	0.3419
S*	TCTTAG	1	0	0.6509	-0.238	-0.068	0.1115
S*	TCCTAA	3	0	1.9528	-0.723	0.799	0.3419
S*	TCCTGA	1	1	-0.0592	-0.452	-0.515	0.4473
S*	TCCTAG	2	0	1.3019	-0.497	-0.272	0.2254
S*	TCATAA	5	4	0.4141	-0.604	8.388	1.0772
S*	TCATGA	5	1	2.5445	1.367	0.424	0.407
S*	TCATAG	5	1	2.5445	1.966	0.393	0.407
S*	TCGTAA	0	1	-0.7101	0.634	-0.154	0.6451
S*	TCGTGA	1	0	0.6509	-0.588	-0.365	0.1115
S*	TCGTAG	2	1	0.5917	0.01	2.396	0.3767
S*	AGTTAA	1	2	-0.7693	0.53	1.038	0.9374
S*	AGTTGA	3	1	1.2426	-0.412	1.29	0.3597
S*	AGTTAG	0	0	0	0.477	-0.394	0
S*	AGCTAA	2	0	1.3019	-0.453	-0.255	0.2254
S*	AGCTGA	1	0	0.6509	-0.52	-0.401	0.1115
S*	AGCTAG	0	0	0	0.098	-0.455	0
E*	GAATAA	5	18	-2.5123	1.845	-0.722	2.1241
E*	GAATGA	11	2	1.5135	3.2	1.67	3.0184
E*	GAATAG	4	11	-1.3732	-0.681	3.876	1.0827
E*	GAGTAA	6	7	-0.2809	-0.19	-0.168	0.6266
E*	GAGTGA	1	0	0.1716	-0.031	0.225	0.3637
E*	GAGTAG	2	0	0.3433	-0.628	0.169	0.7361
T*	ACTTAA	3	0	2.5555	-0.58	-0.24	0.1044
T*	ACTTGA	4	0	3.4073	0.327	-0.534	0.1422
T*	ACTTAG	3	0	2.5555	-0.132	-0.652	0.1044
T*	ACCTAA	0	1	-0.9293	1.725	0.15	1.1303
T*	ACCTGA	2	0	1.7037	-0.484	-0.531	0.0682
T*	ACCTAG	1	0	0.8518	-0.597	-0.655	0.0334
T*	ACATAA	1	0	0.8518	1.18	-0.567	0.0334
T*	ACATGA	1	0	0.8518	-0.088	-0.478	0.0334
T*	ACATAG	4	0	3.4073	1.258	-0.587	0.1422
T*	ACGTAA	1	1	-0.0775	-0.382	11.476	0.8463
T*	ACGTGA	3	0	2.5555	1.68	-0.48	0.1044
T*	ACGTAG	2	0	1.7037	-0.041	-0.556	0.0682
G*	GGTTAA	4	2	2.7877	1.665	-0.708	0.3772
G*	GGTTGA	0	0	0	0.155	-0.087	0
G*	GGTTAG	0	1	-1.6728	-0.126	-0.51	0.4771
G*	GGCTAA	1	0	1.5333	-0.778	-0.437	0.1761
G*	GGCTGA	0	0	0	-0.187	-0.548	0
G*	GGCTAG	0	0	0	-0.28	-0.527	0
G*	GGATAA	1	1	-0.1395	-0.717	1.198	0.3222
G*	GGATGA	1	1	-0.1395	-0.621	2.426	0.3222
G*	GGATAG	1	0	1.5333	-0.428	-0.463	0.1761
G*	GGGTAA	1	0	1.5333	-0.72	-0.567	0.1761
G*	GGGTGA	0	0	0	-0.33	-0.524	0
G*	GGGTAG	1	0	1.5333	0.095	-0.394	0.1761
W*	TGGTAA	0	6	-3.1364	3.049	0.654	2.1206
W*	TGGTGA	2	1	0.4356	-0.6	-0.645	0.4973
W*	TGGTAG	3	0	1.4375	2.392	0.779	1.3424
H*	CATTAA	2	5	-1.5281	0.297	-0.615	0.8164
H*	CATTGA	4	2	0.8041	0.098	-0.348	0.6158
H*	CATTAG	1	5	-1.9704	-0.263	5.821	1.1386
H*	CACTAA	1	1	-0.0402	-0.212	1.346	0.284
H*	CACTGA	2	0	0.8846	-0.431	0.148	0.6198
H*	CACTAG	3	0	1.3269	2.253	0.097	0.9586
Y*	TATTAA	5	5	-0.1276	-0.632	-0.819	0.5507
Y*	TATTGA	3	4	-0.3825	-0.679	1.637	0.5179
Y*	TATTAG	2	1	0.255	-0.593	-0.492	0.4268
Y*	TACTAA	5	7	-0.7396	-0.513	-0.695	0.6416
Y*	TACTGA	3	2	0.2295	-0.76	-0.601	0.4956
Y*	TACTAG	2	2	-0.051	-0.653	-0.774	0.4045
I*	ATTTAA	8	10	-0.7491	-0.755	-0.363	1.266
I*	ATTTGA	3	3	-0.0703	0.154	-0.614	0.5564
I*	ATTTAG	6	1	1.2639	0.079	-0.012	0.8715
I*	ATCTAA	10	6	0.8893	4.693	-0.746	0.6389
I*	ATCTGA	1	2	-0.3043	0.164	-0.732	0.5557
I*	ATCTAG	1	2	-0.3043	-0.083	-0.729	0.5557
I*	ATATAA	6	1	1.2639	-0.61	-0.644	0.8715
I*	ATATGA	2	1	0.234	-0.028	-0.22	0.3516
I*	ATATAG	4	0	1.0298	-0.444	-0.303	0.879
V*	GTTTAA	6	5	0.2459	-0.639	-0.546	0.6204
V*	GTTTGA	5	1	1.7629	0.032	-0.471	0.7242
V*	GTTTAG	1	2	-0.533	0.203	-0.622	0.5485
V*	GTCTAA	4	2	0.8199	-0.321	-0.008	0.4789
V*	GTCTGA	1	0	0.451	-0.349	0.232	0.2162
V*	GTCTAG	0	0	0	0.172	0.207	0
V*	GTATAA	5	2	1.2709	-0.327	-0.372	0.5546
V*	GTATGA	2	1	0.4099	-0.508	-0.103	0.3501
V*	GTATAG	0	0	0	0.531	-0.308	0
V*	GTGTAA	2	6	-2.05	-0.235	9.725	1.5481
V*	GTGTGA	1	1	-0.041	-0.321	-0.32	0.3131
V*	GTGTAG	4	0	1.8039	2.335	-0.342	0.8999
M*	ATGTAA	4	6	-0.7704	-0.729	-0.769	0.543
M*	ATGTGA	3	3	-0.0826	-0.673	-0.246	0.43
M*	ATGTAG	2	1	0.2751	-0.671	-0.347	0.43
AA	GCTGCT	88	469	-6.7631	2.939	8.797	19.0641
AA	GCTGCC	48	220	-3.0652	-0.052	3.407	6.3184
AA	GCTGCA	54	104	-0.9492	-0.13	-0.955	1.4534
AA	GCTGCG	19	20	-0.045	0.28	1.328	2.212
AA	GCCGCT	52	165	-2.0435	0.727	1.722	2.1439
AA	GCCGCC	21	86	-1.1625	0.307	2.861	2.3748
AA	GCCGCA	24	45	-0.4006	4.522	3.105	1.1517
AA	GCCGCG	11	8	0.0363	0.663	4.24	2.1204
AA	GCAGCT	57	78	-0.4485	-0.591	1.753	3.2437
AA	GCAGCC	41	38	-0.0073	-0.765	5.768	4.7578
AA	GCAGCA	74	52	0.2757	2.014	1.024	11.5106
AA	GCAGCG	22	3	0.299	-0.609	1.808	8.7043
AA	GCGGCT	21	22	-0.0479	-0.357	0.846	2.3895
AA	GCGGCC	15	14	-0.0044	-0.615	0.329	2.1344
AA	GCGGCA	24	16	0.1045	-0.709	0.017	4.2921
AA	GCGGCG	6	4	0.0261	0.305	-0.641	1.4355
LA	TTAGCT	48	111	-1.6034	8.469	2.742	4.621
LA	TTAGCC	46	72	-0.714	-0.126	-0.342	1.528
LA	TTAGCA	69	55	0.1974	0.007	-0.032	2.4038
LA	TTAGCG	41	19	0.4447	1.993	0.315	3.89
LA	TTGGCT	85	287	-5.0036	0.121	-0.253	22.0639
LA	TTGGCC	60	187	-3.1589	0.438	7.812	12.4402
LA	TTGGCA	77	72	-0.034	-0.606	0.731	1.7719
LA	TTGGCG	40	23	0.327	1.843	-0.535	2.8979
LA	CTTGCT	46	50	-0.1875	-0.665	-0.794	1.1489
LA	CTTGCC	48	27	0.4068	5.692	-0.691	3.4429
LA	CTTGCA	35	16	0.3849	1.146	-0.805	3.4682
LA	CTTGCG	12	3	0.1914	0.856	-0.405	2.2818
LA	CTCGCT	19	15	0.0578	-0.113	-0.861	1.2097
LA	CTCGCC	10	7	0.0518	0.805	-0.574	0.9923
LA	CTCGCA	15	1	0.3051	0.906	0.352	4.2656
LA	CTCGCG	8	1	0.1516	-0.532	-0.549	2.0774
LA	CTAGCT	39	45	-0.2214	-0.014	4.816	1.0647
LA	CTAGCC	31	27	0.0339	-0.778	3.148	1.3356
LA	CTAGCA	40	25	0.2792	-0.303	-0.681	2.5693
LA	CTAGCG	15	15	-0.0299	-0.364	4.16	0.9005
LA	CTGGCT	39	34	0.0418	-0.786	-0.539	1.4778
LA	CTGGCC	39	38	-0.0539	4.859	4.414	1.2482
LA	CTGGCA	60	13	1.005	9.139	-0.694	10.5024
LA	CTGGCG	24	8	0.335	2.054	0.666	3.3943
RA	CGTGCT	19	47	-1.6607	0.655	-0.257	1.676
RA	CGTGCC	7	41	-1.9413	-0.418	3.039	3.9689
RA	CGTGCA	16	7	0.4303	-0.245	5.511	2.6811
RA	CGTGCG	6	5	0.0281	-0.599	-0.676	0.8576
RA	CGCGCT	7	7	-0.0328	-0.754	-0.824	0.8241
RA	CGCGCC	1	1	-0.0047	1.151	1.438	0.3215
RA	CGCGCA	7	3	0.1918	-0.695	-0.579	1.4256
RA	CGCGCG	1	1	-0.0047	-0.091	-0.496	0.3215
RA	CGAGCT	9	1	0.4069	-0.355	-0.193	2.9043
RA	CGAGCC	7	1	0.304	-0.628	-0.773	2.1761
RA	CGAGCA	9	1	0.4069	-0.411	-0.568	2.9043
RA	CGGGCT	6	1	0.2526	-0.47	-0.925	1.8227
RA	CGGGCC	7	4	0.1356	0.13	5.883	1.1995
RA	CGGGCA	5	0	0.2573	-0.314	-0.285	2.0439
RA	CGGGCG	2	1	0.0468	-0.512	1.442	0.5529
RA	AGAGCT	40	199	-9.1124	0.476	-0.37	17.3585
RA	AGAGCC	36	101	-3.8171	-0.374	-0.747	3.6361
RA	AGAGCA	63	45	0.7155	3.982	0.853	5.0874
RA	AGAGCG	16	15	-0.0188	-0.315	-0.479	1.2817
RA	AGGGCT	20	26	-0.4304	0.565	-0.901	0.9981
RA	AGGGCC	26	19	0.2712	2.623	-0.337	2.3634
RA	AGGGCA	25	16	0.3882	-0.71	1.9	2.6939
RA	AGGGCG	12	2	0.5052	-0.531	-0.501	3.3988
KA	AAAGCT	94	176	-0.9664	0.103	0.767	1.2712
KA	AAAGCC	55	100	-0.5334	1.595	0.837	1.1871
KA	AAAGCA	82	63	0.1308	3.029	-0.494	8.5557
KA	AAAGCG	35	19	0.1407	0.045	-0.557	5.7247
KA	AAGGCT	80	378	-3.2774	0.479	4.611	19.7606
KA	AAGGCC	49	174	-1.3886	-0.628	-0.715	5.0527
KA	AAGGCA	98	88	0.0197	8.921	-0.162	7.9669
KA	AAGGCG	36	28	0.0538	0.882	-0.693	3.9852
NA	AATGCT	118	161	-0.7822	0.309	2.151	1.9703
NA	AATGCC	92	90	-0.0839	3.341	3.087	1.4292
NA	AATGCA	108	74	0.37	-0.583	5.463	4.0672
NA	AATGCG	47	21	0.3269	-0.251	1.294	4.1022
NA	AACGCT	56	123	-1.0609	0.675	5.911	5.8475
NA	AACGCC	43	84	-0.66	-0.574	0.969	3.2969
NA	AACGCA	59	35	0.2825	-0.052	5.44	3.2842
NA	AACGCG	8	11	-0.0543	7.613	1.063	0.7747
DA	GATGCT	128	252	-1.8572	10.56	6.1	2.2471
DA	GATGCC	70	130	-0.9079	-0.508	0.44	1.3919
DA	GATGCA	96	78	0.1378	-0.682	-0.306	6.533
DA	GATGCG	49	31	0.1919	1.538	1.995	5.1334
DA	GACGCT	48	132	-1.2136	-0.127	4.651	3.7544
DA	GACGCC	22	75	-0.7562	2.29	1.713	3.4453
DA	GACGCA	30	38	-0.1448	7.336	3.342	1.2435
DA	GACGCG	18	16	0.0069	-0.378	-0.66	1.555
FA	TTTGCT	111	142	-0.6971	2.048	4.732	1.9433
FA	TTTGCC	111	123	-0.3681	30.099	49.411	1.2694
FA	TTTGCA	109	66	0.5872	2.057	9.679	4.5842
FA	TTTGCG	38	20	0.2568	-0.777	3.51	2.472
FA	TTCGCT	33	67	-0.6364	10.618	29.006	3.5056
FA	TTCGCC	20	42	-0.4098	6.767	11.153	2.557
FA	TTCGCA	39	25	0.1861	5.203	5.994	1.8658
FA	TTCGCG	10	10	-0.0144	4.736	-0.046	0.7522
CA	TGTGCT	27	43	-1.1142	-0.762	0.035	2.6348
CA	TGTGCC	19	31	-0.8293	-0.692	-0.255	2.0812
CA	TGTGCA	43	19	1.2463	6.597	-0.304	2.8396
CA	TGTGCG	16	14	0.0407	1.319	11.919	0.8147
CA	TGCGCT	13	9	0.178	1.513	1.228	0.8292
CA	TGCGCC	11	8	0.1272	-0.199	-0.608	0.7667
CA	TGCGCA	12	3	0.4884	2.069	0.005	1.6839
CA	TGCGCG	4	2	0.1017	0.89	-0.583	0.5813
PA	CCTGCT	49	81	-1.3223	0.816	0.023	1.7095
PA	CCTGCC	32	41	-0.4276	0.124	-0.678	1.0118
PA	CCTGCA	39	29	0.2473	-0.748	-0.011	2.0764
PA	CCTGCG	30	12	0.5679	9.449	1.505	3.7212
PA	CCCGCT	17	26	-0.3817	0.383	-0.906	0.9907
PA	CCCGCC	14	14	-0.0428	-0.471	-0.692	0.8989
PA	CCCGCA	16	12	0.0977	0.487	0.254	1.2259
PA	CCCGCG	6	0	0.2015	-0.173	0.195	2.1271
PA	CCAGCT	41	149	-4.0827	0.646	-1.009	12.7461
PA	CCAGCC	16	61	-1.6978	6.599	3.96	5.372
PA	CCAGCA	65	51	0.3144	2.719	-0.836	2.679
PA	CCAGCG	19	9	0.3084	-0.647	0.762	2.195
PA	CCGGCT	19	9	0.3084	-0.854	-0.545	2.195
PA	CCGGCC	11	8	0.0763	-0.534	-0.683	1.0433
PA	CCGGCA	26	5	0.6901	1.312	-0.438	5.3622
PA	CCGGCG	5	1	0.1313	-0.213	-0.503	1.2451
QA	CAAGCT	65	212	-3.404	-0.657	2.732	11.3522
QA	CAAGCC	30	87	-1.3289	2.498	1.923	3.4508
QA	CAAGCA	76	55	0.3275	3.293	0.026	6.1483
QA	CAAGCG	22	14	0.1377	-0.48	0.183	2.4728
QA	CAGGCT	33	38	-0.1731	-0.783	-0.95	1.3821
QA	CAGGCC	16	24	-0.2085	0.959	-0.777	0.8841
QA	CAGGCA	34	17	0.3164	-0.666	-0.555	4.5931
QA	CAGGCG	17	9	0.147	0.084	0.908	2.4237
SA	TCTGCT	107	195	-2.8628	13.345	1.087	6.1877
SA	TCTGCC	28	133	-3.1703	3.602	14.996	16.5735
SA	TCTGCA	81	60	0.4208	4.616	-0.589	2.4125
SA	TCTGCG	44	18	0.6596	10.903	-0.635	4.0386
SA	TCCGCT	25	98	-2.2178	2.261	-0.007	10.3356
SA	TCCGCC	25	46	-0.6818	-0.702	2.159	2.0259
SA	TCCGCA	29	24	0.0763	1.634	2.488	1.1853
SA	TCCGCG	14	9	0.1132	-0.517	-0.4	1.1218
SA	TCAGCT	54	35	0.4282	-0.473	3.855	2.4252
SA	TCAGCC	25	17	0.1747	2.241	5.87	1.4209
SA	TCAGCA	53	26	0.667	-0.652	-0.085	3.7482
SA	TCAGCG	19	1	0.4849	-0.293	1.096	5.1265
SA	TCGGCT	22	12	0.2412	-0.099	2.209	1.721
SA	TCGGCC	17	7	0.2535	-0.647	1.411	1.9059
SA	TCGGCA	15	10	0.1107	3.01	-0.5	1.1226
SA	TCGGCG	15	1	0.3766	0.28	-0.212	3.921
SA	AGTGCT	38	63	-0.832	0.566	1.638	2.0418
SA	AGTGCC	44	38	0.0689	3.404	2.493	1.3072
SA	AGTGCA	36	29	0.1181	0.74	4.657	1.3392
SA	AGTGCG	27	5	0.5833	1.919	-0.659	4.8439
SA	AGCGCT	33	24	0.1846	-0.79	0.454	1.4953
SA	AGCGCC	33	25	0.155	3.334	0.833	1.4087
SA	AGCGCA	24	10	0.3544	0.953	-0.588	2.4352
SA	AGCGCG	3	2	0.0221	4.195	-0.379	0.5266
EA	GAAGCT	90	373	-3.581	1.775	0.414	17.6946
EA	GAAGCC	57	177	-1.5378	2.233	1.372	4.1824
EA	GAAGCA	98	91	-0.0144	-0.534	4.566	7.1687
EA	GAAGCG	47	36	0.0873	-0.176	-0.777	4.9117
EA	GAGGCT	58	80	-0.3308	0.735	-0.476	1.9228
EA	GAGGCC	39	57	-0.262	0.277	-0.619	1.4131
EA	GAGGCA	62	61	-0.0514	2.748	9.367	4.202
EA	GAGGCG	19	12	0.0668	-0.624	-0.583	2.8581
TA	ACTGCT	79	208	-3.5136	3.224	6.673	9.183
TA	ACTGCC	46	83	-1.0582	0.319	-0.425	1.7788
TA	ACTGCA	69	51	0.3174	1.74	-0.766	3.6028
TA	ACTGCG	21	28	-0.2268	-0.612	7.743	0.9326
TA	ACCGCT	37	106	-1.868	-0.691	-0.181	5.4092
TA	ACCGCC	12	58	-1.218	3.853	0.17	5.7018
TA	ACCGCA	32	36	-0.1728	-0.501	-0.688	1.1159
TA	ACCGCG	13	9	0.0756	-0.69	-0.361	1.2806
TA	ACAGCT	51	43	0.0971	0.312	2.999	2.225
TA	ACAGCC	31	26	0.0626	0.701	2.654	1.6624
TA	ACAGCA	70	36	0.7298	1.12	1.323	6.5401
TA	ACAGCG	17	4	0.3002	0.529	-0.175	3.4942
TA	ACGGCT	22	24	-0.0994	0.682	-1.162	1.0278
TA	ACGGCC	16	9	0.1468	-0.228	0.778	1.7816
TA	ACGGCA	21	12	0.1879	0.861	-0.135	2.1236
TA	ACGGCG	16	5	0.2505	0.441	-0.029	2.827
GA	GGTGCT	64	366	-7.7077	-0.133	2.829	25.7244
GA	GGTGCC	49	204	-3.9897	1.285	3.888	8.1639
GA	GGTGCA	62	74	-0.4306	0.177	3.245	3.0192
GA	GGTGCG	23	32	-0.2738	-0.753	-0.801	1.2805
GA	GGCGCT	51	58	-0.2822	8.699	-0.751	2.8858
GA	GGCGCC	25	38	-0.3783	-0.291	-0.646	1.1783
GA	GGCGCA	25	31	-0.2027	0.191	1.67	1.5732
GA	GGCGCG	7	3	0.0857	1.673	0.284	1.7465
GA	GGAGCT	29	14	0.3155	1.314	5.496	5.3549
GA	GGAGCC	23	13	0.2027	-0.318	1.418	3.8291
GA	GGAGCA	35	7	0.629	-0.491	0.21	10.5285
GA	GGAGCG	7	2	0.1108	3.391	-0.407	2.0907
GA	GGGGCT	20	15	0.0836	-0.552	2.121	2.6016
GA	GGGGCC	12	12	-0.0251	-0.28	0.393	1.3592
GA	GGGGCA	11	10	0.0021	3.789	-0.747	1.415
GA	GGGGCG	11	1	0.2278	-0.313	-0.171	4.2821
WA	TGGGCT	35	60	-1.0065	-0.325	-0.471	3.7224
WA	TGGGCC	23	30	-0.3215	-0.304	-0.546	1.2348
WA	TGGGCA	43	18	0.772	-0.054	-0.742	3.722
WA	TGGGCG	17	6	0.3455	-0.62	-0.743	1.9327
HA	CATGCT	34	43	-0.5439	-0.592	-0.113	1.0003
HA	CATGCC	19	33	-0.7162	0.151	-0.062	1.3262
HA	CATGCA	44	25	0.7046	1.749	1.238	3.4906
HA	CATGCG	24	13	0.4135	4.69	4.816	2.2192
HA	CACGCT	17	41	-1.1681	-0.605	-0.085	2.5084
HA	CACGCC	6	21	-0.7123	1.01	0.381	2.1831
HA	CACGCA	17	20	-0.203	-0.706	-0.225	0.8618
HA	CACGCG	4	3	0.0306	0.206	-0.116	0.6144
YA	TATGCT	66	91	-0.7238	0.291	-0.023	1.1703
YA	TATGCC	56	50	0.0316	5.39	0.04	2.0449
YA	TATGCA	66	51	0.2253	0.75	7.964	3.1655
YA	TATGCG	22	11	0.2175	-0.716	-0.109	2.4727
YA	TACGCT	35	109	-1.8251	0.522	0.053	7.1997
YA	TACGCC	25	54	-0.7375	-0.39	1.552	2.111
YA	TACGCA	27	26	-0.0297	3.503	2.676	1.2299
YA	TACGCG	9	7	0.0296	2.173	1.092	0.9344
IA	ATTGCT	111	291	-3.2392	1.01	42.802	18.3844
IA	ATTGCC	95	169	-1.4021	10.794	24.44	4.1768
IA	ATTGCA	106	85	0.2082	0.453	2.172	2.8903
IA	ATTGCG	41	35	0.0442	-0.456	6.41	1.4551
IA	ATCGCT	51	64	-0.2953	-0.616	43.44	1.1429
IA	ATCGCC	35	64	-0.5463	-0.683	2.691	2.1564
IA	ATCGCA	36	33	0	4.199	3.598	1.2397
IA	ATCGCG	16	6	0.1483	0.311	3.009	2.1344
IA	ATAGCT	50	15	0.5277	2.855	4.01	6.7598
IA	ATAGCC	36	9	0.4107	1.371	5.186	5.7074
IA	ATAGCA	56	16	0.6047	1.634	-0.552	7.8223
IA	ATAGCG	43	3	0.6233	5.015	-0.515	11.3648
VA	GTTGCT	88	272	-4.2058	2.617	5.14	9.6701
VA	GTTGCC	48	163	-2.6158	-0.549	10.706	6.781
VA	GTTGCA	75	80	-0.2474	0.262	-0.409	2.8295
VA	GTTGCG	25	31	-0.1777	-0.646	1.748	1.1921
VA	GTCGCT	29	98	-1.5699	0.082	5.796	4.218
VA	GTCGCC	21	56	-0.8078	-0.371	4.651	1.889
VA	GTCGCA	22	34	-0.3041	2.823	1.118	0.964
VA	GTCGCG	5	5	-0.0092	4.271	3.015	0.7361
VA	GTAGCT	42	25	0.2967	-0.46	3.166	4.7638
VA	GTAGCC	19	22	-0.1008	3.107	-0.192	1.1611
VA	GTAGCA	46	28	0.3114	-0.616	1.635	5.0242
VA	GTAGCG	19	9	0.185	-0.701	0.637	3.0446
VA	GTGGCT	35	48	-0.3499	-0.33	-0.147	1.177
VA	GTGGCC	38	32	0.0622	3.187	-0.535	2.7334
VA	GTGGCA	49	35	0.2179	1.35	2.474	4.2934
VA	GTGGCG	18	5	0.2528	-0.343	-0.62	4.1158
MA	ATGGCT	83	145	-1.0635	-0.245	-0.205	2.9292
MA	ATGGCC	48	87	-0.6636	-0.411	-0.742	2.1118
MA	ATGGCA	75	56	0.1967	-0.734	-0.353	3.9363
MA	ATGGCG	30	18	0.1466	-0.813	-0.442	2.5638
AL	GCTTTA	76	128	-1.4674	-0.84	-0.714	2.3556
AL	GCTTTG	68	304	-6.0791	-0.525	2.994	31.7093
AL	GCTCTT	60	56	-0.0252	2.769	0.382	1.6387
AL	GCTCTC	21	10	0.2327	-0.848	-0.322	2.2806
AL	GCTCTA	37	55	-0.5304	-0.037	0.461	1.2389
AL	GCTCTG	28	26	-0.0084	0.675	0.949	1.2033
AL	GCCTTA	41	60	-0.5639	0.36	1.754	1.2458
AL	GCCTTG	44	113	-1.8279	-0.485	2.631	5.5035
AL	GCCCTT	28	34	-0.2097	-0.649	1.727	0.988
AL	GCCCTC	23	9	0.3039	2.443	-0.544	2.9308
AL	GCCCTA	30	24	0.088	-0.624	3.289	1.5212
AL	GCCCTG	24	10	0.3018	-0.632	4.798	2.8685
AL	GCATTA	77	41	0.7441	-0.53	-0.602	5.7235
AL	GCATTG	59	91	-0.9287	0.83	-0.524	1.5837
AL	GCACTT	41	20	0.4423	-0.64	-0.207	3.7508
AL	GCACTC	16	6	0.218	0.168	-0.47	2.2734
AL	GCACTA	43	26	0.3374	-0.658	-0.539	2.9249
AL	GCACTG	33	12	0.459	-0.446	-0.55	4.2233
AL	GCGTTA	25	13	0.2494	-0.213	-0.678	2.3687
AL	GCGTTG	35	25	0.1781	0.39	-0.879	1.97
AL	GCGCTT	25	12	0.2746	1.731	2.917	2.5801
AL	GCGCTC	14	5	0.197	1.882	3.289	2.1217
AL	GCGCTA	22	19	0.0293	0.231	15.006	1.1902
AL	GCGCTG	23	3	0.4549	1.92	-0.485	5.4416
LL	TTATTA	112	72	0.7348	-0.085	-0.747	1.2078
LL	TTATTG	122	111	0.0198	-0.64	1.019	2.8456
LL	TTACTT	82	23	1.2501	-0.059	-0.698	4.2412
LL	TTACTC	42	5	0.8028	0.076	-0.198	4.988
LL	TTACTA	76	62	0.1837	-0.575	11.417	1.5734
LL	TTACTG	74	34	0.8107	0.99	2.631	1.7095
LL	TTGTTA	82	73	0.0518	8.409	13.452	2.0782
LL	TTGTTG	86	190	-2.6642	5.347	5.558	24.8155
LL	TTGCTT	58	34	0.4593	1.429	0.973	1.1055
LL	TTGCTC	34	10	0.5072	-0.726	-0.014	2.04
LL	TTGCTA	47	64	-0.5013	4.182	-0.656	4.5521
LL	TTGCTG	45	35	0.1497	2.114	-0.233	1.191
LL	CTTTTA	111	42	1.4318	13.412	6.322	3.2678
LL	CTTTTG	98	85	0.1157	7.554	18.99	2.1154
LL	CTTCTT	61	11	1.0764	3.119	-0.246	5.277
LL	CTTCTC	29	3	0.5651	1.093	-0.6	3.8262
LL	CTTCTA	53	21	0.661	0.715	2.117	1.8364
LL	CTCTTA	28	10	0.3754	0.727	-0.042	1.4529
LL	CTCTTG	28	23	0.0639	0.334	2.869	1.107
LL	CTCCTT	17	4	0.2776	-0.086	-0.217	1.5317
LL	CTCCTC	9	1	0.1737	-0.554	-0.477	1.3565
LL	CTCCTA	17	2	0.3255	-0.188	-0.232	2.2672
LL	CTCCTG	19	1	0.3934	-0.633	-0.503	3.2311
LL	CTATTA	84	62	0.3594	1.252	8.591	1.3079
LL	CTATTG	66	76	-0.3715	-0.629	-0.413	3.8464
LL	CTACTT	38	12	0.5472	-0.207	-0.584	2.0298
LL	CTACTC	21	4	0.3654	-0.579	-0.614	2.0771
LL	CTACTA	59	21	0.7928	6.058	-0.504	2.3239
LL	CTACTG	44	14	0.631	0.652	-0.397	2.224
LL	CTGTTA	48	27	0.4074	1.648	0.007	1.0893
LL	CTGTTG	40	49	-0.2956	4.343	-0.086	3.0887
LL	CTGCTT	37	8	0.6211	-0.704	-0.681	2.9503
LL	CTGCTC	23	1	0.4813	0.282	-0.437	4.0247
LL	CTGCTA	44	17	0.5591	0.877	0.642	1.7099
RL	CGTTTA	27	40	-0.7484	-0.715	1.006	2.5157
RL	CGTTTG	32	32	-0.1309	0.635	7.235	1.2082
RL	CGTCTT	14	11	0.0899	-0.644	-0.762	0.7947
RL	CGTCTC	5	6	-0.0695	-0.063	1.199	0.7341
RL	CGTCTA	17	17	-0.0696	-0.538	-0.702	0.9738
RL	CGTCTG	15	7	0.3312	-0.405	-0.164	1.0394
RL	CGCTTA	17	3	0.6174	-0.467	-0.251	2.3042
RL	CGCTTG	13	5	0.3394	-0.578	0.339	1.1228
RL	CGCCTT	12	2	0.4416	0.056	-0.447	1.7795
RL	CGCCTC	5	2	0.1268	-0.519	0.836	0.6485
RL	CGCCTA	11	2	0.3966	-0.234	-0.493	1.5932
RL	CGCCTG	9	0	0.4048	-0.394	-0.09	2.27
RL	CGATTA	16	2	0.6215	0.537	-0.543	2.569
RL	CGACTT	17	1	0.7156	0.13	-0.289	3.4001
RL	CGACTC	3	0	0.1349	0.197	-0.394	0.7546
RL	CGACTA	13	3	0.4375	-0.638	2.217	1.598
RL	CGGTTA	19	0	0.8546	0.943	-0.139	4.8136
RL	CGGTTG	16	1	0.6706	-0.228	-0.476	3.1703
RL	CGGCTT	10	1	0.4007	-0.415	0.236	1.8362
RL	CGGCTC	0	0	0	1.797	-0.227	0
RL	CGGCTA	11	0	0.4948	0.228	-0.301	2.7769
RL	CGGCTG	15	0	0.6747	5.294	-0.383	3.7934
RL	AGATTA	86	149	-3.4433	-0.373	9.225	10.4591
RL	AGATTG	91	191	-5.2794	-0.687	-0.64	18.5157
RL	AGACTT	39	26	0.4784	3.07	0.908	1.0816
RL	AGACTC	12	5	0.2944	5.425	2.122	1.0115
RL	AGACTA	59	55	-0.0451	-0.217	-0.747	1.3105
RL	AGACTG	35	34	-0.0941	1.01	-0.852	1.1891
RL	AGGTTA	48	18	1.2757	-0.46	-0.704	2.7208
RL	AGGTTG	37	23	0.5356	1.268	0.944	1.1433
RL	AGGCTT	30	8	0.9568	-0.736	-0.247	2.7475
RL	AGGCTC	17	7	0.4212	-0.36	5.769	1.2377
RL	AGGCTA	47	10	1.6233	6.598	-0.552	4.8764
RL	AGGCTG	26	10	0.6788	-0.636	0.786	1.7162
KL	AAATTA	193	151	0.2694	-0.751	3.204	2.0028
KL	AAATTG	140	242	-1.182	6.256	0.582	10.3651
KL	AAACTT	116	52	0.5649	-0.66	1.228	6.0073
KL	AAACTC	39	17	0.195	3.499	0.379	2.5843
KL	AAACTA	142	83	0.4904	6.407	5.283	4.0744
KL	AAACTG	114	73	0.3275	2.026	23.76	2.7265
KL	AAGTTA	96	93	-0.052	5.163	13.432	1.2344
KL	AAGTTG	138	256	-1.3467	0.613	2.435	12.8605
KL	AAGCTT	81	35	0.4081	-0.548	3.067	4.6652
KL	AAGCTC	38	16	0.1958	-0.661	-0.821	2.6491
KL	AAGCTA	79	83	-0.1101	-0.459	-0.886	1.3199
KL	AAGCTG	72	64	0.0208	0.145	0.855	1.171
NL	AATTTA	153	74	1.0594	-0.346	-0.292	3.0838
NL	AATTTG	169	114	0.6542	5.227	-0.771	1.3094
NL	AATCTT	69	29	0.5477	2.067	0.111	2.3881
NL	AATCTC	42	6	0.5197	-0.698	-0.711	5.0558
NL	AATCTA	82	34	0.6583	-0.621	-0.761	2.7669
NL	AATCTG	60	19	0.5757	0.552	-0.741	3.3502
NL	AACTTA	91	69	0.2305	-0.693	2.867	1.2223
NL	AACTTG	92	205	-1.9298	-0.518	2.906	26.1709
NL	AACCTT	61	27	0.4624	-0.049	-0.477	2.0091
NL	AACCTC	31	9	0.3105	-0.049	-0.837	2.2289
NL	AACCTA	30	35	-0.12	5.516	1.662	1.924
NL	AACCTG	40	28	0.1386	-0.262	-0.744	0.9997
DL	GATTTA	183	147	0.2754	4.017	0.037	3.0895
DL	GATTTG	164	276	-1.6684	1.691	0.848	7.4817
DL	GATCTT	89	49	0.4325	-0.678	-0.368	4.5577
DL	GATCTC	39	9	0.3551	-0.353	0.471	5.7904
DL	GATCTA	75	54	0.1958	0.673	1.593	2.299
DL	GATCTG	57	40	0.1626	2.286	-0.672	2.0487
DL	GACTTA	74	82	-0.1881	-0.012	2.561	1.1873
DL	GACTTG	79	211	-1.8399	-0.73	0.006	14.9395
DL	GACCTT	51	27	0.2622	-0.598	0.636	3.1022
DL	GACCTC	19	15	0.0321	-0.078	0.568	1.0329
DL	GACCTA	42	41	-0.0332	-0.151	1.601	1.0888
DL	GACCTG	41	26	0.1538	-0.645	0.244	2.0021
FL	TTTTTA	158	76	1.1583	-0.077	1.913	1.7774
FL	TTTTTG	182	111	0.9395	8.077	-0.866	1.2922
FL	TTTCTT	89	12	1.1709	-0.657	0.41	8.4262
FL	TTTCTC	38	3	0.5357	-0.324	0.105	5.0042
FL	TTTCTA	91	19	1.084	-0.369	1.242	5.8208
FL	TTTCTG	69	15	0.8119	-0.648	-0.494	4.3406
FL	TTCTTA	68	65	-0.0449	5.7	0.043	2.9698
FL	TTCTTG	81	170	-1.6114	-0.189	2.971	26.7441
FL	TTCCTT	52	18	0.4992	-0.553	1.106	1.8867
FL	TTCCTC	20	12	0.1066	0.335	0.938	0.8361
FL	TTCCTA	43	28	0.1921	0.857	1.686	1.0425
FL	TTCCTG	47	24	0.3211	-0.667	-0.739	1.0671
CL	TGTTTA	50	23	1.232	-0.537	-0.366	0.9647
CL	TGTTTG	50	52	-0.3329	-0.233	-0.569	6.057
CL	TGTCTT	28	10	0.8453	-0.653	-0.528	0.9133
CL	TGTCTC	17	0	0.8408	0.014	1.595	2.7948
CL	TGTCTA	32	21	0.4496	0.032	2.498	1.3603
CL	TGTCTG	19	9	0.4541	-0.084	-0.639	0.787
CL	TGCTTA	39	6	1.6052	-0.311	-0.14	2.556
CL	TGCTTG	32	13	0.8813	-0.684	-0.269	0.886
CL	TGCCTT	20	1	0.9353	-0.739	0.046	2.4692
CL	TGCCTC	9	0	0.4452	-0.722	-0.173	1.4638
CL	TGCCTA	14	7	0.3147	0.843	0.425	0.7415
CL	TGCCTG	11	2	0.4362	0.957	-0.598	0.9013
PL	CCTTTA	73	29	1.3203	0.691	1.609	3.1833
PL	CCTTTG	70	56	0.2843	0.109	3.614	1.1534
PL	CCTCTT	33	10	0.7052	-0.131	-0.083	2.4718
PL	CCTCTC	16	6	0.3018	-0.513	-0.254	1.2341
PL	CCTCTA	28	21	0.1625	0.933	-0.659	0.9335
PL	CCTCTG	29	11	0.5426	-0.575	-0.562	1.7613
PL	CCCTTA	39	17	0.6529	-0.537	-0.219	1.7791
PL	CCCTTG	23	23	-0.0668	2.434	-0.599	1.1314
PL	CCCCTT	27	2	0.7922	0.268	-0.06	4.7728
PL	CCCCTC	18	3	0.4701	2.57	-0.107	2.3853
PL	CCCCTA	14	6	0.238	0.95	-0.529	1.0279
PL	CCCCTG	13	5	0.2409	-0.057	-0.618	1.0734
PL	CCATTA	69	107	-1.5237	0.438	2.31	6.7756
PL	CCATTG	73	190	-4.2865	-0.529	1.421	25.7976
PL	CCACTT	38	23	0.412	1.144	0.215	1.1275
PL	CCACTC	21	6	0.4614	-0.548	0.024	1.8662
PL	CCACTA	45	35	0.2176	-0.698	0.96	1.0398
PL	CCACTG	43	23	0.5716	-0.536	-0.678	1.39
PL	CCGTTA	50	11	1.213	8.962	1.031	4.745
PL	CCGTTG	30	9	0.6442	-0.796	0.337	2.323
PL	CCGCTT	11	5	0.177	1.185	0.648	0.8762
PL	CCGCTC	4	2	0.058	1.084	0.299	0.5324
PL	CCGCTA	24	15	0.2437	1.192	23.502	0.9514
PL	CCGCTG	31	4	0.8503	8.258	-0.138	4.3787
QL	CAATTA	126	102	0.2605	-0.657	-0.395	1.3594
QL	CAATTG	102	222	-2.4803	1.357	1.142	27.3058
QL	CAACTT	73	24	0.8283	-0.576	2.585	4.1136
QL	CAACTC	39	7	0.5549	-0.477	0.513	4.3416
QL	CAACTA	71	49	0.3104	-0.686	-0.183	1.1416
QL	CAACTG	83	35	0.7929	5.896	-0.66	3.0353
QL	CAGTTA	48	33	0.2123	3.135	0.98	1.0551
QL	CAGTTG	58	41	0.2348	-0.258	-0.248	1.0839
QL	CAGCTT	31	11	0.3361	0.646	-0.352	1.9284
QL	CAGCTC	34	1	0.5822	7.152	-0.293	7.1195
QL	CAGCTA	43	15	0.4712	-0.312	-0.406	2.4856
QL	CAGCTG	40	12	0.4761	0.232	-0.088	2.8155
SL	TCTTTA	114	87	0.5032	1.542	-0.554	1.6197
SL	TCTTTG	119	235	-3.622	5.217	14.481	29.014
SL	TCTCTT	65	35	0.707	-0.006	-0.355	1.2114
SL	TCTCTC	33	3	0.7838	-0.057	3.202	4.4621
SL	TCTCTA	55	58	-0.2182	-0.741	1.313	2.759
SL	TCTCTG	41	23	0.4194	0.165	-0.188	1.0303
SL	TCCTTA	61	39	0.4865	-0.667	6.31	1.0803
SL	TCCTTG	49	79	-0.9804	0.283	7.081	7.3719
SL	TCCCTT	34	15	0.465	-0.569	0.631	1.2242
SL	TCCCTC	16	7	0.2205	-0.75	-0.737	0.9011
SL	TCCCTA	35	27	0.1462	-0.733	-0.22	1.115
SL	TCCCTG	18	9	0.2157	2.538	3.092	0.8674
SL	TCATTA	100	50	1.1984	0.481	2.822	1.5959
SL	TCATTG	99	62	0.8268	1.656	-0.89	1.1782
SL	TCACTT	43	10	0.8461	0.36	-0.668	3.032
SL	TCACTC	15	10	0.1078	2.331	5.828	0.7938
SL	TCACTA	49	18	0.7742	-0.754	-0.594	1.9001
SL	TCACTG	51	9	1.0858	0.259	-0.63	4.4815
SL	TCGTTA	46	20	0.6375	-0.295	0.691	1.4322
SL	TCGTTG	44	28	0.3547	-0.423	-0.858	1.0113
SL	TCGCTT	21	7	0.3523	-0.312	-0.196	1.2879
SL	TCGCTC	15	3	0.3092	-0.158	0.066	1.5266
SL	TCGCTA	34	11	0.58	1.889	0.313	1.7812
SL	TCGCTG	28	11	0.4218	0.943	2.623	1.2744
SL	AGTTTA	83	31	1.2967	0.457	-0.068	2.6126
SL	AGTTTG	66	50	0.3019	-0.645	-0.773	1.3178
SL	AGTCTT	37	6	0.8029	-0.013	-0.17	3.6144
SL	AGTCTC	19	6	0.3284	-0.608	1.068	1.2751
SL	AGTCTA	28	8	0.5081	2.067	0.311	1.7921
SL	AGTCTG	31	9	0.5585	-0.28	-0.626	1.8894
SL	AGCTTA	47	18	0.7214	-0.497	-0.832	1.7433
SL	AGCTTG	42	16	0.6471	0.003	5.431	1.6458
SL	AGCCTT	20	3	0.441	1.698	0.191	2.2637
SL	AGCCTC	8	2	0.1534	1.446	-0.71	0.8765
SL	AGCCTA	18	5	0.3308	2.952	0.781	1.3728
SL	AGCCTG	17	6	0.2756	1.191	-0.537	1.0907
EL	GAATTA	146	229	-1.1107	2.987	0.222	4.4129
EL	GAATTG	144	371	-2.7893	3.759	1.859	25.0807
EL	GAACTT	121	52	0.6875	1.131	3.53	9.4029
EL	GAACTC	39	12	0.2772	1.581	3.181	4.7934
EL	GAACTA	132	111	0.1166	5.279	-0.699	2.301
EL	GAACTG	89	69	0.1468	-0.778	-0.595	2.2773
EL	GAGTTA	76	68	0.0194	-0.236	0.281	1.5052
EL	GAGTTG	85	108	-0.3511	-0.417	-0.791	1.4686
EL	GAGCTT	55	24	0.3083	-0.247	-0.263	4.4932
EL	GAGCTC	33	12	0.213	1.238	1.771	3.574
EL	GAGCTA	51	38	0.1021	-0.586	0.373	1.8022
EL	GAGCTG	55	30	0.2382	2.739	1.015	3.2775
TL	ACTTTA	136	119	0.149	27.591	7.405	1.2814
TL	ACTTTG	112	238	-3.5615	10.355	18.067	19.6116
TL	ACTCTT	42	25	0.3552	-0.036	0.011	1.4542
TL	ACTCTC	22	6	0.3728	-0.585	-0.086	2.3524
TL	ACTCTA	45	48	-0.1777	-0.656	-0.599	1.3416
TL	ACTCTG	23	23	-0.0505	4.803	-0.315	0.9925
TL	ACCTTA	48	52	-0.2106	-0.53	1.93	1.419
TL	ACCTTG	45	85	-1.1513	-0.418	7.344	5.7267
TL	ACCCTT	32	17	0.3245	-0.624	0.29	1.4915
TL	ACCCTC	10	9	0.0044	0.399	-0.262	0.7436
TL	ACCCTA	13	23	-0.2917	7.481	1.919	1.888
TL	ACCCTG	18	5	0.3026	0.758	7.201	1.987
TL	ACATTA	82	50	0.6622	-0.655	0.507	1.9564
TL	ACATTG	65	52	0.1995	2.51	2.297	1.1427
TL	ACACTT	41	9	0.7521	1.142	-0.068	4.6922
TL	ACACTC	16	3	0.307	1.633	-0.551	2.3192
TL	ACACTA	42	21	0.4605	0.268	-0.697	1.9018
TL	ACACTG	38	15	0.5219	-0.265	-0.453	2.4655
TL	ACGTTA	49	14	0.8135	-0.073	-0.642	4.3578
TL	ACGTTG	52	31	0.4385	1.36	-0.542	1.6094
TL	ACGCTT	30	12	0.4079	0.002	4.09	2.0504
TL	ACGCTC	10	3	0.1623	-0.379	-0.095	1.2335
TL	ACGCTA	35	7	0.66	2.669	-0.617	4.36
TL	ACGCTG	24	10	0.3158	-0.496	1.129	1.6873
GL	GGTTTA	88	152	-1.952	-0.716	-0.489	4.9468
GL	GGTTTG	76	268	-5.427	-0.343	0.44	29.2983
GL	GGTCTT	48	44	0	-0.595	-0.014	1.1533
GL	GGTCTC	25	14	0.244	-0.806	-0.679	1.6707
GL	GGTCTA	47	83	-1.0923	-0.756	-0.805	3.1626
GL	GGTCTG	23	31	-0.2714	5.702	1.733	1.1555
GL	GGCTTA	31	24	0.1208	4.162	1.002	1.2263
GL	GGCTTG	35	44	-0.3261	1.593	2.373	1.1958
GL	GGCCTT	21	11	0.2257	1.143	-0.74	1.62
GL	GGCCTC	19	6	0.3124	0.228	0.208	2.4093
GL	GGCCTA	36	13	0.5472	0.672	-0.22	3.5952
GL	GGCCTG	29	9	0.4811	-0.167	-0.689	3.448
GL	GGATTA	60	31	0.6566	-0.742	3.029	3.4597
GL	GGATTG	50	37	0.2416	0.246	-0.93	1.622
GL	GGACTT	36	8	0.684	-0.686	-0.384	5.3349
GL	GGACTC	16	2	0.3466	-0.553	-0.555	3.3771
GL	GGACTA	35	10	0.6042	-0.602	-0.775	4.3353
GL	GGACTG	30	8	0.5335	-0.693	-0.384	3.9985
GL	GGGTTA	41	42	-0.1209	0.347	26.487	1.0499
GL	GGGTTG	38	64	-0.7981	-0.146	28.603	2.3908
GL	GGGCTT	39	8	0.7593	9.981	-0.102	6.0371
GL	GGGCTC	21	5	0.3899	8.49	3.481	3.1768
GL	GGGCTA	28	14	0.3192	1.159	1.682	2.0645
GL	GGGCTG	27	7	0.4857	2.492	-0.25	3.725
WL	TGGTTA	49	33	0.3965	1.784	-0.573	1.3501
WL	TGGTTG	56	58	-0.2219	-0.325	-0.771	5.2862
WL	TGGCTT	39	9	0.8901	-0.71	-0.535	2.1977
WL	TGGCTC	24	3	0.6322	0.711	-0.753	2.3918
WL	TGGCTA	48	19	0.8319	2.323	-0.188	1.206
WL	TGGCTG	32	7	0.7432	-0.711	-0.299	1.9893
HL	CATTTA	84	51	0.9663	4.912	2.724	1.7995
HL	CATTTG	91	94	-0.3936	18.319	4.672	2.0229
HL	CATCTT	21	17	0.0836	6.003	0.131	0.8759
HL	CATCTC	21	3	0.604	-0.421	-0.504	3.2042
HL	CATCTA	21	20	-0.0279	4.696	-0.72	0.9601
HL	CATCTG	25	17	0.2199	0.213	0.971	0.9578
HL	CACTTA	27	20	0.1765	0.122	3.941	0.9346
HL	CACTTG	42	55	-0.6134	2.413	0.473	2.5034
HL	CACCTT	13	8	0.1456	0.906	0.179	0.8268
HL	CACCTC	4	1	0.0991	1.357	0.845	0.678
HL	CACCTA	13	8	0.1456	0.675	3.317	0.8268
HL	CACCTG	12	7	0.1487	0.042	0.47	0.8269
YL	TATTTA	113	52	1.1024	-0.438	0.171	1.8273
YL	TATTTG	113	106	-0.0518	0.15	3.891	4.0354
YL	TATCTT	53	11	0.8032	0.823	-0.343	3.8014
YL	TATCTC	31	2	0.5646	-0.769	0.076	4.5694
YL	TATCTA	43	28	0.244	5.551	0.548	1.0238
YL	TATCTG	55	10	0.8638	-0.663	-0.42	4.4376
YL	TACTTA	92	44	0.8619	0.555	4.281	1.5182
YL	TACTTG	83	124	-1.0242	-0.382	-0.727	12.3572
YL	TACCTT	46	14	0.602	-0.702	1.648	2.1889
YL	TACCTC	27	8	0.358	-0.225	-0.532	1.5777
YL	TACCTA	42	25	0.2885	-0.387	0.908	0.9864
YL	TACCTG	34	18	0.2814	-0.084	-0.537	0.9742
IL	ATTTTA	183	112	0.9753	6.766	-0.291	1.3046
IL	ATTTTG	150	154	-0.2888	-0.077	5.383	5.8491
IL	ATTCTT	92	47	0.6532	-0.534	2.129	1.4601
IL	ATTCTC	43	12	0.4797	-0.646	-0.747	2.4738
IL	ATTCTA	75	63	0.1006	0.136	0.657	1.7969
IL	ATTCTG	71	33	0.5613	-0.728	-0.791	1.562
IL	ATCTTA	54	81	-0.5512	5.627	-0.783	6.9407
IL	ATCTTG	55	140	-1.5675	4.403	-0.519	22.1988
IL	ATCCTT	55	32	0.3222	-0.241	0.207	1.0747
IL	ATCCTC	27	6	0.3281	-0.353	-0.351	2.1825
IL	ATCCTA	39	35	0.0131	0.287	-0.246	1.5355
IL	ATCCTG	41	20	0.3076	-0.796	-0.189	1.1634
IL	ATATTA	123	24	1.5528	0.8	-0.121	9.1434
IL	ATATTG	96	42	0.8048	-0.195	-0.402	2.0653
IL	ATACTT	70	9	0.9652	-0.382	-0.238	7.4655
IL	ATACTC	27	2	0.398	-0.329	-0.661	3.9857
IL	ATACTA	65	12	0.8325	-0.687	-0.358	5.3237
IL	ATACTG	53	8	0.7101	-0.804	-0.449	5.1896
VL	GTTTTA	113	101	0.0619	1.287	0.216	1.2491
VL	GTTTTG	93	228	-3.4293	-0.64	0.304	19.3463
VL	GTTCTT	71	82	-0.4065	0.71	34.431	1.6437
VL	GTTCTC	33	14	0.3903	-0.188	-0.4	2.3076
VL	GTTCTA	51	46	0.018	-0.123	0.95	1.0834
VL	GTTCTG	38	34	0.02	1.206	-0.912	1.0227
VL	GTCTTA	36	61	-0.6727	3.337	0.361	3.076
VL	GTCTTG	52	148	-2.4103	-0.821	-0.669	14.7168
VL	GTCCTT	48	22	0.5284	6.226	-0.647	2.7345
VL	GTCCTC	18	12	0.1081	-0.367	1.139	0.9939
VL	GTCCTA	38	23	0.2842	0.442	3.519	1.5449
VL	GTCCTG	35	9	0.5545	1.389	5.392	3.9882
VL	GTATTA	58	19	0.8207	0.612	-0.142	4.912
VL	GTATTG	55	38	0.2982	0.386	-0.334	1.4854
VL	GTACTT	47	8	0.8427	0.104	-0.672	6.9089
VL	GTACTC	19	3	0.3463	-0.726	-0.429	3.1693
VL	GTACTA	39	16	0.4744	-0.69	-0.117	2.719
VL	GTACTG	36	10	0.5525	-0.601	-0.384	3.8308
VL	GTGTTA	42	26	0.3002	3.598	0.281	1.5709
VL	GTGTTG	50	55	-0.2203	-0.294	-0.554	1.2935
VL	GTGCTT	30	12	0.3723	-0.293	-0.595	2.3065
VL	GTGCTC	26	2	0.5245	2.06	-0.438	5.4702
VL	GTGCTA	30	20	0.1801	-0.448	-0.383	1.2142
VL	GTGCTG	31	11	0.4184	-0.633	-0.782	2.689
ML	ATGTTA	63	54	0.0768	7.541	-0.038	1.4462
ML	ATGTTG	73	97	-0.6168	2.472	1.679	6.6229
ML	ATGCTT	75	33	0.7328	7.8	6.141	2.3255
ML	ATGCTC	31	5	0.48	-0.17	-0.499	3.5728
ML	ATGCTA	67	39	0.4595	2.289	1.098	1.2476
ML	ATGCTG	53	22	0.5449	0.116	-0.295	2.0256
AR	GCTCGT	13	76	-3.2288	-0.675	2.201	6.0838
AR	GCTCGC	10	10	-0.042	-0.362	-0.7	1.062
AR	GCTCGG	5	2	0.1301	-0.01	-1.046	1.2438
AR	GCTAGA	34	163	-6.6425	4.039	2.929	10.8111
AR	GCTAGG	21	28	-0.4409	0.613	-0.727	1.094
AR	GCCCGT	20	45	-1.3436	5.099	2.429	1.2118
AR	GCCCGC	4	6	-0.1176	-0.466	-0.587	0.607
AR	GCCCGA	5	0	0.2309	0.258	0.276	2.1695
AR	GCCCGG	2	1	0.042	0.656	-0.611	0.5879
AR	GCCAGA	24	129	-5.3912	2.336	0.371	9.53
AR	GCCAGG	19	15	0.1217	-0.766	-0.298	1.9828
AR	GCACGT	8	17	-0.4871	1.155	-0.37	0.8266
AR	GCACGC	5	3	0.0798	-0.025	-0.567	1.0165
AR	GCACGA	7	0	0.3233	0.626	-0.227	3.0426
AR	GCACGG	7	0	0.3233	-0.774	-0.254	3.0426
AR	GCAAGA	79	93	-1.0373	15.967	2.294	2.6999
AR	GCAAGG	42	23	0.7809	4.855	8.479	5.7185
AR	GCGCGT	3	3	-0.0126	0.24	0.2	0.5962
AR	GCGCGC	4	3	0.0336	-0.5	1.203	0.7865
AR	GCGCGA	4	1	0.1344	-0.46	-0.065	1.2337
AR	GCGCGG	5	0	0.2309	0.2	-0.21	2.1695
AR	GCGAGA	21	8	0.5668	-0.681	4.463	4.1436
AR	GCGAGG	7	2	0.2225	0.492	-0.331	1.8811
LR	TTACGT	23	38	-0.8439	-0.602	0.373	2.6982
LR	TTACGC	12	5	0.2993	-0.404	-0.658	1.0443
LR	TTACGG	13	0	0.5944	-0.72	-0.149	3.3593
LR	TTAAGA	102	108	-0.7235	0.627	-0.784	2.2009
LR	TTAAGG	62	20	1.8372	1.61	-0.342	4.3005
LR	TTGCGT	24	43	-1.0476	-0.7	2.173	3.3247
LR	TTGCGC	13	7	0.2452	-0.637	-0.533	0.9013
LR	TTGCGA	15	3	0.5362	0.489	-0.678	2.0061
LR	TTGCGG	15	1	0.636	-0.343	-0.539	3.0212
LR	TTGAGA	92	237	-7.6158	-0.421	1.611	29.302
LR	TTGAGG	48	32	0.5985	-0.713	-0.786	1.1934
LR	CTTCGT	16	6	0.4323	-0.656	0.757	1.3451
LR	CTTCGC	6	2	0.1746	-0.169	-0.684	0.7953
LR	CTTCGG	4	0	0.1829	0.779	-0.326	1.0294
LR	CTTAGA	28	12	0.6817	9.458	7.748	1.6644
LR	CTTAGG	20	2	0.8147	1.312	0.558	3.5099
LR	CTCCGT	3	0	0.1372	1.182	2.302	0.7717
LR	CTCCGC	5	2	0.1289	-0.459	1.434	0.6627
LR	CTCCGA	9	0	0.4115	-0.005	-0.36	2.3214
LR	CTCCGG	2	0	0.0914	-0.111	-0.322	0.5142
LR	CTCAGA	21	7	0.611	-0.031	0.202	1.7881
LR	CTCAGG	11	0	0.503	-0.091	0.138	2.8399
LR	CTACGT	26	27	-0.158	5.25	6.086	1.1432
LR	CTACGC	11	3	0.3533	-0.164	-0.567	1.3204
LR	CTACGG	5	1	0.1787	-0.11	-0.185	0.8578
LR	CTAAGA	43	69	-1.4758	0.58	1.851	4.1309
LR	CTAAGG	30	17	0.5237	-0.632	3.954	1.2256
LR	CTGCGT	12	5	0.2993	-0.767	0.705	1.0443
LR	CTGCGC	6	2	0.1746	-0.587	-0.576	0.7953
LR	CTGCGG	11	0	0.503	1.43	-0.386	2.8399
LR	CTGAGA	44	16	1.2137	-0.703	4.109	2.7961
LR	CTGAGG	20	5	0.6651	-0.279	-0.738	2.1841
RR	CGTCGT	12	46	-2.8391	1.421	32.856	8.1064
RR	CGTCGC	4	1	0.2163	-0.602	-0.269	0.6531
RR	CGTCGA	7	0	0.5205	-0.572	-0.19	1.7393
RR	CGTCGG	5	0	0.3718	-0.45	-0.237	1.2406
RR	CGTAGA	12	29	-1.4601	4.026	8.427	3.6899
RR	CGTAGG	8	7	0.027	1.409	-0.729	0.7029
RR	CGCCGT	4	5	-0.1082	-0.747	1.627	0.6993
RR	CGCCGC	5	0	0.3718	0.365	-0.426	1.2406
RR	CGCCGA	1	0	0.0744	0.237	-0.294	0.2474
RR	CGCCGG	2	0	0.1487	-0.578	-0.239	0.4951
RR	CGCAGA	11	6	0.3312	0.089	-0.709	0.8002
RR	CGCAGG	6	1	0.365	-0.202	-0.471	1.0041
RR	CGACGT	10	0	0.7435	0.927	-0.145	2.4902
RR	CGACGC	4	0	0.2974	-0.562	-0.328	0.9917
RR	CGGCGT	5	1	0.2906	-0.439	0.041	0.8223
RR	CGGCGC	3	0	0.2231	-0.471	-0.169	0.7432
RR	CGGCGA	1	0	0.0744	0.125	-0.175	0.2474
RR	CGGCGG	4	0	0.2974	0.28	-0.123	0.9917
RR	CGGAGA	8	1	0.5137	1.104	-0.806	1.3935
RR	CGGAGG	5	0	0.3718	-0.09	-0.362	1.2406
RR	AGACGT	13	29	-1.3858	5.012	7.424	3.4184
RR	AGACGC	6	5	0.0405	3.863	-0.252	0.6283
RR	AGACGA	12	4	0.5678	2.699	0.671	1.1626
RR	AGACGG	11	1	0.7368	-0.242	-0.629	2.0191
RR	AGAAGA	140	219	-7.3549	21.077	4.153	17.3031
RR	AGAAGG	51	23	1.9263	-0.694	-0.597	2.1013
RR	AGGCGT	16	4	0.8652	-0.537	0.588	1.7391
RR	AGGCGC	9	1	0.5881	-0.701	-0.636	1.5976
RR	AGGAGA	47	15	2.2778	-0.438	1.997	3.2234
RR	AGGAGG	25	4	1.5343	-0.438	-0.614	3.3246
KR	AAACGT	30	36	-0.1632	7.079	0.794	1.6619
KR	AAACGC	17	2	0.2608	4.077	1.638	2.7939
KR	AAACGA	44	2	0.7359	-0.642	-0.611	9.0268
KR	AAACGG	30	1	0.5087	-0.417	-0.636	6.5415
KR	AAAAGA	217	122	1.4764	5.001	1.822	3.9491
KR	AAAAGG	117	37	1.3485	1.418	3.001	7.6403
KR	AAGCGT	29	48	-0.4112	0.004	3.015	3.4054
KR	AAGCGC	21	8	0.216	-0.607	-0.625	1.5249
KR	AAGCGA	24	3	0.3647	0.11	-0.966	3.7086
KR	AAGCGG	14	3	0.1888	-0.012	-0.181	1.7793
KR	AAGAGA	115	287	-3.4861	-0.146	5.488	40.0025
KR	AAGAGG	73	27	0.7663	-0.365	-0.032	3.9437
NR	AATCGT	30	14	0.5025	-0.77	1.669	1.1649
NR	AATCGC	18	2	0.5398	-0.689	-0.35	2.5452
NR	AATCGA	19	1	0.6111	0.431	-0.658	3.3634
NR	AATCGG	11	0	0.3754	0.184	-0.258	2.4571
NR	AATAGA	96	52	1.34	-0.051	2.414	1.5084
NR	AATAGG	56	11	1.5014	-0.776	-0.806	5.015
NR	AACCGT	29	32	-0.2017	4.71	-0.609	1.905
NR	AACCGC	15	2	0.4374	0.687	0.52	2.0096
NR	AACCGA	16	2	0.4715	-0.719	-0.497	2.1849
NR	AACCGG	12	2	0.335	-0.229	0.406	1.5073
NR	AACAGA	73	133	-2.4603	-0.085	5.764	17.3608
NR	AACAGG	30	18	0.3536	0.123	-0.577	0.9388
DR	GATCGT	32	38	-0.3241	-0.108	-0.182	1.4086
DR	GATCGC	11	7	0.1153	0.42	-0.087	0.8099
DR	GATCGA	19	3	0.5391	-0.161	0.124	3.0347
DR	GATCGG	14	4	0.3303	-0.756	8.416	1.6673
DR	GATAGA	96	72	0.5981	-0.617	10.782	1.405
DR	GACCGT	13	40	-1.0502	-0.487	4.915	5.2229
DR	GACCGC	17	8	0.2835	4.852	2.156	1.254
DR	GACCGA	10	1	0.3054	-0.284	-0.678	2.0266
DR	GACCGG	12	0	0.4113	1.016	-0.247	3.2973
DR	GACAGA	65	106	-1.7358	1.211	1.328	5.9537
DR	GACAGG	26	18	0.2181	-0.478	0.178	1.0298
FR	TTTCGT	25	12	0.4201	-0.682	2.689	1.3341
FR	TTTCGC	16	3	0.449	-0.729	-0.538	2.1634
FR	TTTCGG	16	0	0.5644	-0.457	-0.145	4.115
FR	TTTAGA	75	54	0.5675	3.067	5.721	1.177
FR	TTTAGG	46	7	1.3533	-0.274	0.642	6.3189
FR	TTCCGT	23	38	-0.6511	0.998	0.537	2.8915
FR	TTCCGC	5	6	-0.0545	1.056	-0.34	0.7281
FR	TTCCGA	15	3	0.4137	-0.704	0.908	1.9787
FR	TTCCGG	7	1	0.2084	-0.483	-0.481	1.2303
FR	TTCAGA	82	150	-2.88	7.324	10.621	14.5478
FR	TTCAGG	29	14	0.4842	-0.443	-0.428	1.437
CR	TGTCGT	5	16	-1.5401	0.044	1.324	3.5728
CR	TGTCGC	5	1	0.4834	-0.653	-0.451	0.7138
CR	TGTCGA	6	0	0.7419	-0.625	-0.273	1.3218
CR	TGTCGG	4	0	0.4946	-0.704	-0.325	0.8749
CR	TGTAGA	11	24	-1.8774	7.093	5.325	4.0966
CR	TGTAGG	20	7	1.5288	0.777	-0.451	1.2672
CR	TGCCGT	14	10	0.3821	5.562	8.407	0.7707
CR	TGCCGC	1	3	-0.281	0.145	4.233	0.8369
CR	TGCCGG	5	0	0.6183	0.279	-0.404	1.0976
CR	TGCAGA	27	10	1.9896	1.054	-0.506	1.4446
CR	TGCAGG	8	2	0.7194	0.162	-0.483	0.8998
PR	CCTCGT	17	19	-0.2811	1.02	0.036	0.9622
PR	CCTCGC	10	2	0.5895	0.583	-0.58	1.6333
PR	CCTCGG	4	1	0.2194	-0.251	-0.156	0.7418
PR	CCTAGA	21	29	-0.8022	6.757	4.836	1.4605
PR	CCTAGG	8	6	0.1097	6.651	-0.303	0.6952
PR	CCCCGT	5	2	0.2125	-0.39	1.249	0.7209
PR	CCCCGC	2	2	-0.0137	-0.231	0.099	0.4269
PR	CCCCGA	1	0	0.0754	2.26	-0.44	0.2788
PR	CCCCGG	3	0	0.2262	-0.71	-0.383	0.8384
PR	CCCAGA	18	13	0.2879	0.234	0.098	0.9152
PR	CCCAGG	7	1	0.4456	1.308	-0.237	1.3817
PR	CCACGT	17	22	-0.5279	-0.387	2.296	1.1741
PR	CCACGC	3	6	-0.2674	2.045	-0.56	0.8598
PR	CCACGG	7	1	0.4456	-0.726	-0.702	1.3817
PR	CCAAGA	71	162	-7.9733	6.167	12.648	17.556
PR	CCAAGG	45	17	1.9948	7.551	-0.795	3.4138
PR	CCGCGT	4	0	0.3016	-0.438	1.364	1.1192
PR	CCGCGC	4	0	0.3016	-0.509	-0.322	1.1192
PR	CCGCGA	6	0	0.4524	-0.371	-0.326	1.6826
PR	CCGCGG	6	0	0.4524	1.307	-0.29	1.6826
PR	CCGAGA	19	6	0.9391	-0.654	-0.123	2.0382
PR	CCGAGG	5	0	0.377	1.033	-0.089	1.4006
QR	CAACGT	27	36	-0.4115	-0.53	0.757	2.0874
QR	CAACGC	10	3	0.2255	1.461	0.778	1.1173
QR	CAACGA	21	4	0.5578	-0.182	0.688	2.6179
QR	CAACGG	7	0	0.2347	3.566	0.515	1.7507
QR	CAAAGA	105	189	-3.3927	-0.605	6.996	20.9359
QR	CAAAGG	71	31	1.2465	2.179	0.685	2.9336
QR	CAGCGT	22	6	0.5181	0.951	0.982	2.1009
QR	CAGCGC	9	4	0.1554	-0.73	0.561	0.8256
QR	CAGCGA	13	1	0.3993	-0.581	-0.352	2.477
QR	CAGCGG	14	1	0.4328	2.627	-0.13	2.7015
QR	CAGAGA	58	19	1.2496	-0.663	4.161	3.849
QR	CAGAGG	30	5	0.8229	-0.57	-0.712	3.8828
SR	TCTCGT	19	49	-1.9796	-0.684	4.099	7.2909
SR	TCTCGC	19	9	0.5275	3.352	2.027	0.983
SR	TCTCGG	10	0	0.5745	-0.615	0.165	2.2758
SR	TCTAGA	53	75	-1.6559	3.644	9.438	5.1932
SR	TCTAGG	26	16	0.4909	3.508	-0.474	0.9176
SR	TCCCGT	10	28	-1.1804	-0.306	-0.006	4.6549
SR	TCCCGC	14	3	0.6163	4.772	-0.658	1.5203
SR	TCCCGA	11	3	0.4439	-0.787	2.114	1.1066
SR	TCCCGG	3	1	0.1097	0.44	-0.599	0.4681
SR	TCCAGA	52	106	-3.6563	0.48	3.535	12.4193
SR	TCCAGG	18	14	0.1566	0.524	-0.722	0.8732
SR	TCACGT	10	5	0.2611	2.92	3.346	0.7409
SR	TCACGC	7	4	0.1514	0.081	0.448	0.6294
SR	TCACGA	12	1	0.6267	-0.183	-0.359	2.0067
SR	TCACGG	14	0	0.8043	1.067	-0.309	3.1931
SR	TCAAGA	88	68	0.7937	5.75	7.598	1.3011
SR	TCAAGG	50	14	1.9951	4.185	1.764	3.2221
SR	TCGCGT	8	1	0.3969	-0.706	1.964	1.2526
SR	TCGCGC	5	2	0.1619	-0.808	0.033	0.5917
SR	TCGCGA	7	0	0.4022	-0.649	-0.29	1.5904
SR	TCGCGG	5	0	0.2873	-0.617	-0.36	1.1348
SR	TCGAGA	31	20	0.5274	-0.695	-0.781	0.9441
SR	TCGAGG	22	8	0.7625	0.788	3.102	1.3522
SR	AGTCGT	15	8	0.3603	-0.686	-0.501	0.8327
SR	AGTCGC	8	1	0.3969	-0.697	-0.451	1.2526
SR	AGTCGA	10	2	0.4492	-0.304	1.514	1.2317
SR	AGTCGG	3	0	0.1724	1.402	-0.339	0.6801
SR	AGTAGA	43	13	1.6556	0.522	8.258	2.6113
SR	AGTAGG	30	3	1.5355	-0.697	-0.28	4.3088
SR	AGCCGT	12	6	0.3133	-0.516	-0.663	0.7937
SR	AGCCGC	14	1	0.7416	5.424	-0.538	2.403
SR	AGCCGA	1	0	0.0575	3.377	-0.38	0.2265
SR	AGCCGG	2	0	0.1149	0.675	-0.334	0.4532
SR	AGCAGA	37	20	0.8721	-0.846	-0.355	1.1161
SR	AGCAGG	23	5	1.008	-0.402	-0.449	2.1985
ER	GAACGT	36	76	-1.0704	-0.089	-0.658	5.0674
ER	GAACGC	26	11	0.3194	-0.583	-0.662	2.1048
ER	GAACGG	26	5	0.4688	0.099	2.575	3.991
ER	GAAAGA	165	269	-2.9313	1.529	0.137	12.687
ER	GAAAGG	75	40	0.7156	-0.337	-0.707	3.3692
ER	GAGCGT	15	25	-0.2801	0.097	0.085	1.5533
ER	GAGCGC	15	3	0.2676	0.314	-0.689	2.4207
ER	GAGCGA	15	3	0.2676	-0.592	0.75	2.4207
ER	GAGCGG	10	2	0.1784	-0.779	0.592	1.7287
ER	GAGAGA	66	42	0.4604	-0.667	3.74	2.1449
ER	GAGAGG	27	13	0.2925	1.487	-0.643	1.8622
TR	ACTCGT	20	16	0.1361	-0.472	5.245	0.8673
TR	ACTCGC	15	1	0.744	1.391	1.855	3.0225
TR	ACTCGA	12	1	0.5835	-0.166	-0.636	2.3301
TR	ACTCGG	7	0	0.3744	-0.419	-0.045	1.8004
TR	ACTAGA	43	80	-2.3682	4.288	5.624	6.388
TR	ACTAGG	20	8	0.6029	4.24	3.101	1.4519
TR	ACCCGT	9	26	-1.0358	-0.416	-0.574	3.6942
TR	ACCCGC	8	2	0.3112	-0.36	-0.24	1.1012
TR	ACCCGA	9	1	0.423	-0.818	-0.673	1.6653
TR	ACCCGG	2	0	0.107	0.913	-0.112	0.5124
TR	ACCAGA	37	105	-4.148	-0.577	3.674	14.2108
TR	ACCAGG	17	18	-0.1411	0.083	0.936	1.0151
TR	ACACGT	19	10	0.4327	-0.695	-0.06	1.0768
TR	ACACGC	8	2	0.3112	-0.315	-0.703	1.1012
TR	ACACGG	6	1	0.2626	0.476	0.024	1.0452
TR	ACAAGA	83	77	-0.0537	2.766	8.78	1.377
TR	ACAAGG	66	9	3.005	20.222	-0.498	9.6039
TR	ACGCGT	5	5	-0.0243	0.562	-0.717	0.6327
TR	ACGCGC	3	1	0.1021	-0.026	-0.443	0.5169
TR	ACGCGA	6	0	0.3209	-0.308	-0.39	1.542
TR	ACGCGG	4	1	0.1556	-0.495	1.014	0.6767
TR	ACGAGA	36	15	1.0502	-0.567	-0.538	2.0333
TR	ACGAGG	26	3	1.2156	1.1	-0.682	4.244
GR	GGTCGT	10	64	-3.1886	0.368	-0.325	6.646
GR	GGTCGC	4	8	-0.252	1.129	-0.465	0.6661
GR	GGTCGA	9	1	0.4216	0.061	0.526	2.8497
GR	GGTCGG	3	1	0.1018	1.894	-0.494	0.8209
GR	GGTAGA	37	254	-12.7979	2.782	-0.784	33.2005
GR	GGTAGG	20	20	-0.097	1.633	3.102	1.2824
GR	GGCCGT	18	39	-1.3084	5.832	30.769	1.3119
GR	GGCCGC	5	5	-0.0242	-0.714	1.189	0.7006
GR	GGCCGA	4	0	0.2132	0.402	-0.23	1.6075
GR	GGCCGG	4	0	0.2132	-0.637	-0.311	1.6075
GR	GGCAGA	39	48	-0.7124	0.908	-0.937	1.2667
GR	GGCAGG	16	11	0.2132	-0.6	0.028	1.7384
GR	GGACGT	10	7	0.126	-0.536	-0.505	1.2646
GR	GGACGC	8	4	0.1938	-0.369	1.741	1.3985
GR	GGACGA	9	0	0.4797	-0.63	-0.33	3.6342
GR	GGACGG	5	0	0.2665	-0.765	-0.296	2.0113
GR	GGAAGA	52	31	0.969	4.109	-0.809	5.2793
GR	GGAAGG	29	8	1.0805	2.018	0.169	6.0066
GR	GGGCGT	5	4	0.0339	-0.513	-0.013	0.7828
GR	GGGCGC	5	0	0.2665	-0.22	-0.118	2.0113
GR	GGGCGA	8	0	0.4264	0.334	-0.364	3.2273
GR	GGGCGG	3	0	0.1599	-0.692	-0.293	1.2044
GR	GGGAGA	21	11	0.4797	-0.681	2.516	2.7894
GR	GGGAGG	19	4	0.7801	2.232	-0.589	4.6436
WR	TGGCGT	12	5	0.4025	-0.182	2.42	0.6631
WR	TGGCGC	3	1	0.1174	1.976	-0.492	0.3837
WR	TGGCGA	11	0	0.6765	-0.492	-0.311	1.7956
WR	TGGCGG	6	0	0.369	-0.244	-0.367	0.963
WR	TGGAGA	63	38	1.3248	0.754	-0.706	2.0423
WR	TGGAGG	35	13	1.2802	0.037	6.983	0.9084
HR	CATCGT	21	16	0.2118	-0.286	-0.644	0.8973
HR	CATCGC	10	0	0.5974	-0.739	0.93	2.2531
HR	CATCGG	12	0	0.7169	-0.133	-0.299	2.7132
HR	CATAGA	60	26	1.8898	-0.459	7.97	1.9603
HR	CACCGT	13	22	-0.6572	0.145	2.753	2.6108
HR	CACCGC	8	4	0.2172	0.119	0.543	0.667
HR	CACCGA	9	1	0.4725	-0.66	-0.424	1.4119
HR	CACCGG	7	0	0.4182	-0.086	-0.277	1.569
HR	CACAGA	28	74	-3.1501	0.026	5.478	14.2607
HR	CACAGG	18	7	0.6191	-0.738	-0.733	1.1064
YR	TATCGT	33	19	0.5227	4.903	-0.611	1.1465
YR	TATCGC	6	1	0.2091	2.143	-0.051	0.9959
YR	TATCGA	17	0	0.7241	-0.468	-0.213	4.2548
YR	TATCGG	12	0	0.5111	-0.656	-0.317	2.9842
YR	TATAGA	52	32	0.7279	4.945	7.653	1.2402
YR	TATAGG	45	11	1.4055	-0.155	-0.6	4.1733
YR	TACCGT	17	36	-0.9487	-0.638	1.284	4.0902
YR	TACCGC	18	0	0.7666	7.384	2.468	4.5109
YR	TACCGA	11	1	0.422	-0.408	-0.731	2.0089
YR	TACCGG	8	1	0.2943	-0.721	-0.527	1.3837
YR	TACAGA	56	120	-3.1908	-0.738	4.247	15.688
YR	TACAGG	32	12	0.8053	-0.729	-0.381	1.9745
IR	ATTCGT	31	46	-0.7018	0.627	-0.749	1.9991
IR	ATTCGC	17	2	0.5421	-0.248	1.733	3.2942
IR	ATTCGA	9	4	0.1696	4.367	0.83	0.9842
IR	ATTCGG	12	0	0.439	-0.596	0.052	3.451
IR	ATTAGA	46	90	-1.9092	18.363	34.761	5.6535
IR	ATTAGG	39	17	0.7483	0.941	1.14	2.6127
IR	ATCCGT	13	27	-0.602	-0.681	0.36	2.2466
IR	ATCCGC	8	7	0.0133	-0.671	-0.048	0.6918
IR	ATCCGA	6	1	0.1796	2.452	-0.602	1.1873
IR	ATCCGG	5	2	0.1031	-0.167	0.104	0.7389
IR	ATCAGA	63	191	-5.3184	1.969	34.376	23.9982
IR	ATCAGG	38	29	0.2328	2.817	5.399	1.1417
IR	ATACGT	15	2	0.4689	-0.127	2.854	2.8116
IR	ATACGC	8	0	0.2927	-0.159	-0.224	2.2937
IR	ATAAGA	91	30	2.1318	5.314	-1.057	7.9378
IR	ATAAGG	46	4	1.5232	1.024	-0.655	9.4074
VR	GTTCGT	19	53	-1.9908	-0.539	0.837	3.6065
VR	GTTCGC	8	8	-0.0373	-0.516	-0.495	0.7305
VR	GTTCGG	7	2	0.2471	-0.351	-0.315	1.3658
VR	GTTAGA	37	118	-4.7042	9.526	4.117	9.2377
VR	GTTAGG	21	16	0.1818	3.095	0.863	1.2905
VR	GTCCGT	4	37	-1.8649	1.321	1.484	6.3519
VR	GTCCGC	4	6	-0.1305	-0.516	-0.037	0.6262
VR	GTCCGA	9	0	0.4615	-0.629	0.783	3.0906
VR	GTCCGG	3	0	0.1538	-0.189	-0.026	1.0249
VR	GTCAGA	31	112	-4.6762	-0.713	0.106	10.1242
VR	GTCAGG	15	11	0.1538	-0.322	0.02	1.1394
VR	GTACGT	13	11	0.0513	-0.616	-0.604	0.9429
VR	GTACGC	10	2	0.4009	0.303	-0.559	2.1368
VR	GTACGG	8	0	0.4102	-0.305	-0.338	2.7449
VR	GTAAGA	51	35	0.6572	0.485	-0.8	2.5952
VR	GTAAGG	23	7	0.7878	-0.589	-0.354	3.466
VR	GTGCGT	11	10	0.0046	-0.541	-0.305	0.8448
VR	GTGCGC	7	3	0.1911	-0.477	-0.34	1.1046
VR	GTGCGG	12	0	0.6154	4.566	-0.348	4.1315
VR	GTGAGA	35	43	-0.6108	-0.672	-1.124	1.0275
VR	GTGAGG	30	11	0.923	2.82	0.451	3.7602
MR	ATGCGT	16	19	-0.1789	-0.341	1.404	1.0595
MR	ATGCGC	10	3	0.2545	-0.678	-0.622	1.2701
MR	ATGCGG	14	1	0.4883	0.41	-0.626	3.0442
MR	ATGAGA	71	101	-1.4824	-0.692	0.496	6.3609
MR	ATGAGG	29	17	0.3954	1.28	-0.454	1.3078
AK	GCTAAA	87	153	-0.7573	3.918	3.984	1.2423
AK	GCTAAG	52	245	-2.0402	6.049	2.388	13.7623
AK	GCCAAA	92	141	-0.5859	2.388	1.693	1.585
AK	GCCAAG	92	289	-2.116	17.991	63.323	7.9409
AK	GCAAAA	107	63	0.3627	-0.525	-0.431	13.7749
AK	GCAAAG	79	104	-0.3266	-0.506	-0.992	2.2368
AK	GCGAAA	41	21	0.1714	-0.43	-0.707	6.277
AK	GCGAAG	29	23	0.037	-0.692	0.406	2.8759
LK	TTAAAA	165	89	0.6287	2.969	1.519	5.4025
LK	TTAAAG	128	127	-0.0977	-0.634	3.77	1.3671
LK	TTGAAA	282	308	-0.5001	34.968	13.903	2.6659
LK	TTGAAG	165	402	-2.533	5.598	6.942	35.8529
LK	CTTAAA	74	15	0.5337	12.638	5.648	9.4402
LK	CTTAAG	33	27	0.0328	21.473	7.656	1.0268
LK	CTCAAA	63	15	0.4318	-0.321	-0.284	7.1707
LK	CTCAAG	36	16	0.1717	-0.63	-0.677	2.3179
LK	CTAAAA	108	52	0.4747	-0.386	-0.285	4.7754
LK	CTAAAG	73	66	0.0092	-0.591	1.549	1.1596
LK	CTGAAA	104	44	0.5185	-0.415	0.092	5.8034
LK	CTGAAG	63	29	0.2904	-0.714	5.196	3.3349
RK	CGTAAA	31	29	-0.0124	3.041	2.321	1.0312
RK	CGTAAG	31	35	-0.1401	-0.742	7.591	1.3687
RK	CGCAAA	19	7	0.2217	0.791	-0.536	1.5724
RK	CGCAAG	14	8	0.1028	-0.244	-0.746	0.9103
RK	CGAAAA	31	2	0.5622	0.757	-0.611	6.1888
RK	CGAAAG	23	1	0.4274	-0.36	0.167	5.0438
RK	CGGAAA	20	1	0.3689	-0.149	-0.45	4.2994
RK	CGGAAG	17	0	0.3316	-0.605	0.667	4.4837
RK	AGAAAA	173	119	0.8423	-0.143	0.708	1.9413
RK	AGAAAG	125	261	-3.1162	1.356	3.245	26.8011
RK	AGGAAA	103	38	1.2006	0.78	4.981	5.9818
RK	AGGAAG	59	32	0.4699	-0.729	-0.937	1.9304
KK	AAAAAA	339	150	0.5583	7.496	7.915	32.3375
KK	AAAAAG	261	213	0.0911	-0.741	10.961	6.1609
KK	AAGAAA	289	342	-0.2678	1.672	-0.602	1.4408
KK	AAGAAG	205	609	-1.4626	3.112	14.554	47.1849
NK	AATAAA	277	83	1.0699	-0.738	-0.198	21.0071
NK	AATAAG	151	91	0.2968	4.34	6.313	2.2664
NK	AACAAA	205	158	0.1872	3.053	0.572	1.3109
NK	AACAAG	117	254	-0.9187	-0.752	6.685	28.8605
DK	GATAAA	218	149	0.3387	-0.684	-0.842	10.4826
DK	GATAAG	111	121	-0.1283	7.331	25.376	1.4129
DK	GACAAA	129	164	-0.3049	-0.244	7.626	1.3159
DK	GACAAG	109	254	-1.0269	6.406	19.478	11.8065
FK	TTTAAA	151	76	0.4575	26.299	0.625	6.1455
FK	TTTAAG	87	57	0.1667	27.731	21.795	2.0469
FK	TTCAAA	214	176	0.1478	31.948	15.455	1.5925
FK	TTCAAG	147	233	-0.7202	31.806	7.294	10.7962
CK	TGTAAA	52	37	0.2761	4.194	-0.79	1.1319
CK	TGTAAG	36	44	-0.2849	1.295	2.352	3.7158
CK	TGCAAA	66	17	1.1263	3.185	0.222	4.308
CK	TGCAAG	46	25	0.4445	2.916	1.308	1.023
PK	CCTAAA	85	45	0.5184	0.124	1.105	4.7801
PK	CCTAAG	46	60	-0.2809	2.709	4.876	1.362
PK	CCCAAA	63	17	0.6418	0.814	-0.296	8.1523
PK	CCCAAG	63	35	0.3583	13.993	-0.441	3.3906
PK	CCAAAA	108	122	-0.3624	0.078	-0.6	1.2936
PK	CCAAAG	77	254	-2.8891	-0.693	13.242	29.1399
PK	CCGAAA	41	6	0.4974	-0.453	0.378	7.8274
PK	CCGAAG	33	7	0.3662	-0.444	2.213	5.2445
QK	CAAAAA	168	144	0.0899	1.037	-0.496	1.5938
QK	CAAAAG	128	226	-0.9773	-0.59	-0.546	12.2436
QK	CAGAAA	125	50	0.5808	6.218	2.872	9.2004
QK	CAGAAG	53	36	0.1131	1.337	1.503	1.6783
SK	TCTAAA	132	101	0.234	4.335	10.825	1.4881
SK	TCTAAG	87	152	-0.8456	3.344	14.666	8.0933
SK	TCCAAA	140	133	-0.0547	11.653	4.923	1.4149
SK	TCCAAG	76	249	-2.0988	0.128	32.653	32.4539
SK	TCAAAA	162	53	1.1176	0.337	-0.777	11.7047
SK	TCAAAG	88	68	0.1482	0.112	0.098	1.3044
SK	TCGAAA	86	37	0.4895	2.162	2.932	4.2862
SK	TCGAAG	69	40	0.2721	6.699	-0.257	2.0784
SK	AGTAAA	123	45	0.7928	-0.69	-0.679	7.6343
SK	AGTAAG	61	31	0.2916	2.822	7.528	2.4654
SK	AGCAAA	78	35	0.4271	-0.095	-0.4	3.6838
SK	AGCAAG	44	54	-0.16	1.621	0.78	1.736
EK	GAAAAA	340	330	-0.0797	-0.303	-0.352	4.9093
EK	GAAAAG	241	510	-1.2561	-0.587	-0.214	18.386
EK	GAGAAA	165	108	0.1879	-0.679	0.042	8.3244
EK	GAGAAG	111	120	-0.0793	-0.712	-0.002	1.5387
TK	ACTAAA	103	87	0.0834	6.054	12.305	1.6338
TK	ACTAAG	64	126	-0.758	7.17	14.665	5.9756
TK	ACCAAA	106	121	-0.2683	2.266	2.697	1.4178
TK	ACCAAG	94	218	-1.4841	16.437	14.008	14.381
TK	ACAAAA	142	63	0.756	-0.733	-0.521	9.4652
TK	ACAAAG	117	85	0.2504	2.226	-0.894	2.6715
TK	ACGAAA	67	24	0.4212	-0.443	-0.465	6.1079
TK	ACGAAG	42	27	0.1294	-0.069	-0.588	1.8219
GK	GGTAAA	121	245	-1.4603	0.188	-0.094	2.8674
GK	GGTAAG	87	430	-3.8144	-0.692	1.004	38.86
GK	GGCAAA	61	52	0.0426	2.312	-0.614	3.5378
GK	GGCAAG	58	59	-0.0636	-0.035	2.466	2.3785
GK	GGAAAA	112	48	0.5953	1.431	1.806	16.443
GK	GGAAAG	70	38	0.2849	-0.244	0.264	7.9391
GK	GGGAAA	62	34	0.2486	0.247	1.007	6.9924
GK	GGGAAG	28	31	-0.0581	0.559	-0.332	1.3686
WK	TGGAAA	146	63	0.8439	0.587	2.759	2.3521
WK	TGGAAG	81	61	0.1578	0.587	2.759	2.3521
HK	CATAAA	88	51	0.5405	-0.611	-0.562	3.923
HK	CATAAG	57	41	0.2049	-0.447	7.295	1.6674
HK	CACAAA	52	41	0.1214	-0.376	-0.609	1.324
HK	CACAAG	35	94	-1.1283	-0.463	5.533	9.8075
YK	TATAAA	119	59	0.5022	4.746	-0.733	6.0497
YK	TATAAG	72	54	0.1203	7.892	7.679	1.5666
YK	TACAAA	132	108	0.1303	3.093	-0.462	1.6366
YK	TACAAG	104	186	-0.9093	11.701	5.379	10.3889
IK	ATTAAA	149	114	0.1842	17.201	7.982	2.2176
IK	ATTAAG	96	125	-0.3019	8.671	37.006	2.4437
IK	ATCAAA	166	183	-0.2516	19.8	27.294	1.7188
IK	ATCAAG	103	258	-1.3344	6.638	24.408	22.0547
IK	ATAAAA	145	37	0.7824	-0.561	-0.172	17.0324
IK	ATAAAG	122	40	0.5859	3.477	-0.954	11.0085
VK	GTTAAA	95	106	-0.2008	12.733	19.089	2.1975
VK	GTTAAG	70	206	-1.5055	3.553	7.109	8.3424
VK	GTCAAA	86	150	-0.7554	1.358	2.611	1.6218
VK	GTCAAG	70	262	-2.0998	6.491	20.792	16.2808
VK	GTAAAA	107	49	0.5209	0.983	0.304	13.3797
VK	GTAAAG	68	55	0.0778	-0.341	-0.943	3.7461
VK	GTGAAA	88	51	0.3148	0.052	-0.659	8.2213
VK	GTGAAG	52	61	-0.1415	-0.662	0.134	1.4552
MK	ATGAAA	184	103	0.5332	0.279	1.067	4.6252
MK	ATGAAG	106	122	-0.2017	0.279	1.067	4.6252
AN	GCTAAT	80	87	-0.2145	1.945	2.071	1.2254
AN	GCTAAC	53	160	-1.7484	0.406	-0.615	12.161
AN	GCCAAT	74	100	-0.5048	0.05	10.299	1.4155
AN	GCCAAC	61	112	-0.8801	4.979	0.892	3.3371
AN	GCAAAT	105	41	0.8669	-0.12	-0.893	11.084
AN	GCAAAC	76	54	0.2458	2.452	-0.667	3.0757
AN	GCGAAT	27	11	0.2157	2.172	-0.696	3.0109
AN	GCGAAC	16	9	0.0889	1.867	2.166	1.4933
LN	TTAAAT	155	60	1.155	-0.402	0.141	4.9833
LN	TTAAAC	102	80	0.1899	-0.747	2.216	1.3849
LN	TTGAAT	169	157	-0.0294	-0.037	0.132	3.2426
LN	TTGAAC	153	254	-1.6009	21.647	10.36	23.2336
LN	CTTAAT	63	14	0.6156	12.41	1.158	5.0132
LN	CTTAAC	40	19	0.2486	6.344	3.661	1.3634
LN	CTCAAT	57	11	0.5805	0.979	0.453	5.2064
LN	CTCAAC	32	13	0.2298	-0.615	-0.306	1.491
LN	CTAAAT	100	37	0.7692	-0.462	-0.773	3.7514
LN	CTAAAC	54	35	0.204	-0.206	3.45	1.0707
LN	CTGAAT	78	21	0.7106	-0.561	-0.699	4.9074
LN	CTGAAC	53	26	0.3178	-0.719	0.095	1.4829
RN	CGTAAT	44	16	0.7001	-0.379	2.33	1.6269
RN	CGTAAC	11	29	-0.5443	5.461	0.561	5.5028
RN	CGCAAT	19	4	0.386	-0.248	-0.51	1.6337
RN	CGCAAC	13	5	0.199	-0.666	-0.794	0.8423
RN	CGAAAC	15	1	0.3669	0.838	-0.616	2.2864
RN	CGGAAT	15	2	0.3381	0.366	0.433	1.7789
RN	CGGAAC	9	0	0.2374	0.453	0.027	1.8335
RN	AGAAAT	174	71	2.5463	5.987	1.341	3.4128
RN	AGAAAC	92	154	-2.0048	-0.586	4.747	21.2202
RN	AGGAAT	62	25	0.9159	1.295	2.501	1.6817
RN	AGGAAC	49	18	0.7745	-0.655	-0.51	1.7083
KN	AAAAAT	344	109	1.1443	2.358	-0.936	25.6407
KN	AAAAAC	194	115	0.3484	-0.665	5.595	3.0141
KN	AAGAAT	161	149	-0.0079	9.48	-0.58	1.7785
KN	AAGAAC	141	295	-0.9193	0.055	8.51	30.9702
NN	AATAAT	285	70	1.2457	0.539	-0.28	15.4165
NN	AATAAC	155	84	0.3783	6.296	3.311	1.2957
NN	AACAAT	214	128	0.444	1.052	-0.117	1.3027
NN	AACAAC	158	190	-0.2943	6.744	2.348	15.1399
DN	GATAAT	225	87	1.0303	-0.704	-0.617	9.3351
DN	GATAAC	114	87	0.1512	5.168	9.183	1.2493
DN	GACAAT	112	103	-0.0029	0.214	6.801	2.1397
DN	GACAAC	113	127	-0.2024	12.324	2.831	4.7463
FN	TTTAAT	135	39	0.8707	11.647	1.947	7.6127
FN	TTTAAC	79	53	0.1995	11.971	6.027	1.1129
FN	TTCAAT	184	93	0.7774	40.377	1.485	2.7608
FN	TTCAAC	91	140	-0.5814	2.537	8.621	13.5218
CN	TGTAAT	41	24	0.5568	-0.326	-0.731	0.9109
CN	TGTAAC	29	29	-0.0991	-0.742	-0.265	2.2963
CN	TGCAAT	30	7	0.8404	-0.244	-0.689	2.1345
CN	TGCAAC	30	14	0.5534	1.604	0.135	0.9485
PN	CCTAAT	63	29	0.6173	4.235	0.216	2.0941
PN	CCTAAC	44	30	0.2218	0.391	6.487	1.0228
PN	CCCAAT	65	10	1.0647	3.591	-0.404	7.8338
PN	CCCAAC	28	25	0.0143	-0.596	1.221	1.0746
PN	CCAAAT	114	101	0.075	-0.078	2.904	1.8155
PN	CCAAAC	74	121	-1.1417	-0.024	-0.061	10.3068
PN	CCGAAT	39	9	0.5744	-0.728	-0.237	3.5543
PN	CCGAAC	24	3	0.408	-0.628	1.775	3.4341
QN	CAAAAT	191	104	0.8653	2.373	1.367	1.6759
QN	CAAAAC	108	108	-0.1096	-0.633	2.808	4.9934
QN	CAGAAT	72	25	0.4991	2.67	-0.506	2.7465
QN	CAGAAC	52	27	0.2516	-0.384	-0.547	1.1502
SN	TCTAAT	109	65	0.5496	6.711	5.561	1.1849
SN	TCTAAC	66	108	-0.7478	5.189	2.642	11.349
SN	TCCAAT	100	80	0.1836	0.498	1.08	1.9863
SN	TCCAAC	67	131	-1.0954	0.781	12.52	17.3251
SN	TCAAAT	143	35	1.5124	0.186	-0.698	7.796
SN	TCAAAC	64	41	0.2781	2.83	-0.136	1.0979
SN	TCGAAT	70	9	0.8683	0.294	0.326	7.2169
SN	TCGAAC	46	15	0.4276	0.334	0.52	2.0208
SN	AGTAAT	108	30	1.0861	-0.698	-0.565	4.9863
SN	AGTAAC	62	29	0.4381	-0.484	0.374	1.3669
SN	AGCAAT	94	24	0.9785	3.834	-0.07	4.9706
SN	AGCAAC	61	37	0.2977	2.108	2.435	1.0679
EN	GAAAAT	366	218	0.6954	1.055	1.555	3.6979
EN	GAAAAC	235	250	-0.2048	1.048	2.193	6.7325
EN	GAGAAT	122	67	0.2653	5.109	0.253	2.1565
EN	GAGAAC	90	65	0.1036	0.11	0.274	1.1674
TN	ACTAAT	95	38	0.7871	4.665	12.459	2.6651
TN	ACTAAC	65	64	-0.0709	0.982	12.6	2.5983
TN	ACCAAT	80	63	0.1657	-0.659	-0.156	1.5187
TN	ACCAAC	58	117	-1.0238	0.836	12.852	15.686
TN	ACAAAT	144	36	1.5396	0.992	-0.56	8.8513
TN	ACAAAC	87	50	0.4771	-0.312	-0.358	1.2135
TN	ACGAAT	51	21	0.4129	1.238	2.275	1.6838
TN	ACGAAC	56	18	0.5346	3.391	-0.665	2.6226
GN	GGTAAT	95	115	-0.4795	1.064	0.974	1.7558
GN	GGTAAC	58	240	-3.2088	1.325	5.079	38.0714
GN	GGCAAT	85	25	0.9087	5.237	-0.43	9.3711
GN	GGCAAC	37	27	0.1188	-0.464	3.046	1.3378
GN	GGAAAT	97	31	0.9946	2.606	3.035	9.8635
GN	GGAAAC	54	20	0.5066	-0.442	-0.208	4.7349
GN	GGGAAT	33	12	0.3134	2.193	-0.636	3.1607
GN	GGGAAC	29	16	0.1817	-0.685	-0.411	1.7528
WN	TGGAAT	92	40	0.7724	-0.568	-0.269	1.9371
WN	TGGAAC	61	47	0.1553	-0.568	-0.269	1.9371
HN	CATAAT	86	35	0.9424	0.242	-0.637	2.5544
HN	CATAAC	42	31	0.1612	4.021	2.255	1.1038
HN	CACAAT	77	23	1.023	9.876	0.479	4.1131
HN	CACAAC	34	61	-0.6415	-0.558	5.686	8.4266
YN	TATAAT	139	32	1.2036	-0.708	0.099	10.6789
YN	TATAAC	66	50	0.1324	5.99	0.134	1.261
YN	TACAAT	107	64	0.4299	-0.658	-0.785	1.2168
YN	TACAAC	90	115	-0.41	5.003	3.254	8.6198
IN	ATTAAT	154	81	0.5815	8.67	10.492	2.662
IN	ATTAAC	88	120	-0.3802	10.774	9.526	6.6372
IN	ATCAAT	150	114	0.2271	8.364	3.491	1.303
IN	ATCAAC	100	172	-0.7765	8.622	12.94	15.0652
IN	ATAAAT	158	39	1.0229	-0.337	2.719	12.0736
IN	ATAAAC	104	18	0.7474	0.073	1.888	10.9664
VN	GTTAAT	112	87	0.2388	0.72	0.627	1.4355
VN	GTTAAC	53	122	-1.1195	8.147	1.317	10.6203
VN	GTCAAT	85	72	0.0902	2.438	-0.721	1.184
VN	GTCAAC	54	108	-0.8921	1.588	0.97	7.5859
VN	GTAAAT	103	39	0.845	1.695	3.63	6.7551
VN	GTAAAC	57	22	0.4612	-0.663	0.987	3.8278
VN	GTGAAT	57	23	0.446	3.261	-0.356	3.6004
VN	GTGAAC	60	43	0.1829	2.143	-0.601	1.3572
MN	ATGAAT	146	59	0.817	-0.742	-0.648	4.0655
MN	ATGAAC	94	84	0.0236	-0.742	-0.648	4.0655
AD	GCTGAT	102	190	-1.5418	3.659	-0.424	1.599
AD	GCTGAC	40	155	-1.8906	-0.018	-0.023	8.3814
AD	GCCGAT	40	70	-0.5326	4.032	7.149	1.1104
AD	GCCGAC	28	53	-0.4367	-0.456	6.039	1.1124
AD	GCAGAT	86	73	0.0931	-0.573	0.339	5.4951
AD	GCAGAC	52	60	-0.1971	0.177	1.587	1.8978
AD	GCGGAT	32	30	-0.0107	-0.679	2.868	2.0705
AD	GCGGAC	18	18	-0.024	-0.651	-0.164	1.3504
LD	TTAGAT	137	116	0.1421	-0.611	-0.759	1.6656
LD	TTAGAC	72	91	-0.371	-0.538	-0.738	1.7516
LD	TTGGAT	125	200	-1.2675	-0.206	-0.518	6.151
LD	TTGGAC	72	194	-1.8993	-0.76	1.814	16.3708
LD	CTTGAT	87	37	0.6343	-0.591	-0.642	5.8457
LD	CTTGAC	39	25	0.1595	-0.021	0.016	1.6546
LD	CTCGAT	39	6	0.4414	-0.699	1.425	6.7124
LD	CTCGAC	23	11	0.1496	-0.586	-0.477	1.7711
LD	CTAGAT	76	57	0.1879	-0.521	-0.678	1.7438
LD	CTAGAC	46	53	-0.1608	-0.719	0.127	1.2108
LD	CTGGAT	81	32	0.6269	0.65	-0.465	6.0726
LD	CTGGAC	52	20	0.4105	2.859	0.754	4.248
RD	CGTGAT	35	47	-0.4225	-0.692	-0.659	1.5477
RD	CGTGAC	26	44	-0.5712	1.154	0.32	2.2303
RD	CGCGAT	21	10	0.2619	-0.606	0.364	1.6316
RD	CGCGAC	14	7	0.1652	-0.182	-0.364	1.2152
RD	CGAGAC	11	1	0.2572	0.167	-0.402	2.4862
RD	CGGGAT	15	1	0.3611	-0.254	-0.572	3.5604
RD	CGGGAC	10	2	0.2029	-0.663	-0.192	1.7508
RD	AGAGAT	128	132	-0.4155	-0.491	3.374	1.3081
RD	AGAGAC	60	146	-2.5772	-0.075	1.712	12.349
RD	AGGGAT	54	21	0.8071	1.827	-0.338	4.2837
RD	AGGGAC	39	22	0.3894	-0.617	-0.588	1.9566
KD	AAAGAT	283	182	0.4425	1.239	-0.875	14.155
KD	AAAGAC	133	101	0.1195	0	7.222	3.9835
KD	AAGGAT	177	255	-0.5303	-0.63	-0.932	2.8078
KD	AAGGAC	83	249	-0.9886	0.607	5.164	18.8532
ND	AATGAT	286	140	0.8286	-0.648	0.704	6.6575
ND	AATGAC	164	133	0.1175	-0.173	7.717	1.4654
ND	AACGAT	177	145	0.117	-0.778	2.588	1.5471
ND	AACGAC	83	105	-0.1962	1.009	4.89	4.7093
DD	GATGAT	281	256	0.0096	-0.603	4.864	2.0041
DD	GATGAC	187	197	-0.156	5.337	1.903	1.3431
DD	GACGAT	146	136	-0.0132	-0.181	5.181	1.4444
DD	GACGAC	64	105	-0.2825	3.668	3.483	3.4248
FD	TTTGAT	224	128	0.6976	2.368	3.482	5.4588
FD	TTTGAC	125	94	0.1857	1.403	1.012	1.3767
FD	TTCGAT	107	114	-0.1437	1.878	1.414	2.14
FD	TTCGAC	49	86	-0.3707	4.024	2.671	5.6877
CD	TGTGAT	61	54	0.0643	0.649	2.017	1.3533
CD	TGTGAC	30	37	-0.3191	-0.745	-0.714	2.228
CD	TGCGAT	30	8	0.655	1.518	2.103	2.7511
CD	TGCGAC	22	7	0.4422	-0.695	0.821	1.7926
PD	CCTGAT	92	75	0.218	9.463	2.66	2.2447
PD	CCTGAC	31	40	-0.2707	-0.063	-0.187	1.0999
PD	CCCGAT	27	14	0.2511	1.907	0.606	2.1617
PD	CCCGAC	10	11	-0.0428	4.653	0.412	0.7574
PD	CCAGAT	78	119	-1.1098	-0.289	-0.687	2.6508
PD	CCAGAC	46	73	-0.7204	-0.698	5.34	2.0646
PD	CCGGAT	35	23	0.2122	-0.455	13.509	1.8642
PD	CCGGAC	21	21	-0.0409	-0.185	16.574	0.9236
QD	CAAGAT	162	161	-0.1534	-0.212	2.797	1.9281
QD	CAAGAC	72	93	-0.3312	1.554	3.671	3.1067
QD	CAGGAT	87	28	0.6346	-0.446	-0.279	7.0784
QD	CAGGAC	46	33	0.1124	-0.676	0.675	1.169
SD	TCTGAT	130	133	-0.2473	0.767	-0.795	1.9055
SD	TCTGAC	61	107	-0.913	-0.571	-0.772	6.5179
SD	TCCGAT	45	73	-0.5675	6.037	1.387	4.0097
SD	TCCGAC	21	65	-0.8176	6.501	-0.212	8.2922
SD	TCAGAT	89	51	0.5465	1.089	-0.591	2.3454
SD	TCAGAC	45	40	0.0223	1.694	-0.713	1.0623
SD	TCGGAT	41	20	0.3142	0.317	-0.67	1.9252
SD	TCGGAC	20	10	0.1489	0.817	1.434	1.2378
SD	AGTGAT	120	59	0.9113	6.68	4.835	4.1956
SD	AGTGAC	77	32	0.6895	10.972	-0.634	3.9561
SD	AGCGAT	69	35	0.5048	0.156	1.017	2.5491
SD	AGCGAC	43	18	0.3827	0.876	-0.324	2.4792
ED	GAAGAT	271	341	-0.5628	-0.689	-0.315	1.4001
ED	GAAGAC	170	259	-0.6271	2.145	-0.622	2.8624
ED	GAGGAT	97	89	-0.0005	6.274	-0.661	2.184
ED	GAGGAC	80	69	0.0263	0.497	-0.578	2.2818
TD	ACTGAT	128	135	-0.2912	4.95	2.109	1.4455
TD	ACTGAC	54	97	-0.7829	-0.49	-0.593	4.8596
TD	ACCGAT	57	107	-0.9023	0.345	2.494	5.8122
TD	ACCGAC	35	44	-0.1964	-0.51	5.384	1.3853
TD	ACAGAT	125	55	0.9819	1.342	-0.511	7.6112
TD	ACAGAC	55	22	0.4683	-0.419	7.68	4.0359
TD	ACGGAT	39	20	0.2595	3.111	-0.728	2.176
TD	ACGGAC	27	15	0.1607	-0.515	-0.737	1.544
GD	GGTGAT	160	208	-1.005	14.665	-0.719	2.0172
GD	GGTGAC	94	205	-1.947	14.709	8.385	10.6946
GD	GGCGAT	51	38	0.1433	2.749	-0.139	1.8975
GD	GGCGAC	30	26	0.0246	0.175	0.739	1.1628
GD	GGAGAT	73	27	0.6539	0.472	-0.602	7.5622
GD	GGAGAC	30	16	0.1884	4.809	0.033	2.2582
GD	GGGGAT	31	9	0.3181	2.734	2.626	4.265
GD	GGGGAC	14	9	0.0628	3.245	1.603	1.1464
WD	TGGGAT	77	51	0.3672	-0.551	-0.122	1.6202
WD	TGGGAC	46	49	-0.1282	-0.551	-0.122	1.6202
HD	CATGAT	103	48	0.968	-0.651	-0.675	2.8929
HD	CATGAC	47	41	0.0434	0.323	-0.379	1.3395
HD	CACGAT	63	42	0.3284	0.862	-0.711	1.0459
HD	CACGAC	24	33	-0.2295	-0.115	-0.545	2.6275
YD	TATGAT	140	85	0.4845	-0.718	-0.634	5.031
YD	TATGAC	96	82	0.067	3.31	2.917	1.3981
YD	TACGAT	90	123	-0.4529	1.254	-0.692	2.9626
YD	TACGAC	52	80	-0.3616	-0.279	3.316	2.8445
ID	ATTGAT	206	216	-0.2421	-0.703	1.147	1.7284
ID	ATTGAC	131	202	-0.73	2.187	9.126	6.9792
ID	ATCGAT	112	124	-0.1901	-0.79	2.13	1.6595
ID	ATCGAC	57	87	-0.3097	-0.353	4.721	3.1543
ID	ATAGAT	140	34	0.8405	-0.144	-0.587	16.5197
ID	ATAGAC	80	19	0.4841	-0.614	1.457	9.5055
VD	GTTGAT	119	161	-0.6828	-0.526	3.52	1.2672
VD	GTTGAC	71	157	-1.2088	-0.609	-0.506	4.2771
VD	GTCGAT	54	114	-0.8483	1.078	-0.126	2.9191
VD	GTCGAC	46	96	-0.708	0.886	-0.621	2.508
VD	GTAGAT	84	52	0.3287	-0.635	0.885	6.2797
VD	GTAGAC	46	46	-0.0504	-0.792	3.214	1.6036
VD	GTGGAT	75	54	0.1939	-0.602	-0.565	4.3486
VD	GTGGAC	41	56	-0.2422	-0.649	2.044	1.0703
MD	ATGGAT	152	88	0.5172	-0.544	0.646	2.4944
MD	ATGGAC	89	86	-0.0445	-0.544	0.646	2.4944
AF	GCTTTT	89	64	0.3228	-0.755	4.82	2.288
AF	GCTTTC	56	122	-1.2976	-0.652	-0.352	7.6839
AF	GCCTTT	60	86	-0.5693	-0.647	13.33	2.266
AF	GCCTTC	28	71	-0.8324	1.471	-0.746	5.6007
AF	GCATTT	106	45	0.9578	2.379	0.92	7.856
AF	GCATTC	46	39	0.0581	0.588	-0.498	1.1985
AF	GCGTTT	43	15	0.4483	0.162	0.383	4.243
AF	GCGTTC	25	16	0.127	-0.468	-0.343	1.362
LF	TTATTT	148	73	1.0732	-0.705	1.478	1.522
LF	TTATTC	85	69	0.1527	-0.413	-0.595	2.2266
LF	TTGTTT	128	79	0.6564	0.02	2.801	1.2662
LF	TTGTTC	62	99	-0.7223	3.941	6.41	11.2177
LF	CTTTTT	101	21	1.226	1.143	-0.647	6.2103
LF	CTTTTC	103	54	0.6922	32.205	25.907	1.2303
LF	CTCTTT	50	13	0.5623	0.375	3.788	2.6074
LF	CTCTTC	25	11	0.2041	-0.704	0.618	0.9683
LF	CTATTT	82	33	0.7221	-0.658	-0.274	1.822
LF	CTATTC	41	34	0.0613	1.135	-0.464	1.574
LF	CTGTTT	64	15	0.7478	-0.073	-0.501	3.5994
LF	CTGTTC	40	35	0.0285	-0.185	4.505	1.7535
RF	CGTTTT	20	20	-0.0604	1.476	-0.047	1.1108
RF	CGTTTC	15	25	-0.4074	-0.335	0.608	2.3969
RF	CGCTTT	19	1	0.5944	-0.416	0.289	3.676
RF	CGCTTC	4	4	-0.0121	2.102	-0.654	0.6029
RF	CGATTT	14	3	0.356	2.834	1.267	1.649
RF	CGATTC	7	4	0.0875	1.948	3.688	0.6449
RF	CGGTTT	25	1	0.7935	4.203	-0.454	5.0521
RF	CGGTTC	16	1	0.4948	2.656	-0.638	3.0083
RF	AGATTT	119	94	0.5459	1.674	-0.13	1.2725
RF	AGATTC	56	99	-1.726	0.256	0.1	9.3351
RF	AGGTTT	67	17	1.6081	0.885	-0.176	5.4128
RF	AGGTTC	38	24	0.3922	-0.63	1.22	1.0427
KF	AAATTT	238	122	0.6793	-0.71	2.709	7.4137
KF	AAATTC	161	133	0.103	-0.022	-0.315	1.2701
KF	AAGTTT	160	106	0.2872	-0.643	2.666	2.1927
KF	AAGTTC	87	177	-0.687	0.614	-0.762	15.2011
NF	AATTTT	214	56	1.3216	-0.663	-0.75	11.4964
NF	AATTTC	140	70	0.55	-0.285	-0.318	1.5656
NF	AACTTT	134	79	0.4133	-0.802	-0.569	1.1887
NF	AACTTC	69	125	-0.5823	1.409	1.353	17.7937
DF	GATTTT	213	114	0.7394	1.423	0	7.6153
DF	GATTTC	114	157	-0.4779	-0.184	2.699	5.3948
DF	GACTTT	91	63	0.1858	1.034	3.625	1.7074
DF	GACTTC	71	96	-0.2814	-0.475	0.489	3.1942
FF	TTTTTT	191	31	1.4589	1.153	3.445	12.1921
FF	TTTTTC	147	78	0.5746	0.742	1.079	1.366
FF	TTCTTT	102	65	0.2885	4.741	-0.774	2.0617
FF	TTCTTC	120	92	0.1822	14.406	-0.267	4.626
CF	TGTTTT	52	21	0.8678	3.32	-0.681	1.0472
CF	TGTTTC	49	30	0.4854	0.323	-0.538	2.9382
CF	TGCTTT	62	6	1.6542	1.871	-0.553	4.0831
CF	TGCTTC	29	8	0.6047	-0.508	-0.452	0.8412
PF	CCTTTT	64	19	0.8742	3.326	4.281	3.7664
PF	CCTTTC	39	51	-0.3361	1.845	-0.541	3.3734
PF	CCCTTT	57	12	0.887	1.21	-0.706	4.9558
PF	CCCTTC	33	19	0.2479	-0.46	-0.44	1.0101
PF	CCATTT	119	95	0.3103	0.863	1.661	1.5746
PF	CCATTC	69	104	-0.8982	-0.591	-0.541	8.7305
PF	CCGTTT	41	4	0.7401	-0.79	-0.32	5.9073
PF	CCGTTC	29	4	0.4977	-0.261	1.24	3.6122
QF	CAATTT	121	108	0.04	0.7	0.956	1.3384
QF	CAATTC	65	93	-0.4597	4.116	10.591	4.7624
QF	CAGTTT	98	38	0.713	8.526	5.719	5.6435
QF	CAGTTC	51	34	0.1754	0.027	-0.122	1.2331
SF	TCTTTT	90	50	0.6089	4.872	10.178	1.397
SF	TCTTTC	66	143	-1.546	-0.066	6.723	18.9518
SF	TCCTTT	88	50	0.5746	2.024	0.33	1.3317
SF	TCCTTC	58	60	-0.1281	1.619	2.438	2.4565
SF	TCATTT	99	56	0.6511	-0.413	8.191	1.3946
SF	TCATTC	68	57	0.0999	-0.656	5.572	1.5058
SF	TCGTTT	50	22	0.4466	-0.747	2.48	1.6198
SF	TCGTTC	28	22	0.0687	-0.399	0.169	1.0114
SF	AGTTTT	81	21	0.9978	-0.366	-0.512	5.0976
SF	AGTTTC	61	25	0.5793	0.007	0.348	2.0491
SF	AGCTTT	72	15	0.9556	0.844	-0.537	5.8034
SF	AGCTTC	42	15	0.4403	-0.57	1.529	1.9821
EF	GAATTT	189	179	-0.0521	0.203	4.181	1.2806
EF	GAATTC	99	159	-0.6172	5.392	12.533	6.8444
EF	GAGTTT	125	59	0.5025	7.445	2.934	6.4736
EF	GAGTTC	66	49	0.104	-0.075	-0.35	1.4566
TF	ACTTTT	117	81	0.4462	0.602	-0.733	1.5795
TF	ACTTTC	86	134	-0.9379	4.173	4.924	7.3831
TF	ACCTTT	57	55	-0.0468	0.098	-0.291	1.2723
TF	ACCTTC	37	56	-0.3754	-0.448	4.216	3.0951
TF	ACATTT	101	48	0.7578	-0.213	0.932	3.7508
TF	ACATTC	56	38	0.2266	0.874	0.333	1.2588
TF	ACGTTT	52	21	0.4533	-0.577	1.38	2.895
TF	ACGTTC	34	11	0.3428	-0.633	1.017	2.727
GF	GGTTTT	70	81	-0.2802	13.675	23.711	1.1675
GF	GGTTTC	61	204	-2.4648	-0.204	-0.521	20.6246
GF	GGCTTT	51	33	0.2288	1.193	-0.696	2.4583
GF	GGCTTC	32	33	-0.0611	0.257	1.937	1.0127
GF	GGATTT	99	38	0.8779	3.358	7.787	9.848
GF	GGATTC	48	28	0.2663	-0.757	-0.638	2.8028
GF	GGGTTT	77	58	0.2094	20.165	59.687	2.3983
GF	GGGTTC	38	54	-0.319	2.056	39.122	1.3797
WF	TGGTTT	94	20	1.3366	0.889	3.017	6.8122
WF	TGGTTC	45	48	-0.1364	0.889	3.017	6.8122
HF	CATTTT	87	29	1.1692	-0.436	-0.031	5.916
HF	CATTTC	60	66	-0.2535	0.324	9.68	2.6459
HF	CACTTT	34	26	0.119	1.692	0.327	0.9483
HF	CACTTC	27	34	-0.2132	-0.654	0.986	2.04
YF	TATTTT	133	43	1.0749	-0.566	-0.783	7.12
YF	TATTTC	83	71	0.0692	-0.706	3.411	1.691
YF	TACTTT	81	53	0.2894	1.287	1.21	1.1153
YF	TACTTC	68	82	-0.2679	-0.005	-0.477	4.6268
IF	ATTTTT	182	88	0.8869	-0.64	0.133	2.5553
IF	ATTTTC	130	126	-0.077	1.137	-0.619	4.4044
IF	ATCTTT	71	84	-0.2129	6.147	0.469	4.8941
IF	ATCTTC	58	87	-0.3807	-0.315	0.027	7.7112
IF	ATATTT	148	22	1.2789	0.539	-0.335	15.137
IF	ATATTC	92	27	0.6451	-0.298	-0.339	4.4689
VF	GTTTTT	103	61	0.5595	0.315	8.215	2.9356
VF	GTTTTC	105	149	-0.8833	8.985	3.808	5.0304
VF	GTCTTT	49	80	-0.5875	1.211	2.142	3.8965
VF	GTCTTC	26	81	-0.9572	1.777	-0.776	9.6988
VF	GTATTT	97	25	1.0702	3.057	-0.2	10.3557
VF	GTATTC	43	12	0.459	-0.031	4.434	4.4031
VF	GTGTTT	68	36	0.4409	-0.727	0.993	2.7321
VF	GTGTTC	35	29	0.0516	0.319	0.129	1.0113
MF	ATGTTT	134	62	0.79	0.458	1.851	2.3382
MF	ATGTTC	69	57	0.0811	0.458	1.851	2.3382
AC	GCTTGT	33	49	-1.0526	-0.725	-0.641	3.2401
AC	GCTTGC	18	14	0.1403	0.415	-0.6	0.8286
AC	GCCTGT	30	29	-0.0843	2.336	-0.737	1.068
AC	GCCTGC	7	7	-0.0328	2.707	-0.28	0.7052
AC	GCATGT	32	24	0.2993	-0.715	1.806	0.944
AC	GCATGC	22	5	0.8513	-0.637	-0.696	2.6348
AC	GCGTGT	10	3	0.3461	-0.487	-0.24	1.1774
AC	GCGTGC	13	2	0.5566	0.708	-0.585	2.0755
LC	TTATGT	38	32	0.1415	1.713	-0.629	2.2463
LC	TTATGC	34	9	1.1079	-0.525	-0.563	1.5226
LC	TTGTGT	36	41	-0.3999	1.779	3.601	4.5074
LC	TTGTGC	30	11	0.8247	0.034	1.694	1.0044
LC	CTTTGT	42	10	1.4244	3.022	-0.796	1.9925
LC	CTTTGC	32	7	1.1162	2.522	0.943	1.7919
LC	CTCTGT	18	3	0.6747	0.142	-0.844	1.4655
LC	CTCTGC	15	1	0.6373	0.617	-0.644	1.9076
LC	CTATGT	27	31	-0.3125	-0.736	8.956	3.5175
LC	CTATGC	25	3	0.9954	-0.208	-0.215	2.3323
LC	CTGTGT	24	8	0.6997	-0.621	-0.659	0.9983
LC	CTGTGC	16	9	0.2832	-0.565	6.125	0.7975
RC	CGTTGT	14	16	-0.3839	1.202	1.995	2.0926
RC	CGTTGC	6	13	-0.9091	-0.627	17.014	3.0271
RC	CGCTGT	8	1	0.7677	0.264	-0.564	0.9448
RC	CGCTGC	7	1	0.6565	0.624	-0.279	0.8144
RC	CGGTGT	3	0	0.3333	-0.157	-0.341	0.5315
RC	CGGTGC	5	0	0.5555	-0.405	-0.355	0.8911
RC	AGATGT	45	23	2.2119	3.118	4.807	0.9076
RC	AGATGC	18	9	0.909	1.135	-0.449	0.7626
RC	AGGTGT	5	6	-0.1717	6.615	-0.702	1.09
RC	AGGTGC	10	0	1.1111	-0.018	0.221	1.81
KC	AAATGT	72	39	0.768	-0.143	1.013	1.0081
KC	AAATGC	57	12	1.145	0.394	-0.404	3.5705
KC	AAGTGT	37	33	0.026	0.382	3.719	2.3537
KC	AAGTGC	27	17	0.2204	0.197	-0.446	0.9635
NC	AATTGT	71	30	1.0331	-0.394	-0.597	1.1518
NC	AATTGC	44	7	0.9816	-0.082	-0.283	3.3504
NC	AACTGT	39	47	-0.3314	-0.494	0.168	6.3959
NC	AACTGC	36	10	0.6773	-0.126	0.147	1.5557
DC	GATTGT	54	35	0.4541	-0.022	1.699	0.9774
DC	GATTGC	41	9	0.8953	-0.355	0.937	3.492
DC	GACTGT	42	54	-0.4856	1.121	11.543	5.0317
DC	GACTGC	26	6	0.5586	-0.765	1.456	2.2103
FC	TTTTGT	59	19	1.2277	-0.772	-0.312	1.0732
FC	TTTTGC	60	16	1.3647	3.83	7.308	1.4874
FC	TTCTGT	32	26	0.1166	0.208	-0.434	3.0854
FC	TTCTGC	21	6	0.4637	0.877	0.375	0.8328
CC	TGTTGT	13	15	-0.2283	6.239	1.419	2.4047
CC	TGTTGC	19	9	0.6229	-0.852	-0.101	0.7352
CC	TGCTGT	24	8	1.0361	0.62	-0.576	0.946
CC	TGCTGC	21	4	1.1287	2.023	0.131	1.5177
PC	CCTTGT	20	6	1.3224	-0.31	1.816	1.2651
PC	CCTTGC	14	5	0.8399	-0.687	-0.511	0.8865
PC	CCCTGT	8	1	0.6791	-0.474	1.156	1.0869
PC	CCCTGC	7	1	0.5808	-0.669	-0.562	0.9316
PC	CCATGT	19	33	-1.6711	-0.459	2.608	6.0474
PC	CCATGC	13	11	0.0982	-0.219	-0.016	0.9747
PC	CCGTGT	8	0	0.7863	-0.785	1.028	1.6267
PC	CCGTGC	10	0	0.9829	1.03	-0.32	2.051
QC	CAATGT	30	40	-0.7522	-0.588	3.644	6.0642
QC	CAATGC	23	5	0.9677	-0.601	1.771	2.0299
QC	CAGTGT	19	5	0.7471	-0.57	-0.027	1.4651
QC	CAGTGC	15	2	0.707	-0.491	-0.577	1.8945
SC	TCTTGT	29	29	-0.1774	-0.705	-0.346	2.607
SC	TCTTGC	19	9	0.6174	-0.199	-0.559	0.788
SC	TCCTGT	16	16	-0.0979	-0.347	1.06	1.6695
SC	TCCTGC	12	3	0.5869	-0.425	1.235	0.9148
SC	TCATGT	37	24	0.7274	1.863	9.324	1.1441
SC	TCATGC	17	9	0.4829	-0.222	3.638	0.7727
SC	TCGTGT	8	6	0.0978	0.603	-0.479	0.7736
SC	TCGTGC	12	2	0.6603	-0.288	-0.588	1.1548
SC	AGTTGT	23	10	0.8131	-0.848	-0.614	0.851
SC	AGTTGC	20	3	1.1249	-0.295	-0.657	1.8177
SC	AGCTGT	15	5	0.6419	-0.697	-0.507	0.8543
SC	AGCTGC	18	0	1.2105	1.469	0.504	3.3427
EC	GAATGT	58	55	-0.0659	-0.683	-0.378	3.1796
EC	GAATGC	43	15	0.8764	-0.644	-0.373	1.9936
EC	GAGTGT	21	12	0.2602	0.29	-0.412	0.8237
EC	GAGTGC	22	7	0.4726	-0.472	-0.164	1.3799
TC	ACTTGT	19	21	-0.2738	0.398	0.236	1.9135
TC	ACTTGC	15	5	0.6683	-0.194	0.391	0.9866
TC	ACCTGT	12	21	-0.7639	-0.07	-0.53	3.2737
TC	ACCTGC	11	8	0.1591	-0.721	-0.513	0.767
TC	ACATGT	34	20	0.8528	1.367	4.811	0.89
TC	ACATGC	19	6	0.872	-0.688	0.254	1.1821
TC	ACGTGT	21	0	1.4703	2.529	3.425	4.4781
TC	ACGTGC	7	0	0.4901	-0.184	0.039	1.429
GC	GGTTGT	36	64	-1.6621	-0.713	0.488	6.063
GC	GGTTGC	24	18	0.2144	-0.37	0.097	0.8848
GC	GGCTGT	31	25	0.1831	2.717	4.93	0.9297
GC	GGCTGC	20	7	0.6076	0.025	-0.206	1.6607
GC	GGATGT	25	12	0.5852	-0.614	0.01	1.3586
GC	GGATGC	21	3	0.8712	-0.861	-0.582	3.2437
GC	GGGTGT	10	4	0.277	0.437	0.068	0.9576
GC	GGGTGC	7	5	0.0759	0.342	0.786	0.6398
WC	TGGTGT	40	20	0.7336	-0.705	-0.708	1.1326
HC	CATTGT	37	18	0.918	-0.749	-0.609	0.8693
HC	CATTGC	27	12	0.7354	-0.799	2.449	0.8699
HC	CACTGT	19	14	0.197	-0.759	0.508	1.0458
HC	CACTGC	12	6	0.2884	-0.484	-0.542	0.6816
YC	TATTGT	52	13	1.3872	-0.47	0.697	1.7198
YC	TATTGC	33	4	1.0504	-0.458	-0.155	2.514
YC	TACTGT	42	39	-0.0201	0.012	6.121	5.8072
YC	TACTGC	21	5	0.5702	0.709	1.405	1.0188
IC	ATTTGT	52	39	0.2891	1.516	1.045	2.1867
IC	ATTTGC	46	16	0.873	-0.694	-0.786	1.2655
IC	ATCTGT	33	47	-0.5589	-0.605	2.458	7.4091
IC	ATCTGC	28	9	0.5561	-0.694	-0.15	1.0991
IC	ATATGT	52	11	1.2234	-0.116	-0.266	2.7524
IC	ATATGC	42	1	1.2512	0.445	0.014	6.5601
VC	GTTTGT	28	54	-1.5389	-0.152	-0.629	3.9625
VC	GTTTGC	30	31	-0.1902	0.581	8.547	0.9839
VC	GTCTGT	26	21	0.1538	3.207	3.36	0.9642
VC	GTCTGC	13	11	0.0498	-0.727	-0.66	0.7883
VC	GTATGT	21	5	0.7739	-0.708	2.1	2.9469
VC	GTATGC	11	4	0.3304	0.894	-0.713	1.3059
VC	GTGTGT	20	14	0.2353	-0.554	-0.738	1.0084
VC	GTGTGC	10	9	0.009	0.082	0.903	0.7306
MC	ATGTGT	21	26	-0.3715	0.114	-0.699	1.9262
MC	ATGTGC	21	8	0.619	0.114	-0.699	1.9262
AP	GCTCCT	48	68	-0.8278	0.533	-0.008	1.1037
AP	GCTCCC	27	19	0.1983	0.009	0.125	2.302
AP	GCTCCA	42	228	-6.5359	0.112	8.2	24.2529
AP	GCTCCG	12	13	-0.069	1.124	-0.88	0.9191
AP	GCCCCT	19	20	-0.0891	1.094	8.998	1.123
AP	GCCCCC	11	12	-0.0661	-0.016	-0.17	0.8863
AP	GCCCCA	34	78	-1.6153	-0.607	1.541	2.3009
AP	GCCCCG	6	1	0.1552	1.263	5.141	1.7361
AP	GCACCT	40	33	0.1264	-0.616	0.107	2.4093
AP	GCACCC	17	8	0.2615	0.247	-0.675	2.4662
AP	GCACCA	51	59	-0.4226	-0.626	-0.808	1.4559
AP	GCACCG	13	4	0.273	0.629	-0.69	2.6456
AP	GCGCCT	24	8	0.4828	2.611	-0.705	4.2866
AP	GCGCCC	10	5	0.1437	-0.636	-0.003	1.5773
AP	GCGCCA	33	17	0.4569	6.831	-0.857	3.9109
AP	GCGCCG	7	3	0.1178	-0.635	0.038	1.3441
LP	TTACCT	79	56	0.52	0.579	1.159	1.1793
LP	TTACCC	28	12	0.4329	1.785	-0.057	1.5204
LP	TTACCA	113	104	-0.0134	5.545	-0.391	1.7182
LP	TTGCCT	45	72	-0.9743	5.833	0.755	4.8069
LP	TTGCCC	32	42	-0.4013	0.062	2.773	2.2583
LP	TTGCCA	85	173	-3.0125	-0.645	-0.483	16.652
LP	TTGCCG	31	10	0.5834	-0.711	0.407	2.246
LP	CTTCCT	49	10	1.1061	0.096	0.175	5.0285
LP	CTTCCC	26	10	0.4382	-0.52	1.301	1.6445
LP	CTTCCA	45	33	0.2613	0.004	-0.819	1.0358
LP	CTTCCG	18	5	0.3643	-0.581	0.205	1.7323
LP	CTCCCT	12	3	0.2534	1.738	-0.305	1.3912
LP	CTCCCC	11	0	0.3194	-0.675	-0.165	2.7175
LP	CTCCCA	16	8	0.2112	1.644	-0.545	0.982
LP	CTACCT	49	22	0.726	1.15	-0.673	2.0034
LP	CTACCC	24	8	0.4435	-0.711	-0.655	1.8099
LP	CTACCA	46	51	-0.2799	-0.348	-0.719	1.8655
LP	CTACCG	27	7	0.5623	1.268	0.986	2.4893
LP	CTGCCT	21	8	0.3564	4.664	0.505	1.4538
LP	CTGCCC	34	12	0.6072	3.94	1.978	2.1725
LP	CTGCCA	35	26	0.1927	0.256	-0.629	0.9815
RP	CGTCCT	8	7	0.0269	-0.155	3.771	0.7012
RP	CGTCCC	5	2	0.2087	-0.476	1	0.7836
RP	CGTCCA	13	20	-0.6533	-0.645	5.371	1.1871
RP	CGTCCG	7	4	0.1953	-0.384	-0.236	0.79
RP	CGCCCT	5	2	0.2087	-0.45	-0.666	0.7836
RP	CGCCCC	3	0	0.2222	-0.651	-0.294	0.9031
RP	CGCCCA	5	8	-0.2761	0.03	0.664	0.8046
RP	CGCCCG	5	1	0.2896	0.116	-0.156	1.0287
RP	CGACCT	8	0	0.5926	-0.551	-0.164	2.4224
RP	CGACCC	9	0	0.6667	0.783	-0.389	2.7284
RP	CGACCA	6	2	0.2828	1.591	-0.907	0.9611
RP	CGGCCT	8	0	0.5926	-0.029	-0.274	2.4224
RP	CGGCCC	3	0	0.2222	-0.649	-0.364	0.9031
RP	CGGCCA	7	1	0.4377	-0.761	-0.889	1.5108
RP	CGGCCG	5	0	0.3704	0.263	-0.251	1.5087
RP	AGACCT	28	61	-2.8554	1.958	-0.597	4.201
RP	AGACCC	18	14	0.202	-0.01	0.049	0.951
RP	AGACCA	46	133	-7.3404	-0.55	-0.106	14.4968
RP	AGACCG	12	9	0.1616	0.944	-0.815	0.847
RP	AGGCCT	34	13	1.4679	5.284	0.297	3.1339
RP	AGGCCC	12	6	0.404	-0.745	0.375	1.1521
RP	AGGCCA	49	23	1.7709	14.399	-0.145	3.3035
RP	AGGCCG	12	4	0.5656	-0.518	0.73	1.568
KP	AAACCT	75	67	0.0281	2.482	-0.252	1.3786
KP	AAACCC	30	18	0.1528	5.727	-0.544	1.7501
KP	AAACCA	116	126	-0.3164	-0.664	-0.927	1.2509
KP	AAACCG	65	15	0.717	8.344	0.619	9.4086
KP	AAGCCT	64	86	-0.4397	-0.568	-0.806	1.7144
KP	AAGCCC	39	25	0.1729	-0.366	-0.353	1.8636
KP	AAGCCA	94	178	-1.4771	2.253	-0.774	7.7642
KP	AAGCCG	24	18	0.0643	0.162	-0.404	1.1673
NP	AATCCT	63	48	0.2265	-0.722	-0.463	2.212
NP	AATCCC	34	15	0.3756	-0.697	-0.673	3.2674
NP	AATCCA	64	73	-0.3331	1.683	1.526	1.1206
NP	AATCCG	41	18	0.4549	2.989	4.771	3.8578
NP	AACCCT	57	59	-0.1569	5.853	-0.76	1.1583
NP	AACCCC	15	15	-0.0291	1.098	0.89	0.8587
NP	AACCCA	46	148	-2.4589	-0.417	1.423	14.0132
NP	AACCCG	17	7	0.1994	-0.549	0.399	2.0185
DP	GATCCT	98	82	0.1568	1.905	2.673	1.5554
DP	GATCCC	44	20	0.4073	-0.704	-0.629	3.1045
DP	GATCCA	83	108	-0.6395	2.842	5.492	2.119
DP	GATCCG	37	14	0.399	-0.633	-0.087	3.361
DP	GACCCT	34	65	-0.6778	1.224	2.396	3.4926
DP	GACCCC	35	16	0.3222	2.748	-0.619	2.5724
DP	GACCCA	64	104	-0.9082	0.131	-0.595	3.7846
DP	GACCCG	23	8	0.2621	-0.602	-0.668	2.4793
FP	TTTCCT	69	33	0.7197	-0.522	-0.384	2.7076
FP	TTTCCC	50	18	0.6622	0.943	0.469	3.2706
FP	TTTCCA	89	27	1.2987	-0.733	22.42	7.0024
FP	TTTCCG	25	3	0.4739	1.295	0.099	4.0943
FP	TTCCCT	48	52	-0.1904	-0.55	-0.603	1.591
FP	TTCCCC	33	33	-0.0655	0.641	11.67	1.1591
FP	TTCCCA	61	144	-2.096	-0.556	16.796	17.775
FP	TTCCCG	13	5	0.1646	1.874	0.351	1.1728
CP	TGTCCT	29	22	0.3391	-0.424	1.434	1.4492
CP	TGTCCC	33	6	1.7948	17.751	-0.707	2.429
CP	TGTCCA	26	29	-0.3825	0.482	-0.007	3.3672
CP	TGTCCG	6	5	0.037	1.948	0.67	0.7648
CP	TGCCCT	11	5	0.3762	2.086	-0.636	0.6697
CP	TGCCCC	15	0	1.0177	0.485	0.053	2.7783
CP	TGCCCA	21	9	0.7586	-0.297	-0.458	0.8192
CP	TGCCCG	9	0	0.6106	-0.499	-0.168	1.6383
PP	CCTCCT	28	40	-0.6498	1.255	3.279	2.3653
PP	CCTCCC	12	12	-0.0454	2.808	0.093	0.8556
PP	CCTCCA	63	74	-0.7368	3.521	5.599	2.5045
PP	CCTCCG	15	8	0.2606	-0.353	0.836	0.9501
PP	CCCCCT	15	8	0.2606	0.716	-0.712	0.9501
PP	CCCCCC	6	3	0.1133	1.548	-0.634	0.6602
PP	CCCCCA	24	12	0.4533	-0.493	0.35	1.255
PP	CCCCCG	6	0	0.2493	0.539	-0.131	1.5324
PP	CCACCT	52	48	-0.0152	-0.318	-0.525	1.2047
PP	CCACCC	21	4	0.6913	0.236	5.583	2.7056
PP	CCACCA	79	98	-1.1599	3.161	0.307	3.649
PP	CCACCG	25	10	0.5855	-0.56	-0.765	1.6547
PP	CCGCCT	18	4	0.5666	-0.754	-0.685	2.1604
PP	CCGCCC	13	0	0.5402	-0.193	-0.047	3.3419
PP	CCGCCG	9	0	0.374	-0.61	-0.325	2.305
QP	CAACCT	52	70	-0.7579	-0.639	3.742	2.2962
QP	CAACCC	18	22	-0.1866	2.511	-0.168	1.0627
QP	CAACCA	61	100	-1.4959	-0.648	1.169	5.2214
QP	CAGCCT	27	13	0.3986	-0.76	-0.639	1.7957
QP	CAGCCC	17	5	0.3591	-0.568	-0.591	2.0561
QP	CAGCCA	32	16	0.4524	-0.641	1.342	1.9198
QP	CAGCCG	13	1	0.3704	-0.76	-0.508	2.9255
SP	TCTCCC	40	22	0.6138	1.086	1.736	0.9657
SP	TCTCCA	91	136	-2.201	3.905	14.504	16.2445
SP	TCTCCG	27	7	0.7429	-0.792	-0.842	1.5865
SP	TCCCCT	21	12	0.3034	3.07	8.269	0.8399
SP	TCCCCC	20	7	0.4743	-0.74	0.106	1.0155
SP	TCCCCA	39	47	-0.4709	-0.426	1.822	4.0783
SP	TCCCCG	4	0	0.1535	7.386	3.944	0.766
SP	TCACCT	64	23	1.4927	1.993	1.264	1.7817
SP	TCACCA	67	41	0.8544	-0.565	0.235	1.1433
SP	TCGCCT	20	7	0.4743	-0.31	-0.591	1.0155
SP	TCGCCC	20	5	0.558	2.137	0.269	1.3492
SP	TCGCCA	30	17	0.4394	-0.642	-0.422	0.9121
SP	TCGCCG	16	2	0.5301	0.389	-0.317	1.7846
SP	AGTCCC	10	5	0.1744	5.782	-0.526	0.6739
SP	AGTCCA	24	11	0.4604	10.433	6.084	0.8964
SP	AGTCCG	9	1	0.3034	3.478	-0.407	1.1732
SP	AGCCCT	20	6	0.5162	1.62	-0.137	1.1568
SP	AGCCCC	18	1	0.6487	-0.621	0.084	2.6357
SP	AGCCCA	30	9	0.7742	0.074	2.596	1.4588
SP	AGCCCG	13	1	0.4569	-0.694	-0.38	1.7989
EP	GAACCT	74	90	-0.5165	-0.743	1.181	1.5628
EP	GAACCC	39	23	0.297	-0.474	-0.305	1.9743
EP	GAACCA	90	144	-1.4329	-0.63	2.044	5.128
EP	GAACCG	28	9	0.3883	0.586	0.192	3.171
EP	GAGCCT	45	27	0.3319	2.228	0.038	2.1121
EP	GAGCCC	21	15	0.099	-0.586	1.591	1.0994
EP	GAGCCA	46	45	-0.0661	-0.488	-1.008	1.0536
EP	GAGCCG	15	7	0.1572	-0.632	0.384	1.414
TP	ACTCCT	42	39	-0.0177	-0.055	1.163	1.0736
TP	ACTCCC	24	11	0.389	-0.445	1.046	1.5177
TP	ACTCCA	58	141	-3.1063	-0.61	7.524	15.0949
TP	ACTCCG	24	12	0.3536	-0.668	0.204	1.3737
TP	ACCCCT	26	15	0.3124	-0.211	9.318	1.2106
TP	ACCCCC	19	8	0.333	-0.621	0.95	1.439
TP	ACCCCA	37	70	-1.2761	-0.689	0.283	5.1104
TP	ACCCCG	5	2	0.0914	4.342	1.792	0.6875
TP	ACACCT	55	29	0.7573	-0.444	0.669	2.0803
TP	ACACCC	18	8	0.3006	3.129	-0.618	1.3215
TP	ACACCA	72	54	0.4243	-0.02	-0.165	1.2303
TP	ACACCG	20	4	0.5069	-0.16	-0.649	2.7012
TP	ACGCCT	32	16	0.4715	0.749	3.44	1.6176
TP	ACGCCC	23	9	0.4273	2.774	3.281	1.7538
TP	ACGCCA	36	13	0.7072	-0.272	-0.246	2.6549
TP	ACGCCG	21	3	0.5746	2.79	-0.11	3.3638
GP	GGTCCT	40	62	-1.241	0.087	-0.03	1.3902
GP	GGTCCC	24	20	0.0979	0.108	-0.444	1.2948
GP	GGTCCA	24	138	-5.6821	5.869	0.144	19.4178
GP	GGTCCG	8	6	0.0653	2.421	1.46	0.8597
GP	GGCCCT	24	17	0.2449	-0.08	-0.527	1.6046
GP	GGCCCC	14	13	-0.0082	-0.214	3.06	0.9304
GP	GGCCCA	28	48	-1.094	-0.472	5.286	1.4821
GP	GGCCCG	10	2	0.351	-0.603	-0.597	2.2071
GP	GGACCT	25	12	0.5347	-0.722	-0.097	2.6299
GP	GGACCC	8	5	0.1143	1.327	-0.052	0.9721
GP	GGACCA	30	24	0.1714	-0.735	0.184	1.5363
GP	GGACCG	9	2	0.3061	-0.164	-0.585	1.9317
GP	GGGCCT	21	12	0.3551	2.54	1.108	1.9102
GP	GGGCCC	10	5	0.2041	-0.329	0.64	1.3087
GP	GGGCCA	23	11	0.4939	0.731	-0.391	2.4719
GP	GGGCCG	8	0	0.3592	-0.365	-0.133	2.8118
WP	TGGCCT	18	7	0.5757	0.444	5.874	1.4475
WP	TGGCCC	14	4	0.5353	-0.728	-0.29	1.5664
WP	TGGCCA	38	47	-0.7375	2.138	7.175	3.273
WP	TGGCCG	7	3	0.2071	0.808	-0.73	0.7568
HP	CATCCT	38	49	-0.614	-0.4	9.115	1.0181
HP	CATCCC	18	8	0.3683	-0.643	-0.31	2.2583
[truncated: 1,905 more rows]

## Sheet: D. melanogaster
dipeptide	bicodon	occurrences in low PA sample	occurrences in high PA sample	pause propensity	chi²_L	chi²_H	Fisher's exact test log(p-value)
A*	GCTTAA	2	5	-1.2823	-0.728	-0.208	0.6351
A*	GCTTGA	0	1	-0.4048	0.322	-0.63	0.2483
A*	GCTTAG	3	4	-0.5066	-0.004	0.296	0.5067
A*	GCCTAA	5	9	-1.7889	-0.822	-0.7	0.7077
A*	GCCTGA	3	3	-0.1018	-0.687	-0.674	0.5067
A*	GCCTAG	1	4	-1.2483	0.816	0.609	0.6606
A*	GCATAA	2	2	-0.0679	-0.732	-0.811	0.4267
A*	GCATGA	0	0	0	0.232	-0.241	0
A*	GCATAG	5	2	1.0448	6.332	-0.589	1.0102
A*	GCGTAA	2	4	-0.8775	-0.838	-0.181	0.5244
A*	GCGTGA	1	0	0.3709	-0.459	-0.18	0.361
A*	GCGTAG	3	1	0.7078	-0.076	-0.419	0.7363
L*	TTATAA	2	3	-0.4108	-0.243	3.907	0.5012
L*	TTATGA	2	0	0.6447	1.588	-0.354	0.598
L*	TTATAG	2	0	0.6447	0.266	-0.23	0.598
L*	TTGTAA	2	11	-3.2255	0.036	7.103	2.2203
L*	TTGTGA	1	0	0.3223	0.1	0.053	0.297
L*	TTGTAG	5	2	0.9081	-0.026	-0.456	0.777
L*	CTTTAA	7	4	0.8491	4.675	0.648	0.7763
L*	CTTTGA	4	1	0.9375	4.933	-0.397	0.8023
L*	CTTTAG	0	1	-0.3518	0.512	-0.451	0.3051
L*	CTCTAA	4	5	-0.4698	-0.731	-0.598	0.5967
L*	CTCTGA	4	2	0.5857	0.228	-0.203	0.6177
L*	CTCTAG	2	0	0.6447	-0.507	1.312	0.598
L*	CTATAA	3	1	0.6152	-0.483	-0.491	0.5939
L*	CTATGA	2	1	0.2929	-0.303	-0.211	0.4178
L*	CTATAG	2	1	0.2929	-0.623	-0.513	0.4178
L*	CTGTAA	6	13	-2.6398	0.188	-0.625	1.3982
L*	CTGTGA	3	3	-0.0885	0.136	-0.627	0.4928
L*	CTGTAG	3	5	-0.7922	1.293	1.474	0.6608
R*	CGTTAA	1	1	-0.1127	-0.629	-0.703	0.3222
R*	CGTTGA	0	0	0	-0.211	-0.329	0
R*	CGTTAG	3	2	1.0064	3.357	0.452	0.4276
R*	CGCTAA	1	0	1.2318	-0.272	1.96	0.1919
R*	CGCTGA	0	1	-1.3445	0.278	-0.51	0.4472
R*	CGCTAG	0	2	-2.6891	0.389	-0.7	0.9243
R*	CGATAA	2	1	1.1191	-0.33	-0.409	0.3307
R*	CGATGA	0	0	0	-0.155	-0.555	0
R*	CGATAG	1	1	-0.1127	-0.69	-0.004	0.3222
R*	CGGTAA	1	0	1.2318	-0.646	-0.31	0.1919
R*	CGGTGA	2	0	2.4637	0.338	-0.474	0.3928
R*	CGGTAG	0	0	0	0.076	-0.44	0
R*	AGATAA	1	2	-1.4572	-0.619	10.123	0.6069
R*	AGATGA	2	0	2.4637	3.369	-0.333	0.3928
R*	AGATAG	1	0	1.2318	-0.577	-0.471	0.1919
R*	AGGTAA	1	0	1.2318	-0.751	-0.433	0.1919
R*	AGGTGA	1	0	1.2318	-0.534	-0.295	0.1919
R*	AGGTAG	1	0	1.2318	-0.773	-0.378	0.1919
K*	AAATAA	14	10	0.3032	4.59	0.387	1.4498
K*	AAATGA	2	5	-0.3397	0.485	3.294	0.607
K*	AAATAG	6	9	-0.3757	-0.775	2.597	0.6611
K*	AAGTAA	11	16	-0.6352	-0.248	4.97	0.7582
K*	AAGTGA	8	8	-0.0719	-0.639	-0.727	0.7809
K*	AAGTAG	8	20	-1.359	0.021	-0.826	1.3284
N*	AATTAA	6	5	0.1023	-0.588	-0.594	0.6699
N*	AATTGA	1	1	-0.0172	1.249	-0.436	0.2968
N*	AATTAG	4	4	-0.069	-0.669	-0.731	0.5459
N*	AACTAA	7	11	-0.9436	-0.536	-0.663	0.7579
N*	AACTGA	5	4	0.1195	-0.289	-0.418	0.6347
N*	AACTAG	5	8	-0.7034	-0.749	-0.743	0.6823
D*	GATTAA	6	6	-0.0942	-0.25	-0.12	0.6049
D*	GATTGA	5	2	0.4834	-0.803	-0.708	0.7723
D*	GATTAG	11	7	0.5765	2.481	-0.373	0.8844
D*	GACTAA	4	7	-0.6247	-0.03	-0.384	0.812
D*	GACTGA	2	3	-0.2187	-0.044	-0.547	0.499
D*	GACTAG	6	8	-0.4688	-0.544	-0.186	0.7194
F*	TTTTAA	4	4	-0.0779	-0.819	-0.779	0.5722
F*	TTTTGA	4	1	0.6192	0.3	-0.524	1.0615
F*	TTTTAG	4	4	-0.0779	-0.564	-0.339	0.5722
F*	TTCTAA	2	17	-3.5248	2.108	1.837	3.4373
F*	TTCTGA	3	1	0.4063	-0.672	0.49	0.7605
F*	TTCTAG	6	4	0.3479	-0.294	1.329	0.877
C*	TGTTAA	3	0	1.5678	-0.089	-0.114	0.6264
C*	TGTTGA	1	2	-0.6182	-0.487	6.127	0.5942
C*	TGTTAG	3	0	1.5678	0.682	-0.133	0.6264
C*	TGCTAA	2	1	0.4748	0.518	1.3	0.3254
C*	TGCTGA	1	1	-0.0478	0.078	-0.576	0.3144
C*	TGCTAG	4	4	-0.1913	-0.624	0.818	0.6593
P*	CCTTAA	1	1	-0.1238	-0.424	0.528	0.314
P*	CCTTGA	1	0	1.3526	0.331	-0.519	0.1891
P*	CCTTAG	1	0	1.3526	-0.242	-0.489	0.1891
P*	CCCTAA	2	0	2.7052	-0.6	0.524	0.3932
P*	CCCTGA	0	0	0	-0.048	-0.508	0
P*	CCCTAG	1	2	-1.6001	-0.741	0.47	0.615
P*	CCATAA	1	0	1.3526	-0.742	-0.19	0.1891
P*	CCATGA	2	0	2.7052	1.002	-0.479	0.3932
P*	CCATAG	1	1	-0.1238	-0.732	-0.174	0.314
P*	CCGTAA	0	1	-1.4763	0.421	-0.827	0.4523
P*	CCGTGA	0	0	0	0.029	-0.426	0
P*	CCGTAG	1	1	-0.1238	-0.685	-0.424	0.314
Q*	CAATAA	4	4	-0.0877	-0.407	-0.41	0.5379
Q*	CAATGA	1	0	0.2395	-0.309	-0.153	0.3388
Q*	CAATAG	6	3	0.6528	5.473	-0.307	0.9368
Q*	CAGTAA	6	9	-0.9158	-0.708	-0.545	0.6711
Q*	CAGTGA	2	2	-0.0438	0.123	-0.535	0.4136
Q*	CAGTAG	3	8	-1.3729	0.028	-0.524	0.9727
S*	TCTTAA	4	2	0.9083	2.725	-0.185	0.4958
S*	TCTTGA	1	0	0.4999	-0.76	-0.317	0.2261
S*	TCTTAG	0	0	0	0.199	-0.008	0
S*	TCCTAA	3	3	-0.1372	-0.426	-0.422	0.5356
S*	TCCTGA	1	2	-0.5913	-0.039	-0.137	0.529
S*	TCCTAG	4	2	0.9083	-0.545	-0.489	0.4958
S*	TCATAA	4	2	0.9083	1.992	0.204	0.4958
S*	TCATGA	2	0	0.9997	0.359	-0.328	0.4565
S*	TCATAG	1	0	0.4999	-0.865	-0.268	0.2261
S*	TCGTAA	1	4	-1.6826	0.745	-0.543	1.1267
S*	TCGTGA	4	0	1.9995	0.437	0.153	0.9313
S*	TCGTAG	6	0	2.9992	2.195	0.363	1.4259
S*	AGTTAA	1	7	-3.3194	0.154	19.567	2.2361
S*	AGTTGA	0	1	-0.5456	0.38	0.088	0.3917
S*	AGTTAG	2	2	-0.0915	-0.65	0.096	0.4455
S*	AGCTAA	2	1	0.4541	0.159	0.517	0.3583
S*	AGCTGA	3	1	0.954	-0.425	-0.562	0.4619
S*	AGCTAG	2	1	0.4541	-0.301	-0.177	0.3583
E*	GAATAA	9	8	0.0581	6.194	4.33	0.7602
E*	GAATGA	2	2	-0.0397	-0.813	0.236	0.4172
E*	GAATAG	5	4	0.1375	1.303	0.098	0.6425
E*	GAGTAA	0	9	-2.131	6.989	-0.198	2.6459
E*	GAGTGA	4	0	0.8677	-0.709	1.51	1.4402
E*	GAGTAG	4	6	-0.5529	-0.346	-0.291	0.5869
T*	ACTTAA	5	0	2.8743	2.152	0.068	0.8258
T*	ACTTGA	1	0	0.5749	-0.775	-0.368	0.1549
T*	ACTTAG	1	0	0.5749	-0.413	-0.101	0.1549
T*	ACCTAA	5	1	2.2468	-0.681	0.584	0.5125
T*	ACCTGA	4	0	2.2994	-0.205	-0.002	0.6497
T*	ACCTAG	1	4	-1.9349	0.701	0.891	1.6765
T*	ACATAA	6	5	0.3119	4.155	12.958	0.8892
T*	ACATGA	0	0	0	0.351	-0.428	0
T*	ACATAG	0	1	-0.6274	0.772	-0.51	0.5229
T*	ACGTAA	2	1	0.5223	-0.5	-0.743	0.3381
T*	ACGTGA	3	0	1.7246	-0.205	-0.334	0.4794
T*	ACGTAG	0	0	0	1.227	-0.072	0
G*	GGTTAA	2	3	-0.9769	-0.412	0.094	0.4746
G*	GGTTGA	1	0	0.7665	-0.674	-0.363	0.301
G*	GGTTAG	0	3	-2.5098	0.14	1.155	0.9505
G*	GGCTAA	2	3	-0.9769	-0.659	-0.602	0.4746
G*	GGCTGA	2	2	-0.1403	-0.627	-0.052	0.3955
G*	GGCTAG	2	3	-0.9769	-0.7	-0.631	0.4746
G*	GGATAA	3	0	2.2994	-0.071	0.965	0.9505
G*	GGATGA	2	1	0.6963	-0.179	-0.228	0.4112
G*	GGATAG	1	0	0.7665	-0.565	0.455	0.301
G*	GGGTAA	0	0	0	-0.318	-0.488	0
G*	GGGTGA	0	0	0	-0.432	-0.363	0
G*	GGGTAG	0	0	0	-0.313	-0.454	0
W*	TGGTAA	1	0	0.9581	0.033	0.056	0.0792
W*	TGGTGA	2	0	1.9162	-0.378	-0.562	0.1761
W*	TGGTAG	2	1	0.8704	-0.684	0.538	0.301
H*	CATTAA	3	3	-0.0809	-0.734	-0.571	0.478
H*	CATTGA	4	0	1.1792	0.978	-0.018	1.4294
H*	CATTAG	0	5	-1.6088	1.505	1.329	1.4517
H*	CACTAA	3	5	-0.7245	-0.324	-0.014	0.5688
H*	CACTGA	4	2	0.5356	-0.221	-0.662	0.7056
H*	CACTAG	4	6	-0.7514	-0.645	-0.482	0.583
Y*	TATTAA	3	1	0.5224	-0.478	0.955	0.8858
Y*	TATTGA	0	2	-0.5976	0.552	-0.104	0.4231
Y*	TATTAG	2	1	0.2487	-0.852	0.104	0.5658
Y*	TACTAA	3	7	-1.2703	-0.533	0.056	0.6015
Y*	TACTGA	6	5	0.1485	3.986	1.449	0.9099
Y*	TACTAG	2	10	-2.4404	-0.254	0.897	1.2393
I*	ATTTAA	1	8	-2.6668	0.39	0.95	1.6908
I*	ATTTGA	3	1	0.6583	-0.152	-0.681	0.6827
I*	ATTTAG	2	3	-0.4396	-0.596	-0.671	0.4568
I*	ATCTAA	3	6	-1.2241	-0.381	-0.29	0.6794
I*	ATCTGA	2	1	0.3134	-0.606	-0.224	0.4578
I*	ATCTAG	5	4	0.2187	-0.1	-0.422	0.6276
I*	ATATAA	2	2	-0.0631	-0.785	-0.433	0.4139
I*	ATATGA	3	0	1.0347	1.383	-0.356	1.044
I*	ATATAG	2	2	-0.0631	-0.692	0.079	0.4139
V*	GTTTAA	6	5	0.2228	1.296	3.756	0.654
V*	GTTTGA	2	0	0.8212	-0.521	-0.272	0.413
V*	GTTTAG	3	2	0.3355	-0.479	-0.295	0.4439
V*	GTCTAA	6	6	-0.2254	1.01	2.895	0.8021
V*	GTCTGA	4	1	1.1943	1.098	-0.509	0.5408
V*	GTCTAG	5	3	0.7085	0.593	-0.246	0.5172
V*	GTATAA	1	0	0.4106	-0.509	-0.082	0.2041
V*	GTATGA	1	0	0.4106	-0.435	-0.367	0.2041
V*	GTATAG	0	1	-0.4482	0.156	-0.422	0.426
V*	GTGTAA	2	1	0.373	2.3	4.115	0.3461
V*	GTGTGA	1	0	0.4106	1.449	0.676	0.2041
V*	GTGTAG	4	2	0.7461	-0.426	0.095	0.4702
M*	ATGTAA	8	9	-0.3276	-0.041	-0.819	0.5583
M*	ATGTGA	2	5	-0.6211	0.185	2.029	0.7144
M*	ATGTAG	5	3	0.31	-0.789	0.954	0.7119
AA	GCTGCT	98	146	-0.5112	16.191	19.233	1.2709
AA	GCTGCC	165	286	-1.2261	7.267	13.447	2.0849
AA	GCTGCA	64	67	-0.0761	4.662	2.8	1.9975
AA	GCTGCG	50	77	-0.2836	-0.531	1.834	1.1474
AA	GCCGCT	84	170	-0.8461	13.415	9.512	2.6335
AA	GCCGCC	224	486	-2.5532	16.685	23.968	7.8964
AA	GCCGCA	71	75	-0.0905	6.808	15.995	2.0712
AA	GCCGCG	38	51	-0.1472	51.831	60.047	1.1048
AA	GCAGCT	68	86	-0.2155	7.2	17.503	1.376
AA	GCAGCC	109	144	-0.4014	-0.726	-0.834	1.4473
AA	GCAGCA	70	93	-0.2625	15.985	29.332	1.2847
AA	GCAGCG	59	61	-0.0632	1.593	6.45	1.9638
AA	GCGGCT	86	87	-0.0746	13.058	5.113	2.5822
AA	GCGGCC	141	214	-0.7713	-0.106	4.006	1.3618
AA	GCGGCA	72	59	0.0633	11.596	5.39	3.6638
AA	GCGGCG	90	89	-0.0595	11.203	20.919	2.8189
LA	TTAGCT	27	15	0.1493	5.67	3.688	1.472
LA	TTAGCC	27	20	0.0726	0.732	-0.662	1.0584
LA	TTAGCA	14	6	0.1047	-0.636	-0.599	1.3109
LA	TTAGCG	14	6	0.1047	-0.654	-0.737	1.3109
LA	TTGGCT	79	68	0.0671	3.815	5.356	1.2186
LA	TTGGCC	248	196	0.4785	43.23	26.144	2.1016
LA	TTGGCA	68	38	0.3726	3.481	0.882	2.5487
LA	TTGGCG	78	47	0.375	2.847	1.461	2.396
LA	CTTGCT	17	17	-0.0218	3.44	0.904	0.8751
LA	CTTGCC	42	48	-0.146	9.689	3.173	1.2865
LA	CTTGCA	17	9	0.1008	2.423	0.705	1.2119
LA	CTTGCG	13	6	0.0906	7.111	5.316	1.1799
LA	CTCGCT	17	16	-0.0065	16.895	13.682	0.8586
LA	CTCGCC	51	73	-0.4028	19.566	24.332	2.4248
LA	CTCGCA	18	11	0.0842	9.82	8.196	1.0867
LA	CTCGCG	18	8	0.1302	13.8	14.648	1.4827
LA	CTAGCT	32	17	0.1888	-0.475	-0.677	1.718
LA	CTAGCC	50	37	0.1351	4.004	1.829	1.3041
LA	CTAGCA	20	13	0.0816	0.046	-0.611	1.0724
LA	CTAGCG	10	16	-0.1048	8.918	-0.581	1.208
LA	CTGGCT	130	146	-0.4124	-0.714	-0.352	1.8929
LA	CTGGCC	479	564	-1.9188	29.52	17.642	6.2161
LA	CTGGCA	87	84	-0.0658	3.202	0.542	1.2187
LA	CTGGCG	142	115	0.2315	-0.459	-0.382	1.5627
RA	CGTGCT	24	44	-0.7461	0.453	2.48	2.1719
RA	CGTGCC	50	148	-3.4636	-0.3	33.121	12.8488
RA	CGTGCA	10	16	-0.2318	0.755	-0.295	1.0534
RA	CGTGCG	22	27	-0.232	-0.365	-0.537	1.0109
RA	CGCGCT	22	38	-0.6048	3.883	7.91	1.8045
RA	CGCGCC	58	161	-3.6558	5.877	1.696	12.9448
RA	CGCGCA	10	16	-0.2318	13.521	10.472	1.0534
RA	CGCGCG	9	11	-0.0934	11.969	27.817	0.7775
RA	CGAGCT	42	18	0.6941	7.643	-0.03	3.3925
RA	CGAGCC	45	32	0.3128	1.161	1.337	1.6532
RA	CGAGCA	23	4	0.5786	-0.355	1.246	4.1002
RA	CGAGCG	32	11	0.6208	1.312	-0.69	3.4322
RA	CGGGCT	35	27	0.1717	3.671	4.269	1.294
RA	CGGGCC	67	48	0.4536	0.905	-0.626	2.0335
RA	CGGGCA	42	12	0.8975	19.855	-0.393	5.1185
RA	CGGGCG	44	36	0.1461	9.428	18.261	1.2996
RA	AGAGCT	20	4	0.4855	1.013	0.155	3.3732
RA	AGAGCC	31	16	0.4203	-0.294	-0.411	2.1342
RA	AGAGCA	8	4	0.1128	0.549	-0.595	0.9536
RA	AGAGCG	19	7	0.3527	-0.091	-0.423	2.1323
RA	AGGGCT	22	11	0.3103	-0.272	-0.793	1.7589
RA	AGGGCC	53	35	0.4595	0.073	-0.22	2.0751
RA	AGGGCA	20	14	0.1465	-0.05	6.588	1.1468
RA	AGGGCG	18	15	0.0505	-0.672	1.832	0.9435
KA	AAAGCT	39	33	0.024	-0.045	1.06	2.5609
KA	AAAGCC	78	79	-0.0662	3.211	5.685	2.9465
KA	AAAGCA	39	36	-0.0024	-0.696	0.146	2.2151
KA	AAAGCG	33	35	-0.0419	1.605	-0.685	1.5892
KA	AAGGCT	96	196	-0.9495	-0.608	1.159	2.4408
KA	AAGGCC	206	434	-2.1554	0.803	6.71	5.4314
KA	AAGGCA	101	127	-0.3029	4.31	0.291	1.9218
KA	AAGGCG	149	223	-0.7601	18.117	42.073	1.3814
NA	AATGCT	71	74	-0.1052	0.097	5.855	1.1904
NA	AATGCC	210	242	-0.5828	15.349	50.743	1.3932
NA	AATGCA	87	50	0.3491	17.47	3.99	4.5709
NA	AATGCG	87	60	0.2316	5.408	6.376	3.1346
NA	AACGCT	34	40	-0.104	11.869	23.718	1.0356
NA	AACGCC	114	202	-1.1463	7.44	14.816	5.8723
NA	AACGCA	26	40	-0.1901	8.939	4.608	1.3796
NA	AACGCG	46	41	0.0134	4.912	10.593	1.2957
DA	GATGCT	104	106	-0.1098	6.779	3.183	2.0335
DA	GATGCC	219	357	-1.6021	4.575	67.834	3.6268
DA	GATGCA	92	60	0.2489	8.561	-0.127	5.4841
DA	GATGCG	121	116	-0.0527	19.027	24.914	2.6915
DA	GACGCT	25	50	-0.2776	14.867	12.644	1.7175
DA	GACGCC	87	155	-0.7715	16.162	53.53	2.6369
DA	GACGCA	34	45	-0.1419	3.488	2.065	1.034
DA	GACGCG	26	36	-0.1248	8.248	12.177	0.9935
FA	TTTGCT	64	33	0.3568	3.48	-0.052	2.7557
FA	TTTGCC	172	132	0.3561	11.608	20.16	1.8655
FA	TTTGCA	51	23	0.3303	0.874	0.069	2.8929
FA	TTTGCG	50	35	0.1505	-0.954	5.017	1.3625
FA	TTCGCT	43	51	-0.1615	9.841	8.171	1.4704
FA	TTCGCC	186	234	-0.8852	-0.131	-0.635	5.1026
FA	TTCGCA	41	33	0.0635	5.863	3.78	1.0762
FA	TTCGCG	24	30	-0.1115	21.1	13.924	1.2723
CA	TGTGCT	25	9	0.4253	0.884	-0.571	1.2696
CA	TGTGCC	85	48	0.9138	23.528	21.875	1.1452
CA	TGTGCA	19	9	0.2572	-0.379	1.584	0.8821
CA	TGTGCG	38	9	0.7896	11.54	0.318	2.6692
CA	TGCGCT	22	23	-0.087	7.823	0.88	1.6576
CA	TGCGCC	117	90	0.5259	-0.285	-0.708	2.0488
CA	TGCGCA	17	9	0.2011	11.555	4.299	0.8081
CA	TGCGCG	16	11	0.1119	11.819	5.326	0.8182
PA	CCTGCT	37	42	-0.1508	6.644	14.902	1.0403
PA	CCTGCC	58	67	-0.258	0.261	1.67	1.1434
PA	CCTGCA	17	16	-0.0079	-0.727	-0.005	0.9049
PA	CCTGCG	25	16	0.1285	-0.177	-0.717	1.5627
PA	CCCGCT	57	56	-0.0703	-0.623	2.385	1.2058
PA	CCCGCC	101	147	-1.0137	3.222	13.223	2.3937
PA	CCCGCA	32	30	-0.0127	3.703	4.229	1.0852
PA	CCCGCG	26	29	-0.0964	11.918	10.702	0.963
PA	CCAGCT	63	77	-0.3589	8.686	21.02	1.2312
PA	CCAGCC	65	88	-0.5295	5.113	1.114	1.5267
PA	CCAGCA	48	43	0.0182	3.106	6.454	1.3013
PA	CCAGCG	57	49	0.06	4.405	7.306	1.4898
PA	CCGGCT	50	52	-0.1152	-0.573	-0.54	1.114
PA	CCGGCC	82	115	-0.7421	4.664	1.687	1.8704
PA	CCGGCA	47	50	-0.1292	0.172	8.312	1.0894
PA	CCGGCG	88	68	0.2349	22.146	10.781	2.3674
QA	CAAGCT	38	19	0.1897	-0.766	2.943	3.0507
QA	CAAGCC	47	43	0.0007	11.708	15.206	1.3263
QA	CAAGCA	20	18	0.0039	3.522	-0.734	1.008
QA	CAAGCG	45	26	0.1826	-0.172	-0.565	2.8431
QA	CAGGCT	82	120	-0.5382	-0.664	-0.132	1.9573
QA	CAGGCC	168	247	-1.1165	3.848	16.384	3.26
QA	CAGGCA	80	86	-0.1524	0.03	2.117	1.2228
QA	CAGGCG	170	186	-0.3628	51.345	89.97	1.3653
SA	TCTGCT	27	27	-0.0493	1.411	1.846	0.9677
SA	TCTGCC	54	56	-0.1421	0.581	0.257	1.1525
SA	TCTGCA	22	15	0.1122	1.252	0.294	1.1
SA	TCTGCG	24	26	-0.0873	0.284	10.749	0.9892
SA	TCCGCT	50	57	-0.2436	-0.41	-0.256	1.2949
SA	TCCGCC	144	172	-0.8722	-0.084	-0.563	2.3131
SA	TCCGCA	35	29	0.0667	1.763	1.663	1.0657
SA	TCCGCG	31	18	0.2264	7.079	13.952	1.5702
SA	TCAGCT	26	25	-0.0257	0.879	4.414	0.9492
SA	TCAGCC	36	41	-0.1745	0.92	-0.754	1.1695
SA	TCAGCA	28	20	0.123	5.064	4.153	1.1502
SA	TCAGCG	31	19	0.2046	3.154	2.131	1.459
SA	TCGGCT	41	43	-0.1183	-0.663	-0.209	1.0955
SA	TCGGCC	97	134	-0.9824	-0.575	-0.597	3.1362
SA	TCGGCA	50	43	0.0611	3.239	2.084	1.13
SA	TCGGCG	81	82	-0.1696	22.135	33.921	1.2221
SA	AGTGCT	48	29	0.326	3.983	2.167	1.8953
SA	AGTGCC	123	88	0.5374	15.824	11.824	2.2633
SA	AGTGCA	49	25	0.433	12.808	4.297	2.5374
SA	AGTGCG	48	16	0.609	2.988	-0.78	4.3433
SA	AGCGCT	25	24	-0.0238	12.14	10.69	0.9407
SA	AGCGCC	72	104	-0.8279	17.987	8.554	2.9467
SA	AGCGCA	20	15	0.0723	11.26	6.658	0.9761
SA	AGCGCG	18	18	-0.0328	13.811	9.651	0.8802
EA	GAAGCT	61	54	0.0153	-0.244	-0.63	2.6298
EA	GAAGCC	88	106	-0.2051	7.616	8.051	1.5547
EA	GAAGCA	36	40	-0.0567	0.883	-0.603	1.3003
EA	GAAGCG	67	50	0.092	0.605	0.011	3.9421
EA	GAGGCT	81	183	-0.8794	4.285	-0.542	4.3149
EA	GAGGCC	227	399	-1.5441	2.376	20.817	3.35
EA	GAGGCA	117	144	-0.2975	6.355	5.43	1.6322
EA	GAGGCG	175	242	-0.6601	23.43	55.583	1.384
TA	ACTGCT	30	48	-0.3644	-0.676	8.404	1.6951
TA	ACTGCC	92	114	-0.5277	2.325	9.56	1.4725
TA	ACTGCA	29	38	-0.203	-0.4	13.448	1.1442
TA	ACTGCG	30	21	0.1152	-0.859	-0.725	1.4625
TA	ACCGCT	37	75	-0.7301	9.386	1.527	3.5008
TA	ACCGCC	141	202	-1.2934	0.84	6.959	3.1305
TA	ACCGCA	33	24	0.1107	6.875	14.878	1.4527
TA	ACCGCG	30	29	-0.0269	13.462	15.705	1.0171
TA	ACAGCT	38	33	0.0322	0.173	0.866	1.2013
TA	ACAGCC	57	60	-0.1382	2.639	0.909	1.1226
TA	ACAGCA	44	27	0.2364	5.548	1.407	2.2385
TA	ACAGCG	38	33	0.0322	-0.127	2.892	1.2013
TA	ACGGCT	55	39	0.2023	1.736	-0.632	1.9951
TA	ACGGCC	112	124	-0.3799	-0.332	-0.421	1.2664
TA	ACGGCA	42	42	-0.0625	-0.298	4.782	1.0779
TA	ACGGCG	99	68	0.4032	30.092	21.026	3.1647
GA	GGTGCT	50	75	-0.4719	6.847	4.758	1.1298
GA	GGTGCC	76	188	-1.9136	-0.756	8.556	5.2003
GA	GGTGCA	41	39	-0.0232	5.984	0.176	1.8712
GA	GGTGCG	23	19	0.0335	1.279	6.639	1.6596
GA	GGCGCT	41	81	-0.7022	6.779	8.521	1.6926
GA	GGCGCC	135	270	-2.3654	1.03	8.43	3.7873
GA	GGCGCA	36	42	-0.1458	4.151	7.717	1.2557
GA	GGCGCG	21	18	0.02	21.135	54.455	1.5025
GA	GGAGCT	92	137	-0.8521	28.483	81.675	1.2493
GA	GGAGCC	142	179	-0.7906	5.062	1.63	1.7534
GA	GGAGCA	72	82	-0.2592	18.526	46.459	1.7292
GA	GGAGCG	48	48	-0.065	-0.723	-0.506	1.8618
GA	GGGGCT	15	8	0.0928	-0.795	-0.522	1.9997
GA	GGGGCC	23	20	0.0173	2.481	0.729	1.5514
GA	GGGGCA	14	13	-0.0028	-0.535	2.038	1.1185
GA	GGGGCG	12	10	0.0161	-0.301	-0.235	1.1492
WA	TGGGCT	20	22	-0.1075	2.005	-0.591	1.1496
WA	TGGGCC	60	77	-0.6444	2.063	1.186	4.2459
WA	TGGGCA	35	13	0.5577	2.438	-0.407	2.4387
WA	TGGGCG	44	15	0.7404	4.063	-0.044	3.342
HA	CATGCT	32	26	0.0869	0.243	1.02	0.977
HA	CATGCC	99	79	0.3064	14.693	10.224	1.2602
HA	CATGCA	15	9	0.1242	1.004	-0.115	0.955
HA	CATGCG	45	22	0.5035	8.042	1.503	2.2354
HA	CACGCT	18	22	-0.1442	6.947	3.615	1.1451
HA	CACGCC	94	114	-0.73	-0.719	-0.121	2.9628
HA	CACGCA	18	7	0.2485	4.83	10.72	1.5691
HA	CACGCG	20	19	-0.0177	5.454	1.409	0.8982
YA	TATGCT	47	27	0.2853	2.378	-0.566	2.1524
YA	TATGCC	129	117	0.0211	15.687	26.112	1.311
YA	TATGCA	37	18	0.2824	0.231	-0.489	2.346
YA	TATGCG	52	40	0.1357	5.347	18.149	1.3519
YA	TACGCT	33	40	-0.1735	5.93	6.706	1.2226
YA	TACGCC	111	173	-1.2665	1.806	-0.557	6.062
YA	TACGCA	29	26	0.0101	4.634	3.331	0.9765
YA	TACGCG	40	23	0.2424	2.571	10.625	1.9339
IA	ATTGCT	52	63	-0.2253	-0.577	-0.388	1.1155
IA	ATTGCC	167	318	-2.4203	13.786	129.444	9.0634
IA	ATTGCA	47	45	-0.0285	-0.271	0.494	1.309
IA	ATTGCG	67	51	0.1523	3.608	-0.388	2.4552
IA	ATCGCT	39	60	-0.356	8.598	16.24	1.4508
IA	ATCGCC	140	239	-1.6243	0.947	3.906	4.6739
IA	ATCGCA	46	38	0.0608	0.904	4.618	1.6713
IA	ATCGCG	23	27	-0.087	18.813	25.553	0.9422
IA	ATAGCT	47	12	0.4556	4.601	0.423	7.2989
IA	ATAGCC	96	47	0.6007	1.561	-0.867	7.4036
IA	ATAGCA	36	10	0.3371	0.849	-0.534	5.3792
IA	ATAGCG	23	18	0.0451	1.485	0.138	1.2892
VA	GTTGCT	30	45	-0.2567	-0.085	-0.111	1.1976
VA	GTTGCC	58	112	-0.8628	6.258	-0.789	3.1501
VA	GTTGCA	21	28	-0.1284	1.62	-0.362	0.9579
VA	GTTGCG	19	18	-0.0087	5.555	2.934	1.0106
VA	GTCGCT	27	25	-0.0039	5.39	16.271	1.1705
VA	GTCGCC	58	95	-0.6136	14.742	22.004	1.9107
VA	GTCGCA	11	9	0.0158	11.824	16.175	0.9232
VA	GTCGCG	12	7	0.0585	17.942	28.527	1.2748
VA	GTAGCT	21	20	-0.0111	-0.678	-0.401	1.0406
VA	GTAGCC	48	28	0.2342	-0.643	4.506	3.268
VA	GTAGCA	15	7	0.0988	-0.311	-0.092	1.7887
VA	GTAGCG	16	12	0.039	0.141	-0.511	1.1784
VA	GTGGCT	102	129	-0.5211	0.309	-0.333	1.2732
VA	GTGGCC	388	539	-2.6901	81.171	81.914	2.8835
VA	GTGGCA	82	74	0.0165	-0.516	-0.688	1.9985
VA	GTGGCG	121	106	0.0712	5.582	0.233	2.7418
MA	ATGGCT	84	80	-0.0266	0.161	-0.433	1.2012
MA	ATGGCC	243	268	-0.3974	0.174	3.506	3.7928
MA	ATGGCA	87	48	0.2778	-0.345	-0.012	3.0409
MA	ATGGCG	89	56	0.2237	0.03	0.781	2.2732
AL	GCTTTA	27	18	0.1144	8.221	9.06	1.3963
AL	GCTTTG	87	62	0.3007	19.783	4.002	2.3689
AL	GCTCTT	40	36	0.011	2.726	3.876	1.1221
AL	GCTCTC	54	46	0.059	1.373	-0.735	1.3135
AL	GCTCTA	41	33	0.0775	7.201	8.391	1.2954
AL	GCTCTG	134	200	-1.3115	1.915	13.625	3.9346
AL	GCCTTA	24	17	0.0847	0.311	-0.2	1.2261
AL	GCCTTG	111	92	0.1646	-0.127	6.326	1.8422
AL	GCCCTT	54	57	-0.1278	1.267	-0.106	1.1146
AL	GCCCTC	105	119	-0.3872	-0.787	-0.202	1.3526
AL	GCCCTA	41	31	0.1114	3.455	3.722	1.4223
AL	GCCCTG	213	318	-2.0862	4.723	15.446	5.8983
AL	GCATTA	12	12	-0.0171	-0.576	3.212	0.7929
AL	GCATTG	49	41	0.0661	-0.124	2.594	1.3055
AL	GCACTT	37	25	0.1511	3.32	2.569	1.6113
AL	GCACTC	36	42	-0.1531	-0.718	3.921	1.0956
AL	GCACTA	36	7	0.4412	6.945	0.276	5.75
AL	GCACTG	124	86	0.4688	6.602	-0.441	3.2195
AL	GCGTTA	12	8	0.0508	-0.596	-0.161	0.956
AL	GCGTTG	38	32	0.0478	1.82	-0.592	1.1882
AL	GCGCTT	15	22	-0.1402	3.285	-0.13	1.1103
AL	GCGCTC	37	69	-0.5961	0.12	16.901	3.0184
AL	GCGCTA	10	18	-0.1501	5.899	0.265	1.247
AL	GCGCTG	112	116	-0.2273	-0.684	-0.694	1.2602
LL	TTATTA	15	4	0.1824	1.089	0.689	1.1861
LL	TTATTG	26	12	0.2213	-0.475	1.954	0.9908
LL	TTACTT	23	5	0.301	1.842	-0.367	1.8511
LL	TTACTC	21	2	0.3228	-0.779	1.449	2.7604
LL	TTACTA	14	5	0.1466	-0.502	0.261	0.9272
LL	TTACTG	27	14	0.201	2.779	0.416	0.9294
LL	TTGTTA	13	6	0.1107	1.649	-0.738	0.7779
LL	TTGTTG	56	27	0.4551	3.922	0.86	1.2344
LL	TTGCTT	34	20	0.2088	1.563	-0.721	0.9502
LL	TTGCTC	61	23	0.6158	0.536	4.915	1.8797
LL	TTGCTA	47	16	0.5067	-0.51	-0.668	1.8742
LL	TTGCTG	153	110	0.565	3.031	0.224	1.7403
LL	CTTTTA	21	6	0.2479	0.953	0.124	1.3836
LL	CTTTTG	86	28	0.9511	18.597	1.743	3.0265
LL	CTTCTT	31	12	0.3071	-0.306	-0.447	1.2653
LL	CTTCTC	46	26	0.3023	-0.084	1.167	1.0228
LL	CTTCTA	31	11	0.3258	0.228	0.27	1.3965
LL	CTTCTG	114	54	0.9446	-0.575	0.186	1.6714
LL	CTCTTA	20	3	0.2869	-0.851	0.566	2.1319
LL	CTCTTG	47	22	0.3944	5.818	3.747	1.2045
LL	CTCCTT	40	14	0.4241	-0.768	0.277	1.6387
LL	CTCCTC	86	32	0.8762	5.009	-0.122	2.3789
LL	CTCCTA	35	6	0.4881	-0.703	2.776	3.0883
LL	CTCCTG	145	87	0.8585	0.377	9.566	1.2548
LL	CTATTA	14	6	0.1278	-0.498	1.104	0.8282
LL	CTATTG	53	15	0.6284	0.446	-0.454	2.6089
LL	CTACTT	33	16	0.2665	1.667	4.387	1.0312
LL	CTACTC	36	20	0.2431	-0.697	0.703	0.9722
LL	CTACTA	19	6	0.2136	-0.535	-0.658	1.1954
LL	CTACTG	79	30	0.7935	1.405	4.33	2.1695
LL	CTGTTA	12	12	-0.0188	10.727	1.416	1.1226
LL	CTGTTG	97	68	0.3908	25.939	19.715	1.3935
LL	CTGCTT	85	73	0.0913	0.809	0.173	2.2804
LL	CTGCTC	297	202	1.3127	64.228	47.83	1.8354
LL	CTGCTA	95	44	0.8059	-0.802	-0.537	1.6184
LL	CTGCTG	496	476	-0.404	2.915	5.846	16.494
RL	CGTTTA	26	7	0.5371	15.229	-0.451	2.0326
RL	CGTTTG	76	64	0.1798	37.233	18.724	1.4712
RL	CGTCTT	19	16	0.0449	-0.805	-0.734	0.9433
RL	CGTCTC	34	42	-0.3465	-0.189	1.246	2.4674
RL	CGTCTA	14	19	-0.1971	-0.045	1.331	1.6762
RL	CGTCTG	99	171	-2.564	4.236	30.873	14.8825
RL	CGCTTA	22	5	0.4839	-0.751	2.098	2.0648
RL	CGCTTG	60	54	0.031	0.394	1.46	1.5687
RL	CGCCTT	36	33	-0.0006	-0.647	-0.619	1.3194
RL	CGCCTC	63	54	0.1188	-0.7	1.949	1.4294
RL	CGCCTA	31	16	0.396	-0.133	1.879	1.1125
RL	CGCCTG	163	175	-0.8195	-0.72	7.628	5.5005
RL	CGATTA	13	5	0.2207	-0.689	0.673	0.9759
RL	CGATTG	72	24	1.34	13.163	2.056	3.4149
RL	CGACTT	28	9	0.5317	-0.179	-0.552	1.8
RL	CGACTC	34	16	0.4838	-0.522	-0.693	1.2846
RL	CGACTA	28	7	0.5956	0.248	-0.638	2.2957
RL	CGACTG	117	58	1.5708	2.71	0.18	2.2075
RL	CGGTTA	7	3	0.109	0.546	-0.659	0.683
RL	CGGTTG	23	15	0.1939	6.068	-0.556	0.8842
RL	CGGCTT	21	12	0.2312	-0.47	0.093	0.9023
RL	CGGCTC	36	4	0.9254	-0.735	5.955	4.8577
RL	CGGCTA	20	8	0.3296	-0.547	-0.563	1.1804
RL	CGGCTG	91	52	1.0017	-0.47	-0.66	1.4241
RL	AGATTA	15	3	0.343	1.897	-0.059	1.6805
RL	AGATTG	38	12	0.7285	1.39	1.256	2.2692
RL	AGACTT	22	5	0.4839	0.664	-0.417	2.0648
RL	AGACTC	17	3	0.4015	0.611	1.072	1.9941
RL	AGACTA	9	10	-0.056	0.376	6.348	0.9753
RL	AGACTG	38	10	0.7924	4.995	4.547	2.7684
RL	AGGTTA	8	3	0.1382	-0.589	-0.307	0.773
RL	AGGTTG	14	10	0.0903	7.048	-0.581	0.786
RL	AGGCTT	15	5	0.2792	0.055	-0.466	1.1759
RL	AGGCTC	22	5	0.4839	1.145	1.882	2.0648
RL	AGGCTA	18	7	0.3031	-0.733	0.103	1.1459
RL	AGGCTG	46	21	0.6752	9.062	5.042	1.5509
KL	AAATTA	31	9	0.1938	0.174	-0.652	4.3025
KL	AAATTG	81	59	0.1519	-0.213	3.683	2.7337
KL	AAACTT	57	38	0.142	1.563	5.157	2.5723
KL	AAACTC	56	38	0.1329	-0.562	-0.538	2.4598
KL	AAACTA	57	36	0.162	3.496	8.076	2.836
KL	AAACTG	155	172	-0.2995	-1.215	3.696	1.3367
KL	AAGTTA	35	19	0.1305	-0.254	1.642	2.5143
KL	AAGTTG	113	107	-0.0347	5.999	18.638	1.6871
KL	AAGCTT	68	60	0.023	0.653	5.965	1.61
KL	AAGCTC	107	157	-0.5889	1.042	-0.003	2.2952
KL	AAGCTA	84	66	0.1094	0.474	-0.803	2.346
KL	AAGCTG	332	576	-2.7148	-0.553	-0.029	14.5695
NL	AATTTA	42	15	0.3184	2.949	1.396	2.6898
NL	AATTTG	104	69	0.3564	-0.084	7.179	1.5258
NL	AATCTT	83	32	0.5972	10.956	1.282	4.1473
NL	AATCTC	87	55	0.335	-0.322	1.159	1.5788
NL	AATCTA	64	26	0.4425	2.357	1.304	3.0958
NL	AATCTG	217	216	-0.2331	-0.702	17.199	2.8712
NL	AACTTA	28	16	0.1309	-0.67	-0.636	1.1581
NL	AACTTG	78	82	-0.1429	2.776	-0.631	1.9083
NL	AACCTT	50	37	0.1194	-0.571	-0.016	1.0807
NL	AACCTC	56	48	0.0448	5.072	12.524	1.125
NL	AACCTA	47	22	0.2856	-0.697	2.125	1.991
NL	AACCTG	174	203	-0.591	6.375	23.576	5.0638
DL	GATTTA	44	33	0.0811	1.568	11.351	1.4141
DL	GATTTG	154	122	0.2117	6.878	8.59	2.3002
DL	GATCTT	73	63	0.043	-0.138	4.725	1.3486
DL	GATCTC	130	101	0.2008	4.907	1.43	2.2184
DL	GATCTA	71	43	0.2445	0.839	1.521	2.7651
DL	GATCTG	281	405	-1.6365	0.126	44.807	8.0054
DL	GACTTA	23	9	0.1339	-0.658	1.785	2.2367
DL	GACTTG	100	72	0.2176	0.035	3.185	2.346
DL	GACCTT	37	29	0.0543	1.562	4.393	1.2383
DL	GACCTC	38	61	-0.2904	17.871	7.427	2.2401
DL	GACCTA	47	22	0.2336	-0.734	4.253	3.1211
DL	GACCTG	127	178	-0.6837	16.345	60.453	3.3074
FL	TTTTTA	19	7	0.165	-0.76	0.015	1.0348
FL	TTTTTG	82	23	0.8264	-0.29	-0.682	3.6923
FL	TTTCTT	48	13	0.4911	-0.34	-0.592	2.5389
FL	TTTCTC	69	14	0.7803	-0.366	2.321	4.7417
FL	TTTCTA	45	7	0.5427	-0.076	-0.386	4.0902
FL	TTTCTG	170	59	1.5339	-1.009	3.35	4.6735
FL	TTCTTA	18	6	0.1663	1.91	1.064	1.0941
FL	TTCTTG	65	61	-0.023	11.173	-0.098	2.6454
FL	TTCCTT	57	46	0.0986	-0.565	2.034	1.6248
FL	TTCCTC	131	91	0.4601	10.392	5.159	1.5476
FL	TTCCTA	45	27	0.2256	0.721	-0.827	1.0044
FL	TTCCTG	243	237	-0.2278	-0.842	-0.242	10.4707
CL	TGTTTA	14	5	0.2361	1.124	2.318	0.7884
CL	TGTTTG	39	14	0.6555	0.889	1.875	1.1859
CL	TGTCTT	19	4	0.4044	-0.558	-0.699	1.3334
CL	TGTCTC	27	8	0.5049	-0.719	-0.68	1.2234
CL	TGTCTA	21	5	0.4296	0.698	-0.271	1.2911
CL	TGTCTG	58	33	0.6075	0.147	-0.252	1.109
CL	TGCTTA	11	2	0.2437	2.425	1.385	1.0124
CL	TGCTTG	59	38	0.4843	0.844	-0.503	1.3861
CL	TGCCTT	43	17	0.6756	-0.497	-0.712	1.1043
CL	TGCCTC	63	30	0.8362	-0.635	-0.089	1.046
CL	TGCCTA	28	8	0.5325	0.702	1.241	1.2947
CL	TGCCTG	171	115	1.2569	-0.089	-0.723	3.0834
PL	CCTTTA	8	4	0.095	-0.553	0.198	0.6729
PL	CCTTTG	57	26	0.7483	19.636	14.179	1.6461
PL	CCTCTT	8	8	-0.0191	0.717	-0.288	0.844
PL	CCTCTC	12	6	0.1425	2.344	1.405	0.7828
PL	CCTCTA	16	8	0.19	-0.01	0.895	0.8691
PL	CCTCTG	62	45	0.3368	-0.376	0	1.1322
PL	CCCTTA	14	3	0.2804	-0.188	1.607	1.4825
PL	CCCTTG	42	44	-0.1575	5.593	-0.665	2.0282
PL	CCCCTT	29	11	0.4443	0.26	4.063	1.4684
PL	CCCCTC	35	22	0.2873	3.798	8.875	0.9721
PL	CCCCTA	28	7	0.5323	-0.067	4.68	2.2094
PL	CCCCTG	77	97	-0.7549	18.672	10.679	5.3492
PL	CCATTA	13	7	0.1401	-0.696	0.576	0.7809
PL	CCATTG	65	40	0.5579	4.095	7.466	1.1262
PL	CCACTT	41	19	0.5297	3.961	1.997	1.3652
PL	CCACTC	37	14	0.5678	-0.549	2.011	1.7003
PL	CCACTA	21	8	0.3207	-0.4	-0.588	1.2223
PL	CCACTG	125	84	0.871	1.147	-0.05	1.2228
PL	CCGTTA	8	3	0.1235	1.981	0.044	0.7544
PL	CCGTTG	43	25	0.4108	1.672	-0.057	1.0654
PL	CCGCTT	48	14	0.8554	5.603	-0.651	2.8394
PL	CCGCTC	66	36	0.6982	2.833	0.041	1.3042
PL	CCGCTA	17	12	0.102	2.954	-0.583	0.8271
PL	CCGCTG	181	163	0.0807	15.909	38.226	3.3214
QL	CAATTA	17	6	0.1134	-0.585	-0.623	1.2943
QL	CAATTG	99	57	0.3992	4.661	16.399	1.6483
QL	CAACTT	43	19	0.2416	-0.528	-0.27	1.7394
QL	CAACTC	43	14	0.3008	2.81	4.567	2.633
QL	CAACTA	35	12	0.2377	-0.53	-0.681	2.1312
QL	CAACTG	173	112	0.5507	-0.254	-0.016	1.5315
QL	CAGTTA	14	8	0.0572	9.154	3.747	0.824
QL	CAGTTG	181	111	0.6494	3.021	-0.667	1.8174
QL	CAGCTT	72	42	0.2838	0.812	2.005	1.4111
QL	CAGCTC	84	85	-0.0952	12.678	4.555	2.2556
QL	CAGCTA	79	54	0.2177	-0.767	1.438	1.1711
QL	CAGCTG	385	374	-0.252	1.461	-0.433	6.7003
SL	TCTTTA	22	4	0.4376	10.426	-0.348	2.2845
SL	TCTTTG	38	20	0.4012	3.233	1.184	1.109
SL	TCTCTT	12	7	0.1082	-0.615	-0.659	0.7418
SL	TCTCTC	12	11	-0.0002	1.881	-0.322	0.9149
SL	TCTCTA	11	6	0.1104	-0.565	-0.623	0.7313
SL	TCTCTG	57	47	0.1414	-1.009	-0.763	1.3798
SL	TCCTTA	14	8	0.1307	0.721	-0.82	0.78
SL	TCCTTG	61	39	0.4574	1.381	1.191	1.0863
SL	TCCCTT	36	19	0.3787	-0.111	0.741	1.0865
SL	TCCCTC	48	37	0.189	2.172	1.906	1.1639
SL	TCCCTA	44	11	0.7939	-0.141	2.586	3.0537
SL	TCCCTG	135	142	-0.4961	3.587	2.165	4.8951
SL	TCATTA	11	4	0.1646	-0.141	-0.093	0.8894
SL	TCATTG	34	21	0.2749	0.291	3.451	0.9667
SL	TCACTT	22	10	0.2751	1.019	0.539	1.0397
SL	TCACTC	20	9	0.2525	-0.334	-0.158	1.0078
SL	TCACTA	15	7	0.1826	-0.665	-0.06	0.8739
SL	TCACTG	77	44	0.719	0.931	-0.484	1.2498
SL	TCGTTA	10	4	0.1398	0.787	0.283	0.8034
SL	TCGTTG	55	33	0.471	-0.56	0.128	1.0941
SL	TCGCTT	37	23	0.2952	-0.355	-0.501	0.984
SL	TCGCTC	41	48	-0.2827	0.63	0.538	2.6919
SL	TCGCTA	30	17	0.284	-0.794	-0.653	0.973
SL	TCGCTG	213	194	0.031	27.649	27.278	4.0115
SL	AGTTTA	18	5	0.3112	0.377	0.11	1.4438
SL	AGTTTG	74	33	0.9424	8.027	7.208	1.9037
SL	AGTCTT	32	10	0.5232	0.286	-0.474	1.8964
SL	AGTCTC	41	19	0.5028	-0.725	-0.359	1.3302
SL	AGTCTA	23	12	0.2457	-0.677	0.947	0.9473
SL	AGTCTG	93	59	0.7097	0.592	-0.25	1.1802
SL	AGCTTA	24	8	0.3789	-0.29	-0.508	1.4725
SL	AGCTTG	59	45	0.2452	1.415	-0.382	1.2131
SL	AGCCTT	33	8	0.6022	0.205	6.652	2.5118
SL	AGCCTC	39	25	0.2906	5.48	4.908	0.9904
SL	AGCCTA	31	11	0.4713	0.138	0.406	1.6085
SL	AGCCTG	152	106	0.9008	0.056	3.519	1.3194
EL	GAATTA	36	8	0.2228	0.715	-0.762	5.0373
EL	GAATTG	94	63	0.2062	-0.632	0.342	2.5719
EL	GAACTT	61	40	0.1417	0.253	1.662	2.0608
EL	GAACTC	71	49	0.1431	-0.642	-0.604	2.0274
EL	GAACTA	65	21	0.3438	3.975	-0.746	6.2483
EL	GAACTG	232	211	0.0138	1.01	2.09	1.6253
EL	GAGTTA	21	14	0.0467	7.005	4.612	1.1673
EL	GAGTTG	132	122	-0.0095	8.967	8.429	1.3674
EL	GAGCTT	59	70	-0.1422	9.749	2.002	1.3633
EL	GAGCTC	114	147	-0.3796	4.929	1.316	2.3058
EL	GAGCTA	101	67	0.2277	1.058	-0.706	2.7661
EL	GAGCTG	423	593	-1.8325	2.436	1.854	11.363
TL	ACTTTA	31	4	0.5665	12.985	-0.623	4.6183
TL	ACTTTG	74	41	0.6222	18.884	6.551	1.9066
TL	ACTCTT	23	16	0.1178	-0.718	0.379	0.9224
TL	ACTCTC	37	22	0.2763	-0.437	-0.713	1.2287
TL	ACTCTA	13	8	0.0908	0.59	-0.623	0.8219
TL	ACTCTG	109	102	-0.0496	1.92	6.753	1.5782
TL	ACCTTA	22	7	0.3054	-0.759	0.938	1.8808
TL	ACCTTG	74	62	0.1346	0.503	0.635	1.1721
TL	ACCCTT	49	31	0.3225	-0.724	-0.024	1.2565
TL	ACCCTC	59	63	-0.2077	0.886	0.419	1.7433
TL	ACCCTA	31	12	0.3808	2.501	4.975	1.948
TL	ACCCTG	149	178	-0.9633	3.953	11.066	4.7991
TL	ACATTA	12	2	0.2088	-0.693	-0.386	1.8013
TL	ACATTG	68	32	0.7035	11.028	2.253	2.4883
TL	ACACTT	33	10	0.4698	1.509	-0.549	2.6643
TL	ACACTC	29	15	0.2686	0.279	0.572	1.3139
TL	ACACTA	18	8	0.1971	-0.45	-0.582	1.21
TL	ACACTG	82	68	0.1655	0.094	-0.783	1.1854
TL	ACGTTA	13	9	0.0676	-0.475	0.847	0.7871
TL	ACGTTG	30	24	0.0809	6.712	1.134	0.9583
TL	ACGCTT	26	23	0.0191	-0.222	0.998	0.971
TL	ACGCTC	49	49	-0.0954	-0.683	3.447	1.3798
TL	ACGCTA	28	15	0.2473	-0.759	-0.458	1.2396
TL	ACGCTG	146	156	-0.5163	1.312	14.401	2.9813
GL	GGTTTA	8	9	-0.0364	0.387	-0.074	0.7559
GL	GGTTTG	46	36	0.1339	-0.756	-0.6	1.161
GL	GGTCTT	35	26	0.1322	2.654	1.41	1.1317
GL	GGTCTC	52	50	-0.0514	3.033	1.935	1.1062
GL	GGTCTA	36	21	0.2612	4.548	1.213	1.5824
GL	GGTCTG	118	209	-2.199	1.84	49.609	9.9245
GL	GGCTTA	20	15	0.0724	-0.386	-0.872	0.943
GL	GGCTTG	92	45	0.8563	-0.733	16.535	4.0473
GL	GGCCTT	42	30	0.1848	0.151	2.671	1.2642
GL	GGCCTC	54	80	-0.6654	5.06	-0.358	2.884
GL	GGCCTA	38	27	0.1703	0.168	0.181	1.2271
GL	GGCCTG	143	189	-1.2639	9.026	20.765	4.1027
GL	GGATTA	23	10	0.2413	0.37	0.069	1.7478
GL	GGATTG	111	66	0.778	19.552	8.148	3.0764
GL	GGACTT	44	21	0.4209	0.306	-0.59	2.4136
GL	GGACTC	67	55	0.1391	0.936	3.169	1.2144
GL	GGACTA	31	8	0.4447	-0.475	2.47	3.5773
GL	GGACTG	127	141	-0.5372	1.479	-0.63	1.8825
GL	GGGTTA	3	0	0.0599	0.101	-0.179	0.8488
GL	GGGTTG	21	8	0.245	-0.663	-0.641	1.8765
GL	GGGCTT	11	10	0.0017	-0.734	4.732	0.762
GL	GGGCTC	20	12	0.1378	-0.371	1.383	1.1439
GL	GGGCTA	13	2	0.216	-0.111	-0.469	2.3037
GL	GGGCTG	46	32	0.2211	-0.728	1.567	1.3606
WL	TGGTTA	19	5	0.3012	-0.727	-0.54	0.8537
WL	TGGTTG	41	12	0.6205	9.36	4.878	1.072
WL	TGGCTT	26	10	0.3355	2.223	-0.65	0.8178
WL	TGGCTC	50	13	0.7964	0.281	2.774	1.3551
WL	TGGCTA	46	14	0.6831	2.342	1.558	1.0745
WL	TGGCTG	189	92	1.9699	8.84	4.773	2.4451
HL	CATTTA	21	12	0.1695	0.863	12.836	0.8383
HL	CATTTG	86	56	0.5336	12.73	42.707	1.3325
HL	CATCTT	39	14	0.5088	1.268	0.345	1.3861
HL	CATCTC	53	20	0.6686	0.513	-0.689	1.5141
HL	CATCTA	30	13	0.3391	-0.372	1.03	1.0082
HL	CATCTG	115	93	0.2894	-0.846	9.547	3.0865
HL	CACTTA	17	5	0.2476	-0.406	-0.397	1.0868
HL	CACTTG	103	53	0.9685	6.876	2.58	1.1978
HL	CACCTT	28	10	0.3665	2.802	2.929	1.182
HL	CACCTC	35	18	0.3293	9.584	7.863	0.9466
HL	CACCTA	27	6	0.4387	1.745	4.588	1.8566
HL	CACCTG	134	84	0.9076	3.648	15.776	1.3934
YL	TATTTA	29	7	0.3895	5.789	0.659	2.3393
YL	TATTTG	72	51	0.2978	2.476	25.98	1.1396
YL	TATCTT	39	13	0.4524	0.722	-0.514	2.067
YL	TATCTC	60	21	0.6761	1.754	-0.709	2.6301
YL	TATCTA	24	16	0.1192	-0.274	2.689	0.8861
YL	TATCTG	154	130	0.2207	3.281	26.099	2.3422
YL	TACTTA	11	6	0.0812	3.398	0.379	0.7337
YL	TACTTG	78	66	0.1087	-0.411	0.507	1.6352
YL	TACCTT	31	19	0.1871	3.134	2.319	0.9482
YL	TACCTC	61	31	0.4953	0.382	6.803	1.4105
YL	TACCTA	43	14	0.5055	-0.687	1.636	2.2817
YL	TACCTG	154	131	0.2008	3.413	17.647	2.4205
IL	ATTTTA	47	15	0.4848	13.28	2.561	2.9488
IL	ATTTTG	102	41	0.9062	3.746	-0.076	3.8269
IL	ATTCTT	49	31	0.24	-0.152	0.467	1.1363
IL	ATTCTC	65	78	-0.3187	-0.711	11.833	3.1066
IL	ATTCTA	35	27	0.0875	-0.478	1.977	0.9924
IL	ATTCTG	162	150	-0.0273	-0.475	-0.391	2.3103
IL	ATCTTA	18	6	0.1813	1.597	2.001	1.4315
IL	ATCTTG	53	61	-0.215	17.937	4.007	2.393
IL	ATCCTT	60	41	0.2414	-0.676	-0.704	1.1175
IL	ATCCTC	80	89	-0.2714	-0.113	-0.422	2.8551
IL	ATCCTA	52	29	0.3221	-0.718	-0.527	1.3682
IL	ATCCTG	278	243	0.2021	5.982	2.566	2.4346
IL	ATATTA	19	8	0.1625	-0.227	2.849	1.1951
IL	ATATTG	50	15	0.5323	-0.728	-0.563	3.3343
IL	ATACTT	25	12	0.1884	-0.611	0.794	1.2019
IL	ATACTC	52	28	0.3393	0.678	10.828	1.4455
IL	ATACTA	23	11	0.174	-0.613	1.318	1.1604
IL	ATACTG	83	41	0.6054	3.718	-0.464	2.1727
VL	GTTTTA	35	11	0.3965	10.055	2.706	2.7268
VL	GTTTTG	90	60	0.4226	14.895	13.399	1.4565
VL	GTTCTT	33	22	0.155	-0.416	0.772	1.0598
VL	GTTCTC	52	43	0.0874	0.285	3.678	1.0827
VL	GTTCTA	29	15	0.2177	-0.483	-0.171	1.3358
VL	GTTCTG	100	99	-0.1389	0.184	-0.781	1.7401
VL	GTCTTA	12	3	0.1505	0.65	2.023	1.4717
VL	GTCTTG	43	33	0.1204	4.29	3.643	1.0386
VL	GTCCTT	55	21	0.5531	7.724	-0.35	3.0451
VL	GTCCTC	50	42	0.0717	-0.394	-0.129	1.0821
VL	GTCCTA	28	21	0.0876	-0.235	-0.553	0.9495
VL	GTCCTG	168	132	0.4125	2.801	2.7	1.3168
VL	GTATTA	12	5	0.1128	0.038	0.31	1.038
VL	GTATTG	32	15	0.2695	-0.575	-0.587	1.594
VL	GTACTT	16	8	0.1253	-0.712	-0.547	1.0405
VL	GTACTC	33	27	0.0609	0.957	10.815	0.983
VL	GTACTA	13	5	0.1301	-0.568	-0.552	1.1535
VL	GTACTG	54	35	0.2724	0.359	0.527	1.2792
VL	GTGTTA	15	5	0.1645	5.243	3.865	1.41
VL	GTGTTG	56	45	0.1187	36.585	19.075	1.0903
VL	GTGCTT	58	44	0.172	0.918	-0.383	1.1094
VL	GTGCTC	142	155	-0.4687	5.506	27.932	3.0137
VL	GTGCTA	52	41	0.125	0.923	-0.389	1.0745
VL	GTGCTG	301	301	-0.4749	-0.299	-0.441	3.4567
ML	ATGTTA	23	9	0.1512	0.782	-0.517	1.2517
ML	ATGTTG	97	64	0.3115	1.203	-0.706	1.1573
ML	ATGCTT	40	24	0.1584	5.305	1.223	1.0177
ML	ATGCTC	131	71	0.6139	10.015	0.238	1.7564
ML	ATGCTA	44	27	0.1667	1.948	-0.598	1.0272
ML	ATGCTG	265	207	0.4482	0.838	-0.704	2.4125
AR	GCTCGT	26	33	-0.3016	0.874	-0.675	1.1264
AR	GCTCGC	57	65	-0.4198	6.408	-0.67	1.2065
AR	GCTCGA	36	14	0.6236	4.583	-0.685	3.2611
AR	GCTCGG	22	12	0.2679	-0.603	0.092	1.5589
AR	GCTAGA	15	10	0.1229	-0.695	0.206	1.0382
AR	GCTAGG	14	11	0.06	0.392	-0.721	0.8907
AR	GCCCGT	32	86	-1.8621	2.624	-0.494	6.7914
AR	GCCCGC	74	175	-3.5217	2.713	-0.043	11.5002
AR	GCCCGA	29	21	0.1829	13.603	6.549	1.2693
AR	GCCCGG	40	29	0.2512	3.045	4.281	1.465
AR	GCCAGA	63	38	0.6478	11.246	11.639	2.6658
AR	GCCAGG	92	61	0.765	38.494	28.694	2.8655
AR	GCACGT	16	21	-0.2083	-0.649	-0.666	1.0016
AR	GCACGC	29	34	-0.2441	-0.134	0.343	1.0542
AR	GCACGA	17	20	-0.1454	-0.247	5.15	0.918
AR	GCACGG	17	3	0.4131	-0.226	2.718	3.0622
AR	GCAAGA	12	4	0.2298	-0.62	-0.642	1.6051
AR	GCAAGG	23	6	0.4951	1.028	-0.578	3.1803
AR	GCGCGT	24	30	-0.2632	-0.038	0.011	1.076
AR	GCGCGC	25	55	-1.0544	2.099	-0.604	3.4859
AR	GCGCGA	21	9	0.3364	-0.288	-0.333	1.9554
AR	GCGCGG	34	21	0.3334	1.225	1.672	1.7191
AR	GCGAGA	11	4	0.1997	0.37	-0.477	1.4218
AR	GCGAGG	26	11	0.4212	0.729	-0.378	2.3133
LR	TTACGT	2	6	-0.1242	5.2	-0.843	1.3453
LR	TTACGC	8	11	-0.1094	3.877	-0.653	1.2268
LR	TTACGA	11	3	0.211	-0.558	-0.59	1.1137
LR	TTACGG	6	0	0.1639	2.098	0.753	1.3685
LR	TTAAGA	24	0	0.6554	13.234	-0.247	5.5
LR	TTAAGG	25	4	0.5635	13.007	0.512	2.8959
LR	TTGCGT	33	33	-0.0825	-0.298	-0.696	1.5087
LR	TTGCGC	58	78	-0.7411	2.136	-0.379	4.6065
LR	TTGCGA	55	19	0.9356	0.464	-0.394	2.6324
LR	TTGCGG	48	9	1.0426	-0.657	2.428	4.5525
LR	TTGAGA	30	10	0.5212	-0.788	-0.249	1.8087
LR	TTGAGG	41	16	0.6427	-0.503	0.103	1.8183
LR	CTTCGT	21	16	0.0966	-0.614	-0.571	0.8977
LR	CTTCGC	62	40	0.5009	4.105	-0.546	1.1089
LR	CTTCGA	38	6	0.8589	3.73	-0.29	4.1911
LR	CTTCGG	19	4	0.3996	0.662	1.056	1.9463
LR	CTTAGA	14	5	0.2333	-0.508	-0.549	1.0707
LR	CTTAGG	24	2	0.5958	-0.365	1.533	3.7584
LR	CTCCGT	20	29	-0.3182	2.48	0.263	2.415
LR	CTCCGC	41	30	0.2254	5.7	19.108	1.0273
LR	CTCCGA	22	13	0.2133	4.998	-0.167	0.8992
LR	CTCCGG	27	12	0.3797	2.009	0.61	1.2306
LR	CTCAGA	15	5	0.2606	2.607	0	1.1744
LR	CTCAGG	27	17	0.2306	-0.076	0.451	0.9264
LR	CTACGT	19	3	0.4294	-0.759	5.383	2.3194
LR	CTACGC	35	22	0.3	-0.455	0.487	0.9875
LR	CTACGA	11	10	0.0023	4.573	0.146	0.8489
LR	CTACGG	15	4	0.2904	1.478	0.05	1.3889
LR	CTAAGA	32	5	0.7248	9.197	-0.105	3.6301
LR	CTAAGG	23	10	0.33	-0.247	2.136	1.1662
LR	CTGCGT	109	145	-1.3454	5.383	4.812	7.859
LR	CTGCGC	212	319	-3.7191	4.006	21.776	23.4796
LR	CTGCGA	135	57	1.9877	5.363	-0.527	3.5819
LR	CTGCGG	98	55	1.0369	-0.541	-0.527	1.5118
LR	CTGAGA	56	13	1.1418	0.379	4.01	4.3074
LR	CTGAGG	79	20	1.5613	-0.378	8.238	5.2934
RR	CGTCGT	28	52	-1.0781	0.481	3.774	7.1234
RR	CGTCGC	69	112	-1.9963	9.446	28.084	12.8595
RR	CGTCGA	33	10	0.828	0.428	0.201	1.6059
RR	CGTCGG	30	15	0.5109	-0.489	-0.726	0.9383
RR	CGTAGA	16	2	0.518	-0.595	2.281	1.8481
RR	CGTAGG	16	6	0.3543	0.574	0.969	0.9055
RR	CGCCGT	29	41	-0.5905	3.757	6.697	4.2005
RR	CGCCGC	75	89	-0.8301	0.588	11.892	6.3492
RR	CGCCGA	42	20	0.7562	1.087	1.814	1.0657
RR	CGCCGG	50	18	1.1379	-0.344	4.246	1.6409
RR	CGCAGA	33	13	0.7052	-0.767	-0.748	1.1873
RR	CGCAGG	52	23	1.0083	-0.024	-0.743	1.2419
RR	CGACGT	33	18	0.5006	0.368	-0.139	0.9348
RR	CGACGC	57	29	0.9503	-0.765	-0.725	1.0944
RR	CGACGA	27	10	0.603	0.402	-0.163	1.1568
RR	CGACGG	22	6	0.5793	2.889	-0.463	1.3887
RR	CGAAGA	30	5	0.9201	1.205	-0.261	2.6093
RR	CGAAGG	42	7	1.2882	5.783	-0.247	3.4528
RR	CGGCGT	16	10	0.1906	2.079	0.794	0.8053
RR	CGGCGC	48	42	0.0809	-0.025	0.984	1.9687
RR	CGGCGA	43	13	1.0801	1.435	1.237	1.9054
RR	CGGCGG	50	15	1.2607	2.622	1.71	2.129
RR	CGGAGA	20	6	0.5043	-0.674	0.313	1.2065
RR	CGGAGG	21	5	0.5827	0.158	-0.634	1.5127
RR	AGACGT	17	8	0.31	-0.609	-0.545	0.8164
RR	AGACGC	28	26	-0.0142	0.112	6.2	1.6532
RR	AGACGA	13	2	0.4055	1.492	-0.524	1.4174
RR	AGACGG	14	3	0.4021	1.342	-0.528	1.2402
RR	AGAAGA	27	3	0.8895	5.566	-0.17	3.0468
RR	AGAAGG	28	3	0.927	2.781	-0.545	3.2022
RR	AGGCGT	24	15	0.286	-0.527	0.415	0.8955
RR	AGGCGC	38	18	0.6881	-0.029	0.075	1.039
RR	AGGCGA	27	9	0.644	-0.783	0.473	1.289
RR	AGGCGG	32	11	0.7496	-0.192	2.577	1.3654
RR	AGGAGA	22	3	0.702	0.008	-0.544	2.2975
RR	AGGAGG	18	2	0.593	-0.2	-0.196	2.1508
KR	AAACGT	38	33	0.028	-0.817	-0.706	1.0145
KR	AAACGC	72	68	-0.0314	-0.398	-0.765	1.2097
KR	AAACGA	68	16	0.7147	3.797	-0.631	7.2749
KR	AAACGG	47	18	0.3868	-0.84	-0.56	3.1297
KR	AAAAGA	31	13	0.2377	-0.763	0.896	2.0531
KR	AAAAGG	54	13	0.563	2.659	-0.441	5.7616
KR	AAGCGT	69	134	-1.0926	0.239	-0.692	8.963
KR	AAGCGC	132	248	-1.9613	3.709	0.995	16.6515
KR	AAGCGA	121	67	0.677	2.81	-0.458	3.4139
KR	AAGCGG	135	91	0.5045	9.688	5.065	2.1307
KR	AAGAGA	45	24	0.2659	3.208	-0.355	1.8691
KR	AAGAGG	58	31	0.3417	4.551	3.09	2.1812
NR	AATCGT	55	31	0.467	4.624	-0.409	1.6205
NR	AATCGC	114	85	0.4683	9.63	0.921	1.2619
NR	AATCGA	61	20	0.8644	1.806	-0.197	4.158
NR	AATCGG	56	22	0.7059	0.378	-0.144	3.0197
NR	AATAGA	14	11	0.044	3.382	-0.043	0.7935
NR	AATAGG	25	13	0.2386	2.7	-0.645	1.2314
NR	AACCGT	30	48	-0.4941	1.055	3.471	3.1733
NR	AACCGC	54	121	-1.7228	7.942	0.635	12.4948
NR	AACCGA	45	28	0.3186	-0.241	-0.617	1.2617
NR	AACCGG	43	33	0.154	0.069	-0.597	1.0272
NR	AACAGA	36	22	0.2645	-0.365	3.051	1.1879
NR	AACAGG	46	29	0.3166	-0.222	0.765	1.2487
DR	GATCGT	67	78	-0.3724	7.451	6.612	1.4539
DR	GATCGC	145	147	-0.3172	22.589	7.525	1.3105
DR	GATCGA	80	28	1.015	9.216	-0.625	6.8911
DR	GATCGG	70	48	0.3615	2.755	10.838	1.9397
DR	GATAGA	28	7	0.418	0.299	0.626	3.6405
DR	GATAGG	19	10	0.166	14.456	3.204	1.3758
DR	GACCGT	19	39	-0.4839	2.841	5.863	2.704
DR	GACCGC	37	96	-1.3916	8.04	5.854	8.2139
DR	GACCGA	24	21	0.0221	6.11	1.044	0.9433
DR	GACCGG	28	22	0.0819	1.603	1.903	1.0599
DR	GACAGA	16	18	-0.0749	2.589	0.422	0.9023
DR	GACAGG	36	37	-0.09	-0.614	5.979	1.0316
FR	TTTCGT	31	5	0.6282	-0.556	8.808	3.3351
FR	TTTCGC	68	22	1.0818	-0.773	7.622	3.2442
FR	TTTCGA	41	8	0.7936	-0.57	-0.44	3.7057
FR	TTTCGG	41	9	0.7667	-0.673	-0.491	3.3473
FR	TTTAGA	29	5	0.579	-0.42	-0.687	3.0123
FR	TTTAGG	25	8	0.4001	0.466	-0.646	1.5868
FR	TTCCGT	46	76	-0.9088	-0.715	3.754	7.3877
FR	TTCCGC	90	143	-1.6252	-0.551	2.782	14.1044
FR	TTCCGA	43	30	0.2522	2.452	-0.653	1.0187
FR	TTCCGG	81	35	1.0525	8.555	-0.158	2.2115
FR	TTCAGA	26	11	0.3441	1.468	-0.434	1.2048
FR	TTCAGG	42	20	0.496	-0.474	-0.721	1.3027
CR	TGTCGT	16	7	0.4055	0.032	-0.751	0.7585
CR	TGTCGC	48	14	1.5872	13.65	-0.723	1.7476
CR	TGTCGA	18	4	0.6614	-0.469	-0.612	1.2299
CR	TGTCGG	15	8	0.3041	-0.746	2.241	0.7571
CR	TGTAGA	7	0	0.3396	-0.1	0.21	1.2424
CR	TGTAGG	6	1	0.2381	2.185	-0.177	0.69
CR	TGCCGT	23	13	0.4274	0.542	6.49	0.8733
CR	TGCCGC	70	64	0.007	-0.011	0.388	4.7587
CR	TGCCGA	30	8	1.0317	0.5	0.705	1.4441
CR	TGCCGG	40	15	1.1462	-0.607	-0.666	1.1265
CR	TGCAGA	17	12	0.1893	0.519	3.969	1.0004
CR	TGCAGG	26	12	0.6259	-0.218	-0.199	0.8546
PR	CCTCGT	12	14	-0.1432	-0.482	0.662	1.1564
PR	CCTCGC	26	20	0.182	-0.207	-0.832	0.9341
PR	CCTCGA	18	10	0.3091	0.47	2.578	0.891
PR	CCTCGG	16	9	0.2695	-0.355	1.436	0.8509
PR	CCTAGA	10	2	0.3411	-0.439	-0.487	1.2814
PR	CCTAGG	4	5	-0.0636	2.022	-0.269	0.7388
PR	CCCCGT	15	32	-0.8695	4.184	0.304	3.9532
PR	CCCCGC	27	41	-0.7745	10.149	16.189	3.2321
PR	CCCCGA	7	7	-0.0279	15.05	4.642	0.765
PR	CCCCGG	19	8	0.448	4.746	5.667	1.1404
PR	CCCAGA	45	13	1.3443	20.689	1.123	3.055
PR	CCCAGG	43	23	0.7808	4.307	3.973	1.2637
PR	CCACGT	34	30	0.0548	5.308	3.089	1.1586
PR	CCACGC	44	44	-0.1757	-0.707	-0.531	1.6555
PR	CCACGA	29	6	0.9796	-0.341	0.017	2.9002
PR	CCACGG	23	10	0.5273	-0.583	-0.711	1.2179
PR	CCAAGA	22	5	0.7218	0.255	-0.601	2.1604
PR	CCAAGG	26	5	0.8963	0.199	-0.418	2.7902
PR	CCGCGT	29	37	-0.4968	0.122	3.546	2.292
PR	CCGCGC	58	70	-0.803	0.063	2.206	3.331
PR	CCGCGA	35	20	0.5746	-0.107	3.74	1.0842
PR	CCGCGG	30	14	0.6422	-0.608	-0.641	1.284
PR	CCGAGA	20	6	0.5869	-0.77	-0.578	1.6066
PR	CCGAGG	24	7	0.7138	-0.713	-0.371	1.8725
QR	CAACGT	29	17	0.1908	-0.55	1.443	1.0407
QR	CAACGC	46	27	0.3019	2.492	6.033	1.2152
QR	CAACGA	36	10	0.4581	-0.415	-0.547	2.8164
QR	CAACGG	38	8	0.5345	-0.824	0.294	3.7784
QR	CAAAGA	33	9	0.4233	0.863	0.305	2.6759
QR	CAAAGG	51	10	0.7321	7.998	-0.545	5.1946
QR	CAGCGT	65	100	-0.8063	-0.685	0.061	6.6329
QR	CAGCGC	131	192	-1.4349	-0.431	-0.542	12.2792
QR	CAGCGA	101	64	0.5688	1.835	6.635	1.4
QR	CAGCGG	102	57	0.7266	1.837	1.195	1.8778
QR	CAGAGA	42	12	0.5279	1.021	1.785	3.0967
QR	CAGAGG	50	29	0.3351	3.878	-0.476	1.273
SR	TCTCGT	16	15	-0.0159	1.904	-0.113	0.8913
SR	TCTCGC	17	29	-0.6274	-0.429	-0.207	2.383
SR	TCTCGA	11	11	-0.0431	-0.592	2.806	0.8368
SR	TCTCGG	14	8	0.2256	-0.707	-0.415	0.8776
SR	TCTAGA	12	1	0.4671	0.528	-0.059	2.2916
SR	TCTAGG	16	6	0.4047	1.519	-0.136	1.3132
SR	TCCCGT	17	53	-1.7491	3.136	0.121	7.4724
SR	TCCCGC	59	67	-0.605	-0.525	6.573	2.0923
SR	TCCCGA	31	19	0.4394	0.102	-0.607	1.1069
SR	TCCCGG	24	22	-0.0006	2.858	-0.709	0.9797
SR	TCCAGA	32	12	0.8094	1.465	-0.337	2.0636
SR	TCCAGG	50	19	1.253	11.157	-0.243	2.8059
SR	TCACGT	16	15	-0.0159	0.888	0.384	0.8913
SR	TCACGC	19	29	-0.5418	-0.288	0.957	2.062
SR	TCACGA	14	11	0.0854	-0.696	2.457	0.795
SR	TCACGG	8	6	0.0621	1.086	-0.477	0.675
SR	TCAAGA	11	2	0.3775	-0.43	-0.58	1.61
SR	TCAAGG	17	6	0.4475	1.667	0.253	1.4371
SR	TCGCGT	28	54	-1.3249	0.033	7.971	4.5824
SR	TCGCGC	28	82	-2.6335	3.183	0.263	10.7703
SR	TCGCGA	29	26	0.0266	-0.793	4.078	1.0092
SR	TCGCGG	33	25	0.2446	-0.326	1.285	0.9759
SR	TCGAGA	19	12	0.2527	-0.862	0.987	0.9167
SR	TCGAGG	36	12	0.9807	3.958	-0.667	2.5742
SR	AGTCGT	32	13	0.7626	6.447	-0.735	1.8743
SR	AGTCGC	54	34	0.7232	4.354	-0.25	1.3042
SR	AGTCGA	34	6	1.1754	2.626	-0.654	4.2286
SR	AGTCGG	28	10	0.7316	0.091	-0.099	1.986
SR	AGTAGA	10	3	0.288	0.411	-0.565	1.1434
SR	AGTAGG	11	1	0.4243	1.378	1.348	2.071
SR	AGCCGT	16	10	0.2177	5.044	13.511	0.8721
SR	AGCCGC	37	44	-0.4721	4.937	8.042	1.8036
SR	AGCCGA	30	12	0.7237	0.349	0.212	1.8306
SR	AGCCGG	33	20	0.4783	-0.421	-0.718	1.1459
SR	AGCAGA	24	9	0.607	-0.676	-0.619	1.6986
SR	AGCAGG	33	8	1.0391	-0.555	0.354	3.2692
ER	GAACGT	39	35	0.0114	-0.706	-0.485	1.025
ER	GAACGC	59	67	-0.2027	1.8	0.542	1.6155
ER	GAACGA	44	22	0.2867	-0.177	-0.187	2.0879
ER	GAACGG	47	28	0.2358	-0.694	1.498	1.6344
ER	GAAAGA	34	12	0.2998	-0.612	-0.08	2.7286
ER	GAAAGG	60	19	0.5632	7.536	0.554	4.9343
ER	GAGCGT	72	136	-1.0965	-0.564	0.413	8.4635
ER	GAGCGC	170	245	-1.3974	-0.161	-0.39	8.6656
ER	GAGCGA	110	65	0.5602	1.018	-0.004	2.7956
ER	GAGCGG	133	74	0.7492	10.134	0.853	3.7747
ER	GAGAGA	30	17	0.1642	12.471	2.214	1.3971
ER	GAGAGG	55	30	0.3192	4.666	2.905	2.0862
TR	ACTCGT	17	18	-0.1132	-0.353	-0.4	1.0723
TR	ACTCGC	22	43	-1.0667	0.393	2.586	4.1324
TR	ACTCGA	26	5	0.8788	1.957	-0.306	3.0562
TR	ACTCGG	14	3	0.4588	-0.037	1.565	1.7246
TR	ACTAGA	12	0	0.5134	-0.646	1.776	2.9821
TR	ACTAGG	12	5	0.2799	-0.425	-0.703	0.9865
TR	ACCCGT	28	59	-1.5571	-0.438	0.687	6.0168
TR	ACCCGC	41	78	-1.8881	3.985	4.895	6.886
TR	ACCCGA	27	12	0.5947	2.57	3.205	1.4404
TR	ACCCGG	29	13	0.6336	1.365	3.536	1.4845
TR	ACCAGA	27	12	0.5947	-0.68	-0.725	1.4404
TR	ACCAGG	40	29	0.3571	0.774	6.416	1.0106
TR	ACACGT	17	12	0.1669	-0.667	-0.484	0.831
TR	ACACGC	24	28	-0.2807	0.589	-0.637	1.4722
TR	ACACGA	20	6	0.5754	-0.743	-0.597	1.7704
TR	ACACGG	11	9	0.0503	2.097	-0.411	0.7527
TR	ACAAGA	29	5	1.0071	10.418	0.049	3.6021
TR	ACAAGG	29	5	1.0071	6.271	-0.62	3.6021
TR	ACGCGT	26	31	-0.3352	0.146	1.309	1.605
TR	ACGCGC	40	46	-0.4367	-0.555	-0.745	1.8875
TR	ACGCGA	45	19	1.0379	8.46	3.795	2.1169
TR	ACGCGG	40	11	1.1976	3.429	-0.7	3.284
TR	ACGAGA	19	6	0.5327	-0.471	-0.584	1.6341
TR	ACGAGG	14	11	0.0853	1.443	0.022	0.7941
GR	GGTCGT	26	67	-1.4907	1.198	8.619	4.4187
GR	GGTCGC	72	132	-2.2797	22.353	30.769	4.2723
GR	GGTCGA	24	16	0.2067	-0.668	-0.67	1.4579
GR	GGTCGG	27	26	-0.0436	-0.267	1.207	1.0146
GR	GGTAGA	12	5	0.2069	-0.276	0.145	1.5019
GR	GGTAGG	4	3	0.0229	7.065	5.642	0.5892
GR	GGCCGT	18	58	-1.433	7.645	5.482	5.1104
GR	GGCCGC	52	82	-1.1862	3.888	42.363	2.0867
GR	GGCCGA	29	16	0.3649	5.467	8.144	2.0871
GR	GGCCGG	37	11	0.7905	0.601	16.973	4.8328
GR	GGCAGA	43	12	0.9458	2.099	0.74	5.8212
GR	GGCAGG	58	46	0.2464	8.204	7.93	1.7731
GR	GGACGT	27	46	-0.7341	-0.735	0.134	1.7395
GR	GGACGC	68	135	-2.5098	0.94	27.441	5.2394
GR	GGACGA	35	18	0.4856	-0.681	-0.765	2.6143
GR	GGACGG	23	24	-0.1011	2.115	-0.228	0.9393
GR	GGAAGA	26	13	0.3736	-0.264	0.593	2.1777
GR	GGAAGG	22	4	0.5577	0.229	3.992	4.1295
GR	GGGCGT	24	9	0.4484	20.787	-0.271	2.7458
GR	GGGCGC	25	26	-0.1069	1.145	7.855	0.9584
GR	GGGCGA	12	7	0.1379	-0.615	1.361	1.1446
GR	GGGCGG	12	5	0.2069	-0.559	-0.434	1.5019
GR	GGGAGA	6	2	0.1207	-0.642	-0.391	1.0584
GR	GGGAGG	7	2	0.1524	-0.497	-0.592	1.275
WR	TGGCGT	23	18	0.1131	0.65	0.951	1.2981
WR	TGGCGC	81	59	0.5597	4.675	0.341	2.5378
WR	TGGCGA	36	12	0.7722	-0.528	-0.817	1.31
WR	TGGCGG	53	17	1.1613	3.52	0.358	1.756
WR	TGGAGA	17	2	0.4996	1.112	0.809	1.8244
WR	TGGAGG	15	8	0.2113	7.02	-0.738	0.7493
HR	CATCGT	40	22	0.6263	13.66	1.318	0.953
HR	CATCGC	87	52	1.1847	29.12	10.283	1.152
HR	CATCGA	34	13	0.776	0.859	1.772	1.1893
HR	CATCGG	42	13	1.0894	6.194	1.958	1.7554
HR	CATAGA	14	7	0.2491	-0.368	2.008	0.7427
HR	CATAGG	10	2	0.3062	3.75	0.383	0.994
HR	CACCGT	6	16	-0.4491	17.439	4.913	3.55
HR	CACCGC	55	39	0.487	-0.073	6.743	1.3991
HR	CACCGA	21	10	0.3951	7.364	-0.013	0.8426
HR	CACCGG	24	13	0.3843	2.447	-0.361	0.8522
HR	CACAGA	22	13	0.306	-0.628	3.183	0.8533
HR	CACAGG	23	9	0.5162	1.03	-0.5	0.9836
YR	TATCGT	31	22	0.2031	-0.147	0.034	1.0167
YR	TATCGC	87	55	0.7839	13.062	6.42	1.1381
YR	TATCGA	35	8	0.7636	-0.644	-0.738	2.4899
YR	TATCGG	45	13	0.8957	1.954	0.464	2.3367
YR	TATAGA	19	4	0.4254	-0.57	-0.609	1.671
YR	TATAGG	16	5	0.3065	2.994	-0.519	1.1017
YR	TACCGT	27	24	0.0234	2.762	7.641	1.3707
YR	TACCGC	90	94	-0.3663	-0.102	-0.667	5.0664
YR	TACCGA	27	19	0.182	7.456	-0.387	0.9706
YR	TACCGG	45	21	0.6418	-0.273	-0.434	1.1946
YR	TACAGA	36	10	0.7292	-0.284	-0.77	2.0768
YR	TACAGG	35	23	0.2877	-0.053	1.627	0.978
IR	ATTCGT	34	40	-0.2802	0.076	-0.755	1.4006
IR	ATTCGC	67	93	-1.0011	0.027	0.433	3.3051
IR	ATTCGA	50	20	0.8172	3.391	-0.657	3.156
IR	ATTCGG	38	22	0.4057	-0.709	-0.635	1.5139
IR	ATTAGA	10	5	0.1318	4.203	0.247	0.9052
IR	ATTAGG	27	7	0.5616	-0.629	2.464	2.9991
IR	ATCCGT	36	69	-1.1404	-0.618	-0.742	4.7656
IR	ATCCGC	71	125	-1.8982	-0.107	1.195	7.2569
IR	ATCCGA	36	26	0.2211	2.05	0.121	1.1034
IR	ATCCGG	47	42	0.0336	-0.673	0.243	1.0594
IR	ATCAGA	25	9	0.4402	0.184	0.934	2.1049
IR	ATCAGG	29	20	0.208	1.58	-0.123	1.079
IR	ATACGT	20	7	0.3585	-0.612	0.823	1.8401
IR	ATACGC	38	43	-0.2592	-0.805	10.122	1.356
IR	ATACGA	34	11	0.638	2.746	1.548	2.9716
IR	ATACGG	22	9	0.3532	-0.637	-0.053	1.6904
IR	ATAAGA	24	5	0.5379	1.586	0.104	3.171
IR	ATAAGG	27	1	0.7516	1.326	0.504	6.3439
VR	GTTCGT	31	23	0.1901	3.53	-0.709	1.0336
VR	GTTCGC	59	59	-0.1741	5.139	0.903	1.2429
VR	GTTCGA	22	5	0.5335	-0.545	1.434	2.7817
VR	GTTCGG	19	6	0.4015	-0.032	1.592	1.9378
VR	GTTAGA	14	1	0.4163	-0.551	1.132	2.9937
VR	GTTAGG	23	10	0.3897	-0.392	-0.434	1.6328
VR	GTCCGT	15	22	-0.2907	2.484	3.441	1.4163
VR	GTCCGC	43	43	-0.1269	-0.185	12.1	1.1432
VR	GTCCGA	20	4	0.5042	2.039	6.627	2.7823
VR	GTCCGG	20	10	0.293	1.837	2.557	1.2954
VR	GTCAGA	19	8	0.3311	-0.823	-0.823	1.4952
VR	GTCAGG	19	9	0.2959	0.448	0.044	1.3305
VR	GTACGT	10	8	0.0409	-0.614	-0.332	0.734
VR	GTACGC	15	22	-0.2907	1.225	-0.65	1.4163
VR	GTACGA	8	5	0.082	1.315	-0.584	0.7275
VR	GTACGG	9	4	0.1494	0.58	-0.52	0.9262
VR	GTAAGA	17	0	0.5482	4.028	0.527	4.6731
VR	GTAAGG	16	2	0.4456	1.005	-0.122	2.8645
VR	GTGCGT	63	88	-1.0659	3.741	1.845	3.1528
VR	GTGCGC	130	220	-3.5516	5.485	29.159	11.9837
VR	GTGCGA	69	44	0.6764	0.218	1.169	1.7378
VR	GTGCGG	62	44	0.4507	-0.651	0.19	1.3528
VR	GTGAGA	29	8	0.6536	1.212	1.969	3.0214
VR	GTGAGG	29	20	0.2312	6.764	0.327	1.0815
MR	ATGCGT	48	60	-0.3108	-0.689	-0.609	2.4522
MR	ATGCGC	104	117	-0.4212	-0.546	0.554	3.2646
MR	ATGCGA	70	39	0.4875	0.491	2.48	1.9532
MR	ATGCGG	52	39	0.1676	0.487	0.697	1.0673
MR	ATGAGA	35	10	0.428	-0.404	-0.002	3.097
MR	ATGAGG	50	23	0.4424	-0.704	-0.721	2.2337
AK	GCTAAA	25	22	0.007	9.301	9.249	1.7629
AK	GCTAAG	35	79	-0.3653	36.748	53.9	1.8998
AK	GCCAAA	172	158	-0.0033	4.867	0.272	7.1115
AK	GCCAAG	422	860	-3.6839	75.823	156.767	12.8495
AK	GCAAAA	31	17	0.0887	1.586	1.539	3.7102
AK	GCAAAG	60	82	-0.2104	6.665	10.371	1.2818
AK	GCGAAA	34	33	-0.0144	3.5	-0.106	1.8236
AK	GCGAAG	64	56	0.0205	16.71	59.068	3.3732
LK	TTAAAA	40	11	0.2518	2.516	-0.049	4.7936
LK	TTAAAG	53	28	0.2019	1.286	-0.761	2.8272
LK	TTGAAA	61	28	0.2738	1.237	0.962	3.9101
LK	TTGAAG	128	118	-0.0072	3.2	6.634	1.389
LK	CTTAAA	59	19	0.3442	1.208	-0.676	5.8572
LK	CTTAAG	86	107	-0.277	-0.722	4.122	1.7216
LK	CTCAAA	75	42	0.2623	-0.008	-0.656	3.3099
LK	CTCAAG	192	245	-0.6785	18.805	30.817	2.9548
LK	CTAAAA	56	27	0.2387	2.273	3.024	3.3961
LK	CTAAAG	123	95	0.1737	19.143	9.121	2.1535
LK	CTGAAA	121	95	0.1557	4.346	4.381	2.0364
LK	CTGAAG	279	468	-2.0855	10.7	7.516	15.7848
RK	CGTAAA	25	8	0.2461	2.206	11.239	2.2951
RK	CGTAAG	35	37	-0.0815	15.696	38.784	1.1956
RK	CGCAAA	70	80	-0.262	-0.658	3.907	1.9033
RK	CGCAAG	188	365	-3.1828	5.752	39.545	31.5098
RK	CGAAAA	58	18	0.5802	1.417	-0.043	4.7147
RK	CGAAAG	102	48	0.7505	0.003	0.411	4.138
RK	CGGAAA	43	13	0.4358	-0.689	-0.476	3.7471
RK	CGGAAG	77	43	0.4548	1.274	3.028	2.3433
RK	AGAAAA	49	9	0.5927	4.37	-0.384	6.3588
RK	AGAAAG	53	13	0.5871	-0.222	3.803	5.4872
RK	AGGAAA	47	27	0.2652	1.689	14.01	1.6566
RK	AGGAAG	71	41	0.3971	-0.526	-0.655	2.075
KK	AAAAAA	78	58	0.0543	-1.065	-0.81	6.5059
KK	AAAAAG	174	169	-0.0387	-0.861	2.773	8.2823
KK	AAGAAA	170	190	-0.1382	-0.85	-0.145	5.433
KK	AAGAAG	346	888	-2.3044	-0.629	2.673	24.3677
NK	AATAAA	66	26	0.265	-0.095	1.161	7.6896
NK	AATAAG	86	63	0.1214	24.95	38.12	3.8245
NK	AACAAA	121	97	0.1066	17.463	2.793	4.1568
NK	AACAAG	210	419	-1.7424	16.491	37.392	17.2758
DK	GATAAA	62	45	0.0736	6.712	8.012	5.2013
DK	GATAAG	126	148	-0.203	22.242	79.371	3.2511
DK	GACAAA	100	108	-0.1021	5.029	4.927	3.4703
DK	GACAAG	222	531	-2.0423	34.055	110.098	12.8157
FK	TTTAAA	53	22	0.2251	0.113	-0.721	3.8586
FK	TTTAAG	109	83	0.1429	3.591	1.415	1.9398
FK	TTCAAA	88	75	0.0477	-0.251	-0.63	1.3412
FK	TTCAAG	251	306	-0.6445	13.88	0.549	4.9002
CK	TGTAAA	18	8	0.1712	-0.326	-0.685	1.2757
CK	TGTAAG	17	9	0.1325	15.76	13.531	1.0461
CK	TGCAAA	56	34	0.3489	-0.723	-0.12	1.5515
CK	TGCAAG	137	136	-0.2113	11.75	3.258	2.6684
PK	CCTAAA	22	15	0.063	-0.239	-0.624	1.2775
PK	CCTAAG	20	16	0.0284	18.026	25.791	1.0357
PK	CCCAAA	95	96	-0.1095	2.253	13.595	1.2413
PK	CCCAAG	226	367	-1.9534	35.622	60.401	11.0257
PK	CCAAAA	61	34	0.2673	-0.211	-0.296	3.2954
PK	CCAAAG	110	82	0.2294	-0.71	8.447	2.7414
PK	CCGAAA	49	28	0.2063	1.187	0.989	2.6757
PK	CCGAAG	80	69	0.0524	15.465	31.023	1.5667
QK	CAAAAA	82	46	0.1981	1.788	3.518	4.7937
QK	CAAAAG	164	149	0.0085	10.368	5.618	2.3806
QK	CAGAAA	92	71	0.0904	5.333	5.215	2.6556
QK	CAGAAG	239	387	-1.1429	2.369	1.422	9.8457
SK	TCTAAA	30	15	0.1779	-0.028	-0.564	2.4216
SK	TCTAAG	19	29	-0.1652	10.774	12.839	1.1841
SK	TCCAAA	84	68	0.1277	1.984	2.625	2.0844
SK	TCCAAG	198	286	-1.4907	19.719	12.867	3.753
SK	TCAAAA	34	19	0.1732	0.338	0.381	2.298
SK	TCAAAG	46	50	-0.112	-0.487	-0.684	1.0811
SK	TCGAAA	45	47	-0.0823	-0.17	-0.188	1.0913
SK	TCGAAG	94	107	-0.2976	0.18	32.386	1.2287
SK	AGTAAA	30	14	0.1922	0.84	-0.428	2.6249
SK	AGTAAG	35	11	0.3002	18.906	32.179	4.3971
SK	AGCAAA	90	71	0.1633	3.738	10.981	2.3177
SK	AGCAAG	128	211	-1.3358	-0.373	6.381	4.6708
EK	GAAAAA	93	58	0.1128	-1.097	-1.039	7.5826
EK	GAAAAG	196	207	-0.1138	-0.348	0.941	4.3487
EK	GAGAAA	152	129	0.0426	0.918	7.74	6.6559
EK	GAGAAG	375	807	-1.9222	-0.027	12.864	21.0303
TK	ACTAAA	31	13	0.1954	-0.671	0.859	3.3902
TK	ACTAAG	33	33	-0.0351	13.77	23.443	1.1215
TK	ACCAAA	110	94	0.086	9.41	3.652	2.7105
TK	ACCAAG	210	399	-2.6208	17.049	34.16	13.4499
TK	ACAAAA	43	20	0.246	-0.492	-0.831	3.9824
TK	ACAAAG	67	76	-0.1854	0.121	-0.553	1.1767
TK	ACGAAA	37	30	0.0495	1.914	-0.604	1.5814
TK	ACGAAG	69	54	0.1169	9.619	35.513	2.4491
GK	GGTAAA	37	29	0.0466	0.922	3.219	2.5802
GK	GGTAAG	28	38	-0.1174	45.319	106.589	1.0357
GK	GGCAAA	108	164	-0.6184	-0.218	21.297	1.2709
GK	GGCAAG	250	622	-3.7358	12.976	84.345	21.2934
GK	GGAAAA	92	55	0.2784	6.444	-0.267	8.4475
GK	GGAAAG	119	134	-0.2374	1.987	17.322	2.6127
GK	GGGAAA	29	7	0.186	1.32	-0.517	6.3085
GK	GGGAAG	39	9	0.2541	-0.45	15.674	8.5335
WK	TGGAAA	59	26	0.3938	-0.384	-0.618	3.0685
WK	TGGAAG	106	107	-0.1388	-0.384	-0.617	3.0685
HK	CATAAA	24	11	0.1545	4.801	0.561	1.3522
HK	CATAAG	33	20	0.1439	34.569	37.461	1.1244
HK	CACAAA	73	56	0.153	-0.169	9.597	1.1005
HK	CACAAG	204	174	0.1814	42.185	12.435	1.592
YK	TATAAA	39	8	0.2963	1.474	4.956	5.2348
YK	TATAAG	56	25	0.2811	24.438	38.323	3.2374
YK	TACAAA	98	62	0.2969	1.86	0.444	2.4957
YK	TACAAG	218	277	-0.8256	16.741	22.008	9.696
IK	ATTAAA	55	37	0.1136	1.018	2.587	3.0091
IK	ATTAAG	94	128	-0.3553	17.69	40.095	1.3588
IK	ATCAAA	108	85	0.1183	-0.295	-0.72	3.6658
IK	ATCAAG	281	516	-2.1938	34.348	38.801	14.9487
IK	ATAAAA	43	21	0.1561	-0.682	-0.256	3.9458
IK	ATAAAG	80	31	0.3589	1.746	7.957	9.0543
VK	GTTAAA	41	22	0.1613	-0.816	0.375	3.9559
VK	GTTAAG	55	129	-0.8149	7.196	-0.362	4.1189
VK	GTCAAA	60	61	-0.0625	-0.071	2.129	1.7311
VK	GTCAAG	163	307	-1.6345	21.667	50.012	4.8261
VK	GTAAAA	34	23	0.0845	0.585	1.94	2.5164
VK	GTAAAG	63	67	-0.0962	2.061	1.682	1.6071
VK	GTGAAA	77	58	0.1301	3.161	7.775	3.938
VK	GTGAAG	190	264	-0.9322	2.141	34.926	1.3618
MK	ATGAAA	87	45	0.24	0.557	2.798	5.2818
MK	ATGAAG	210	263	-0.4882	0.557	2.798	5.2818
AN	GCTAAT	38	29	0.0683	7.091	7.844	1.4821
AN	GCTAAC	20	32	-0.1607	28.035	36.906	1.3547
AN	GCCAAT	214	222	-0.3048	17.199	26.143	1.4251
AN	GCCAAC	200	351	-1.9712	8.07	26.244	11.833
AN	GCAAAT	57	28	0.2846	-0.431	-0.554	3.9733
AN	GCAAAC	40	29	0.0899	3.103	11.753	1.653
AN	GCGAAT	64	19	0.4657	-0.766	7.245	7.8334
AN	GCGAAC	48	33	0.129	2.966	17.582	2.0126
LN	TTAAAT	46	20	0.2986	4.698	6.811	2.1041
LN	TTAAAC	39	11	0.3335	3.552	-0.297	3.183
LN	TTGAAT	65	23	0.4929	3.683	5.162	3.6824
LN	TTGAAC	79	66	0.086	2.584	2.299	1.2011
LN	CTTAAT	66	37	0.3165	1.258	3.749	1.6819
LN	CTTAAC	45	51	-0.1318	0.465	0.766	1.8478
LN	CTCAAT	104	67	0.3814	4.103	6.805	1.5408
LN	CTCAAC	139	163	-0.4808	20.81	54.321	4.5662
LN	CTAAAT	75	27	0.5626	8.004	1.22	4.0418
LN	CTAAAC	65	40	0.2637	3.313	0.495	1.4072
LN	CTGAAT	144	99	0.4441	9.414	9.92	1.4848
LN	CTGAAC	179	211	-0.6339	5.772	11.636	5.9318
RN	CGTAAT	31	24	0.0917	3.59	3.033	1.0173
RN	CGTAAC	25	23	-0.002	8.138	20.62	1.1959
RN	CGCAAT	120	93	0.3531	2.174	2.022	1.494
RN	CGCAAC	123	187	-1.549	1.882	16.186	16.3225
RN	CGAAAT	69	14	1.0259	0.455	-0.374	5.8139
RN	CGAAAC	42	13	0.5311	4.769	7.35	2.4181
RN	CGGAAT	53	10	0.8037	-0.241	3.481	4.8617
RN	CGGAAC	55	24	0.5501	-0.105	1.968	1.7593
RN	AGAAAT	50	12	0.7048	1.184	-0.002	3.7017
RN	AGAAAC	41	19	0.387	-0.626	0.165	1.3746
RN	AGGAAT	55	25	0.5293	-0.035	6.017	1.6426
RN	AGGAAC	56	40	0.2357	-0.327	8.053	1.0862
KN	AAAAAT	90	37	0.322	-0.838	-0.436	8.7442
KN	AAAAAC	96	69	0.1343	-0.61	0.951	3.5554
KN	AAGAAT	134	138	-0.1079	6.936	4.96	1.5417
KN	AAGAAC	226	391	-1.303	10.438	14.281	11.7862
NN	AATAAT	93	40	0.3588	4.784	3.16	6.3727
NN	AATAAC	74	67	0.0063	27.353	19.316	1.2161
NN	AACAAT	155	136	0.0477	2.857	0.959	1.5896
NN	AACAAC	207	282	-0.733	32.081	20.705	6.2091
DN	GATAAT	100	62	0.2505	4.904	3.526	4.4239
DN	GATAAC	83	70	0.0511	16.621	54.124	1.8017
DN	GACAAT	134	111	0.0995	9.065	1.581	2.5646
DN	GACAAC	156	273	-1.1003	20.241	56.971	10.012
FN	TTTAAT	65	22	0.415	1.212	0.681	4.7512
FN	TTTAAC	61	41	0.1645	7.09	3.868	1.3797
FN	TTCAAT	129	102	0.1789	-0.269	0.435	1.2689
FN	TTCAAC	156	181	-0.4208	5.143	1.104	4.6347
CN	TGTAAT	21	5	0.361	1.582	0.102	1.4674
CN	TGTAAC	10	4	0.1309	12.609	5.865	0.6964
CN	TGCAAT	94	35	1.296	5.927	-0.59	2.4255
CN	TGCAAC	88	73	0.1933	0.948	4.011	3.9559
PN	CCTAAT	18	15	0.0242	3.234	-0.532	0.8518
PN	CCTAAC	13	14	-0.034	9.464	8.403	0.9157
PN	CCCAAT	146	104	0.4839	27.008	15.658	1.6266
PN	CCCAAC	147	167	-0.5256	22.08	11.432	3.7275
PN	CCAAAT	67	43	0.2989	-0.697	0.801	1.5035
PN	CCAAAC	41	34	0.0579	9.019	8.381	1.0187
PN	CCGAAT	66	50	0.1702	1.31	-0.107	1.1561
PN	CCGAAC	65	39	0.3342	2.693	21.022	1.6938
QN	CAAAAT	98	39	0.5245	8.407	0.525	6.8148
QN	CAAAAC	76	57	0.1304	0.218	-0.78	1.5066
QN	CAGAAT	119	107	0.0209	2.387	-0.763	1.2217
QN	CAGAAC	127	187	-0.7297	2.507	0.456	7.0549
SN	TCTAAT	18	14	0.041	2.304	0.104	0.8505
SN	TCTAAC	15	12	0.0287	9.57	12.134	0.812
SN	TCCAAT	146	85	0.8025	11.957	1.162	2.8525
SN	TCCAAC	114	153	-0.7991	-0.053	2.479	5.5531
SN	TCAAAT	51	22	0.4069	2.486	0.126	2.5197
SN	TCAAAC	39	22	0.226	-0.68	1.106	1.4176
SN	TCGAAT	75	46	0.3738	-0.657	0.45	1.6765
SN	TCGAAC	54	73	-0.3872	7.03	6.442	3.0135
SN	AGTAAT	32	17	0.2027	7.975	0.036	1.3978
SN	AGTAAC	29	12	0.2398	14.038	13.945	1.8105
SN	AGCAAT	114	93	0.1883	0.841	13.989	1.2227
SN	AGCAAC	152	137	0.0372	17.095	7.352	1.4652
EN	GAAAAT	109	58	0.2857	-0.03	-0.745	6.7821
EN	GAAAAC	99	79	0.0798	-0.805	2.931	2.5125
EN	GAGAAT	154	136	0.0347	3.142	5.09	2.4751
EN	GAGAAC	215	376	-1.2216	1.672	12.247	12.7653
TN	ACTAAT	24	17	0.0784	5.372	1.826	1.042
TN	ACTAAC	23	18	0.0483	11.249	16.004	0.9518
TN	ACCAAT	131	116	0.0631	4.977	5.789	1.2562
TN	ACCAAC	146	216	-1.292	10.198	16.093	8.0291
TN	ACAAAT	60	33	0.3452	0.295	0.464	2.4107
TN	ACAAAC	58	33	0.3164	-0.522	2.596	2.2109
TN	ACGAAT	61	35	0.3281	-0.008	-0.275	2.2503
TN	ACGAAC	53	41	0.1187	2.543	13.487	1.2193
GN	GGTAAT	29	24	0.0319	15.135	14.621	1.3618
GN	GGTAAC	40	52	-0.1906	6.579	25.979	1.0968
GN	GGCAAT	166	156	-0.0486	8.759	4.914	2.6555
GN	GGCAAC	178	317	-1.9105	14.8	24.336	7.5936
GN	GGAAAT	82	55	0.2498	-0.329	-0.235	3.887
GN	GGAAAC	73	100	-0.4111	3.005	0.87	1.3705
GN	GGGAAT	20	16	0.0288	0.602	0.997	1.1979
GN	GGGAAC	25	15	0.0981	-0.494	0.134	1.9264
WN	TGGAAT	61	27	0.4853	1.116	2.315	2.4694
WN	TGGAAC	84	77	-0.0007	1.116	2.315	2.4694
HN	CATAAT	43	8	0.585	1.742	2.624	3.1854
HN	CATAAC	21	11	0.1535	22.852	13.795	0.8199
HN	CACAAT	115	56	0.9197	8.301	9.502	1.275
HN	CACAAC	111	84	0.3297	4.991	4.643	3.0126
YN	TATAAT	49	15	0.3818	3.108	3.743	4.502
YN	TATAAC	40	25	0.1488	11.542	14.163	1.4219
YN	TACAAT	100	90	0.0207	-0.763	0.929	1.1688
YN	TACAAC	159	177	-0.4001	18.932	7.371	3.2333
IN	ATTAAT	41	26	0.1339	13.056	13.927	1.8634
IN	ATTAAC	55	69	-0.2154	9.005	16.549	1.4212
IN	ATCAAT	146	144	-0.1185	4.509	4.101	1.2958
IN	ATCAAC	190	267	-1.0758	32.021	19.257	5.4694
IN	ATAAAT	62	14	0.4955	-0.457	-0.366	8.8139
IN	ATAAAC	41	29	0.0991	4.032	-0.076	1.5556
VN	GTTAAT	40	23	0.1809	1.472	2.309	2.1859
VN	GTTAAC	63	33	0.3277	-0.485	9.476	3.565
VN	GTCAAT	96	73	0.1982	4.905	2.33	2.1988
VN	GTCAAC	103	199	-1.3873	9.555	56.08	9.0724
VN	GTAAAT	44	25	0.203	1.264	2.139	2.3781
VN	GTAAAC	32	40	-0.1416	-0.615	1.677	1.1539
VN	GTGAAT	111	79	0.3009	3.509	8.921	2.9082
VN	GTGAAC	130	171	-0.6881	1.499	6.448	2.4572
MN	ATGAAT	108	59	0.3763	0.224	1.768	3.9825
MN	ATGAAC	130	147	-0.2628	0.224	1.768	3.9825
AD	GCTGAT	69	86	-0.2355	-0.117	-0.635	1.1696
AD	GCTGAC	42	73	-0.3568	3.286	1.273	1.7856
AD	GCCGAT	148	264	-1.327	5.388	3.586	4.8723
AD	GCCGAC	108	200	-1.0444	5.296	10.305	4.2475
AD	GCAGAT	59	36	0.1866	-0.287	3.185	3.8262
AD	GCAGAC	38	35	-0.0019	1.652	6.319	1.4106
AD	GCGGAT	151	87	0.5306	67.11	5.416	10.1005
AD	GCGGAC	104	119	-0.2451	20.806	23.573	1.3517
LD	TTAGAT	28	11	0.1749	-0.699	-0.406	2.5601
LD	TTAGAC	8	7	0.0039	7.537	2.389	0.7065
LD	TTGGAT	151	92	0.5531	8.222	0.684	4.8689
LD	TTGGAC	121	108	0.0341	10.422	3.984	1.448
LD	CTTGAT	31	27	0.0167	8.565	2.301	1.0405
LD	CTTGAC	23	22	-0.0111	7.705	8.638	0.9283
LD	CTCGAT	64	62	-0.0402	4.858	2.457	1.1453
LD	CTCGAC	71	100	-0.4171	-0.731	1.048	2.3257
LD	CTAGAT	32	28	0.0157	7.62	-0.444	1.0457
LD	CTAGAC	32	36	-0.0797	1.393	-0.604	1.0567
LD	CTGGAT	220	197	0.0544	0.631	17.507	1.7337
LD	CTGGAC	268	364	-1.4138	23.533	17.004	5.8145
RD	CGTGAT	27	52	-0.5712	4.086	0.389	2.9384
RD	CGTGAC	25	40	-0.3582	1.848	6.982	1.8187
RD	CGCGAT	77	136	-1.3713	2.019	-0.261	5.7232
RD	CGCGAC	71	151	-1.8007	-0.606	0.262	9.2397
RD	CGAGAT	36	20	0.272	5.247	0.809	1.9646
RD	CGAGAC	14	19	-0.1293	12.979	2.394	1.0308
RD	CGGGAT	103	47	0.9923	27.308	5.86	6.2882
RD	CGGGAC	67	54	0.1547	7.632	8.621	1.422
RD	AGAGAT	38	15	0.4151	-0.664	-0.547	3.1971
RD	AGAGAC	18	6	0.2198	2.041	2.698	2.0914
RD	AGGGAT	67	28	0.6994	7.131	0.834	4.8196
RD	AGGGAC	59	28	0.5458	9.947	-0.13	3.5911
KD	AAAGAT	81	56	0.0965	7.218	4.561	5.2898
KD	AAAGAC	53	64	-0.0819	11.126	8.595	1.2863
KD	AAGGAT	299	362	-0.4669	11.633	-0.662	2.8927
KD	AAGGAC	220	443	-1.28	3.939	8.716	8.318
ND	AATGAT	117	69	0.3406	0.845	-0.147	3.9741
ND	AATGAC	92	72	0.1096	0.074	0.572	1.5813
ND	AACGAT	169	163	-0.0728	5.781	2.238	1.2673
ND	AACGAC	102	154	-0.54	-0.55	-0.692	5.1664
DD	GATGAT	201	208	-0.127	1.133	-0.53	2.3279
DD	GATGAC	171	183	-0.1402	-0.744	3.335	1.8594
DD	GACGAT	159	233	-0.465	0.029	0.088	2.0862
DD	GACGAC	170	246	-0.4806	6.762	-0.399	2.0393
FD	TTTGAT	110	70	0.2452	0.508	-0.149	2.9948
FD	TTTGAC	84	72	0.0395	0.502	-0.663	1.2599
FD	TTCGAT	195	185	-0.0506	0.591	-0.648	1.2906
FD	TTCGAC	150	184	-0.3711	-0.002	0.28	3.0314
CD	TGTGAT	54	22	0.4606	-0.321	-0.566	2.2307
CD	TGTGAC	37	21	0.2162	-0.615	-0.711	1.0922
CD	TGCGAT	109	71	0.4839	-0.253	0.248	1.2063
CD	TGCGAC	93	92	-0.1139	-0.653	-0.169	2.9927
PD	CCTGAT	26	19	0.0754	1.95	0.456	1.0515
PD	CCTGAC	19	16	0.022	2.179	2.786	0.8814
PD	CCCGAT	113	111	-0.1168	-0.37	-0.162	1.2792
PD	CCCGAC	65	108	-0.7576	2.225	-0.67	4.903
PD	CCAGAT	69	40	0.363	-0.23	0.899	2.4548
PD	CCAGAC	33	35	-0.0745	7.096	4.96	1.0758
PD	CCGGAT	145	87	0.7169	30.414	3.404	4.1051
PD	CCGGAC	86	98	-0.3004	2.433	6.118	1.7158
QD	CAAGAT	63	33	0.2241	3.095	2.106	2.5418
QD	CAAGAC	32	32	-0.0243	11.649	3.418	1.0442
QD	CAGGAT	222	195	0.0761	4.597	7.394	1.2786
QD	CAGGAC	173	173	-0.1314	3.353	-0.699	1.7245
SD	TCTGAT	36	29	0.0623	-0.635	-0.671	1.0286
SD	TCTGAC	18	18	-0.0236	2.071	3.846	0.903
SD	TCCGAT	101	122	-0.4611	1.346	1.018	2.5742
SD	TCCGAC	74	107	-0.6134	1.895	-0.105	3.8015
SD	TCAGAT	30	17	0.1641	1.514	1.148	1.417
SD	TCAGAC	20	13	0.0833	3.313	6.859	1.0183
SD	TCGGAT	129	58	0.9417	11.027	4.527	6.0252
SD	TCGGAC	84	101	-0.3762	1.177	0.617	2.2506
SD	AGTGAT	86	38	0.6383	0.966	-0.304	4.3255
SD	AGTGAC	42	34	0.0701	2.18	-0.653	1.0629
SD	AGCGAT	161	102	0.712	11.899	2.32	3.131
SD	AGCGAC	69	115	-0.8103	3.229	3.689	5.5534
ED	GAAGAT	129	92	0.1217	3.375	0.549	4.0464
ED	GAAGAC	70	78	-0.0645	17.679	9.675	1.1655
ED	GAGGAT	361	402	-0.3312	4.706	6.695	1.4267
ED	GAGGAC	287	381	-0.5487	5.111	-0.723	2.9596
TD	ACTGAT	49	32	0.1923	-0.529	1.009	2.2781
TD	ACTGAC	31	28	0.006	0.858	3.986	1.1008
TD	ACCGAT	103	131	-0.5463	0.419	-0.474	1.5762
TD	ACCGAC	61	149	-1.3886	6.549	-0.676	9.2183
TD	ACAGAT	42	45	-0.0972	1.794	-0.22	1.0542
TD	ACAGAC	34	32	-0.0127	0.862	1.4	1.0856
TD	ACGGAT	126	79	0.5434	22.511	2.327	5.3597
TD	ACGGAC	89	91	-0.1411	7.843	5.48	1.2461
GD	GGTGAT	65	87	-0.3035	0.86	-0.701	1.2661
GD	GGTGAC	61	103	-0.521	-0.702	-0.178	2.2682
GD	GGCGAT	180	229	-0.7087	1.571	4.014	1.4289
GD	GGCGAC	121	211	-1.1075	-0.645	-0.667	4.3196
GD	GGAGAT	86	65	0.1525	5.432	6.774	3.1103
GD	GGAGAC	54	60	-0.1164	10.298	11.913	1.1512
GD	GGGGAT	71	34	0.3434	26.504	12.907	5.9697
GD	GGGGAC	49	37	0.0873	10.353	11.894	2.1131
WD	TGGGAT	57	54	-0.0258	10.153	5.924	1.2394
WD	TGGGAC	80	97	-0.3443	10.153	5.924	1.2394
HD	CATGAT	36	23	0.1718	7.899	2.787	1.1525
HD	CATGAC	40	21	0.2693	0.363	5.609	1.6218
HD	CACGAT	102	79	0.2487	1.142	0.54	1.1606
HD	CACGAC	90	95	-0.2159	4.177	3.717	2.2281
YD	TATGAT	66	45	0.1513	5.341	2.312	2.6161
YD	TATGAC	55	53	-0.0255	2.372	1.15	1.1967
YD	TACGAT	151	167	-0.2804	0.567	0.45	1.2506
YD	TACGAC	136	182	-0.5616	6.312	0.631	2.3279
ID	ATTGAT	105	101	-0.0453	-0.388	0.929	2.0147
ID	ATTGAC	84	98	-0.1984	-0.634	5.202	1.2266
ID	ATCGAT	188	252	-0.752	7.305	14.694	1.5905
ID	ATCGAC	129	238	-1.1296	0.263	0.73	5.5388
ID	ATAGAT	45	24	0.1624	4.807	1.045	3.6348
ID	ATAGAC	46	21	0.1994	0.855	4.667	4.4969
VD	GTTGAT	47	56	-0.1336	6.567	1.414	1.1446
VD	GTTGAC	38	55	-0.2084	4.199	4.1	1.1134
VD	GTCGAT	67	108	-0.4812	5.786	-0.5	1.6149
VD	GTCGAC	60	116	-0.6299	0.959	-0.37	2.6685
VD	GTAGAT	30	28	-0.0053	1.671	-0.304	1.3518
VD	GTAGAC	23	38	-0.1747	1.894	-0.448	1.1452
VD	GTGGAT	204	202	-0.1559	1.117	1.511	3.6721
VD	GTGGAC	232	317	-1.0781	42.995	23.595	1.4451
MD	ATGGAT	181	92	0.5046	0.32	16.102	6.3732
MD	ATGGAC	158	181	-0.2477	0.32	16.102	6.3732
AF	GCTTTT	51	19	0.3945	-0.707	0.495	3.1352
AF	GCTTTC	58	44	0.13	1.566	15.167	1.1132
AF	GCCTTT	139	87	0.5741	0.864	0.595	2.2612
AF	GCCTTC	191	263	-1.2522	-0.087	10.366	12.2029
AF	GCATTT	63	30	0.3944	6.047	5.141	2.5112
AF	GCATTC	65	49	0.1501	-0.59	-0.739	1.1457
AF	GCGTTT	31	9	0.276	4.412	4.757	2.7858
AF	GCGTTC	49	28	0.2403	6.754	14.136	1.5576
LF	TTATTT	25	4	0.3311	0.124	-0.822	2.6974
LF	TTATTC	14	10	0.0495	1.904	-0.687	0.7955
LF	TTGTTT	57	18	0.5994	-0.145	-0.113	2.754
LF	TTGTTC	68	33	0.5132	3.816	12.812	1.5011
LF	CTTTTT	31	9	0.3398	-0.363	-0.441	1.9575
LF	CTTTTC	68	42	0.3555	2.805	0.793	1.1035
LF	CTCTTT	108	38	1.0674	31.674	8.249	3.8385
LF	CTCTTC	160	135	0.203	59.546	79.906	2.6792
LF	CTATTT	44	6	0.6009	1.341	-0.204	4.8856
LF	CTATTC	67	28	0.5847	4.795	-0.574	1.9588
LF	CTGTTT	89	55	0.4648	10.241	2.688	1.1603
LF	CTGTTC	139	185	-1.0097	20.397	3.555	13.1391
RF	CGTTTT	27	17	0.2061	-0.55	0.277	0.9718
RF	CGTTTC	63	83	-0.6736	6.168	3.531	4.1366
RF	CGCTTT	62	39	0.4743	-0.84	0.225	1.2416
RF	CGCTTC	106	131	-0.9028	1.709	-0.735	5.5635
RF	CGATTT	38	14	0.5546	-0.646	-0.056	2.1847
RF	CGATTC	72	42	0.6385	3.781	2.452	1.4959
RF	CGGTTT	29	12	0.3882	0.774	-0.667	1.5801
RF	CGGTTC	44	22	0.4879	0.463	1.52	1.5447
RF	AGATTT	30	9	0.4925	-0.053	0.948	2.3162
RF	AGATTC	35	20	0.3215	-0.772	0.854	1.1577
RF	AGGTTT	15	2	0.3129	5.938	2.263	2.2643
RF	AGGTTC	18	12	0.1197	15.349	3.245	0.8461
KF	AAATTT	63	30	0.2421	-0.881	-0.469	5.1471
KF	AAATTC	80	87	-0.1197	-0.553	0.508	1.2052
KF	AAGTTT	112	81	0.1887	-0.196	3.35	4.0112
KF	AAGTTC	190	315	-1.2307	0.28	-0.481	8.5729
NF	AATTTT	65	25	0.3233	5.243	1.204	3.9865
NF	AATTTC	93	66	0.1797	12.991	11.31	1.4731
NF	AACTTT	160	103	0.4079	26.559	16.362	2.6956
NF	AACTTC	166	216	-0.5981	1.633	2.25	7.9332
DF	GATTTT	103	34	0.4489	6.364	13.129	7.9011
DF	GATTTC	120	102	0.0591	40.503	45.6	1.2352
DF	GACTTT	185	148	0.1598	36.363	78.267	1.4853
DF	GACTTC	192	241	-0.4841	8.032	7.613	6.2734
FF	TTTTTT	44	7	0.3657	5.734	2.546	3.7197
FF	TTTTTC	83	29	0.5165	7.756	8.531	2.3454
FF	TTCTTT	148	67	0.7531	4.553	1.89	1.8226
FF	TTCTTC	213	171	0.2651	10.956	3.094	6.6113
CF	TGTTTT	26	6	0.4096	-0.326	-0.546	1.3678
CF	TGTTTC	32	19	0.2371	1.751	-0.61	1.0898
CF	TGCTTT	75	19	1.1426	-0.478	0.062	2.6837
CF	TGCTTC	116	71	0.8108	0.856	-0.42	2.616
PF	CCTTTT	29	7	0.4187	0.222	-0.361	2.8758
PF	CCTTTC	25	18	0.1049	0.602	1.372	0.91
PF	CCCTTT	77	32	0.8247	2.369	-0.265	3.3567
PF	CCCTTC	128	132	-0.3152	11.406	6.304	3.0357
PF	CCATTT	52	17	0.6556	0.442	-0.566	3.4491
PF	CCATTC	49	60	-0.3232	1.697	0.074	2.5643
PF	CCGTTT	29	17	0.2047	7.356	0.89	1.0903
PF	CCGTTC	53	57	-0.1806	4.995	1.053	1.8651
QF	CAATTT	50	9	0.4213	-0.598	0.903	5.4743
QF	CAATTC	71	45	0.2294	-0.087	-0.543	1.2214
QF	CAGTTT	121	64	0.5363	-0.764	-0.652	2.4221
QF	CAGTTC	181	190	-0.2766	-0.329	0.453	6.7771
SF	TCTTTT	18	5	0.2506	-0.287	0.128	1.398
SF	TCTTTC	17	21	-0.1183	4.44	-0.023	1.7896
SF	TCCTTT	71	31	0.7424	-0.724	-0.473	1.8457
SF	TCCTTC	130	100	0.4165	4.244	-0.636	1.7239
SF	TCATTT	29	11	0.3395	-0.532	-0.271	1.3787
SF	TCATTC	23	20	0.0234	4.556	-0.527	1.1275
SF	TCGTTT	39	23	0.2776	2.967	-0.243	0.9935
SF	TCGTTC	52	73	-0.553	4.456	-0.667	5.746
SF	AGTTTT	53	12	0.7971	0.583	-0.682	3.8434
SF	AGTTTC	71	27	0.8297	0.162	-0.3	2.3882
SF	AGCTTT	84	37	0.8713	1.353	1.484	2.0034
SF	AGCTTC	114	90	0.315	1.209	0.495	1.77
EF	GAATTT	61	28	0.2272	-0.291	-0.586	4.0111
EF	GAATTC	108	95	0.0322	-0.72	-0.619	1.4359
EF	GAGTTT	99	95	-0.035	6.548	-0.422	1.2212
EF	GAGTTC	245	296	-0.5827	9.488	-0.534	3.4626
TF	ACTTTT	34	22	0.1613	-0.737	0.057	1.271
TF	ACTTTC	42	47	-0.1502	0.528	-0.631	1.3298
TF	ACCTTT	98	61	0.5075	2.851	-0.53	2.4316
TF	ACCTTC	142	197	-1.1796	4.257	5.822	6.8401
TF	ACATTT	46	18	0.4257	0.158	-0.591	3.1811
TF	ACATTC	61	37	0.333	-0.469	0.676	1.9003
TF	ACGTTT	42	15	0.414	0.723	2.349	3.3005
TF	ACGTTC	37	50	-0.2839	14.315	6.463	1.9396
GF	GGTTTT	47	27	0.2245	-0.671	0.95	2.768
GF	GGTTTC	67	76	-0.2043	-0.705	7.041	1.1546
GF	GGCTTT	75	85	-0.2277	1.621	-0.592	1.1759
GF	GGCTTC	124	211	-1.3614	0.641	1.109	5.8035
GF	GGATTT	89	50	0.4409	3.777	1.192	4.8751
GF	GGATTC	126	154	-0.539	6.894	15.572	1.4672
GF	GGGTTT	14	5	0.1094	1.006	-0.456	1.8715
GF	GGGTTC	27	20	0.0662	-0.397	-0.751	1.3412
WF	TGGTTT	38	15	0.4432	3.413	-0.733	0.9295
WF	TGGTTC	90	44	0.8602	3.413	-0.734	0.9295
HF	CATTTT	44	13	0.448	0.411	-0.089	2.3107
HF	CATTTC	67	31	0.4984	0.695	4.762	1.4606
HF	CACTTT	97	36	0.8673	4.97	-0.544	3.0438
HF	CACTTC	109	113	-0.2155	-0.614	4.142	7.3121
YF	TATTTT	44	15	0.3142	6.775	-0.49	1.3715
YF	TATTTC	74	28	0.494	9.476	6.025	1.5103
YF	TACTTT	147	51	1.0386	11.21	0.628	2.9451
YF	TACTTC	181	134	0.3951	3.096	0.923	5.5378
IF	ATTTTT	51	16	0.3776	5.932	7.548	2.6594
IF	ATTTTC	93	67	0.2237	6.424	9.72	1.2408
IF	ATCTTT	108	77	0.2697	-0.651	2.008	1.2599
IF	ATCTTC	182	183	-0.1998	1.318	-0.192	6.88
IF	ATATTT	76	16	0.6592	3.026	0.67	5.9952
IF	ATATTC	106	46	0.6282	6.367	7.982	2.5958
VF	GTTTTT	51	18	0.4401	-0.615	-0.593	2.9456
VF	GTTTTC	86	51	0.4258	2.389	-0.247	1.6139
VF	GTCTTT	64	55	0.0557	-0.476	11.71	1.2221
VF	GTCTTC	142	150	-0.305	19.644	31.445	3.639
VF	GTATTT	44	14	0.4032	3.714	0.441	2.9855
VF	GTATTC	42	24	0.2219	-0.687	-0.772	1.269
VF	GTGTTT	71	30	0.537	13.32	10.48	2.8837
VF	GTGTTC	121	129	-0.278	13.164	12.334	3.2808
MF	ATGTTT	90	43	0.4025	-0.223	-0.667	2.7856
MF	ATGTTC	147	130	0.0477	-0.223	-0.667	2.7856
AC	GCTTGT	15	7	0.2055	-0.469	-0.488	0.9574
AC	GCTTGC	32	27	0.0706	1.399	0.987	1.038
AC	GCCTGT	57	43	0.2811	2.66	9.304	1.0602
AC	GCCTGC	146	113	0.6328	17.954	1.087	1.2664
AC	GCATGT	9	6	0.0684	1.177	-0.662	0.6849
AC	GCATGC	12	11	-0.0002	12.576	4.007	0.8436
AC	GCGTGT	18	4	0.3807	-0.796	0.19	1.9473
AC	GCGTGC	29	20	0.2002	2.569	0.791	0.9255
LC	TTATGT	14	4	0.2637	0.921	0.988	0.9978
LC	TTATGC	9	4	0.1269	2.551	-0.096	0.6601
LC	TTGTGT	17	6	0.2861	2.608	0.207	0.9464
LC	TTGTGC	57	23	0.8731	1.039	3.657	1.4203
LC	CTTTGT	20	7	0.3383	-0.344	-0.18	1.0275
LC	CTTTGC	39	23	0.3804	-0.747	-0.125	0.9743
LC	CTCTGT	28	9	0.4976	-0.517	-0.726	1.3248
LC	CTCTGC	113	70	1.0018	36.477	23.085	1.2908
LC	CTATGT	16	4	0.3185	-0.666	-0.683	1.1879
LC	CTATGC	34	10	0.6319	-0.668	0.845	1.6435
LC	CTGTGT	41	15	0.6742	5.395	6.931	1.3926
LC	CTGTGC	151	126	0.3688	-0.588	-0.721	4.8029
RC	CGTTGT	11	5	0.2564	-0.239	-0.417	0.6684
RC	CGTTGC	37	31	0.1464	-0.29	-0.116	2.5403
RC	CGCTGT	35	12	1.0133	0.421	-0.404	1.0322
RC	CGCTGC	103	56	1.9374	17.979	-0.721	1.4689
RC	CGATGT	17	4	0.5845	-0.75	-0.516	1.0131
RC	CGATGC	31	9	0.9798	1.308	0.004	1.1608
RC	CGGTGT	12	3	0.4037	0.386	-0.646	0.8086
RC	CGGTGC	26	10	0.6979	3.395	0.141	0.8637
RC	AGATGT	14	5	0.3952	-0.287	3.334	0.7313
RC	AGATGC	27	8	0.8452	-0.621	-0.158	1.0644
RC	AGGTGT	12	2	0.4542	-0.5	-0.708	1.0083
RC	AGGTGC	17	10	0.2815	6.17	-0.604	0.8857
KC	AAATGT	36	9	0.4233	0.385	-0.492	2.3922
KC	AAATGC	66	26	0.6083	-0.726	-0.652	1.9772
KC	AAGTGT	48	20	0.4232	1.204	1.806	1.4724
KC	AAGTGC	145	124	0.1561	-0.289	0.683	5.1555
NC	AATTGT	31	4	0.5316	0.125	1.029	2.8394
NC	AATTGC	60	24	0.6747	9.81	2.993	1.2379
NC	AACTGT	53	21	0.6004	3.772	0.054	1.1951
NC	AACTGC	111	80	0.4727	3.774	4.837	3.6102
DC	GATTGT	26	13	0.2007	9.414	-0.354	0.8844
DC	GATTGC	97	44	0.8323	2.716	5.221	1.5408
DC	GACTGT	57	27	0.4679	9.214	4.612	1.1472
DC	GACTGC	108	79	0.37	3.347	1.284	2.2148
FC	TTTTGT	22	3	0.4234	0.098	0.078	1.9232
FC	TTTTGC	55	19	0.7746	0.758	-0.195	1.3723
FC	TTCTGT	43	18	0.528	-0.531	-0.581	0.9768
FC	TTCTGC	109	70	0.737	1.492	-0.039	2.701
CC	TGTTGT	12	2	0.38	-0.387	-0.477	0.566
CC	TGTTGC	22	2	0.7671	3.097	1.812	1.0264
CC	TGCTGT	39	8	1.1717	0.172	-0.143	0.7856
CC	TGCTGC	88	25	2.3502	0.3	-0.632	1.2693
PC	CCTTGT	13	4	0.4339	0.549	1.849	0.6516
PC	CCTTGC	20	8	0.5663	-0.786	-0.397	0.7847
PC	CCCTGT	28	8	0.9684	0.226	-0.521	0.8406
PC	CCCTGC	78	36	1.9454	8.123	2.483	1.628
PC	CCATGT	18	2	0.795	-0.606	-0.414	1.269
PC	CCATGC	18	6	0.5755	9.215	1.978	0.7173
PC	CCGTGT	18	6	0.5755	-0.685	-0.101	0.7173
PC	CCGTGC	33	9	1.1649	3.703	2.785	0.9139
QC	CAATGT	15	2	0.2856	0.525	0.43	1.5236
QC	CAATGC	39	15	0.5042	1.553	0.383	1.1113
QC	CAGTGT	35	16	0.3907	1.495	-0.476	0.9209
QC	CAGTGC	139	83	1.0785	8.192	2.117	1.839
SC	TCTTGT	6	4	0.0701	-0.148	-0.24	0.6732
SC	TCTTGC	12	6	0.2338	1.889	0.849	0.7083
SC	TCCTGT	37	10	1.119	2.429	-0.726	1.3774
SC	TCCTGC	78	45	1.2391	2.784	0.201	1.5317
SC	TCATGT	12	2	0.4211	-0.417	-0.535	1.0063
SC	TCATGC	9	10	-0.0821	6.321	-0.72	1.58
SC	TCGTGT	9	5	0.152	3.656	0.079	0.6846
SC	TCGTGC	25	24	-0.0513	7.388	0.536	2.5397
SC	AGTTGT	20	6	0.577	-0.224	1.137	0.9188
SC	AGTTGC	39	10	1.2048	-0.781	-0.403	1.5136
SC	AGCTGT	37	13	0.9786	2.866	1.223	1.0274
SC	AGCTGC	85	32	2.1481	4.376	-0.627	1.2574
EC	GAATGT	29	9	0.323	-0.648	-0.477	1.2095
EC	GAATGC	59	26	0.5158	1.29	-0.486	1.0681
EC	GAGTGT	54	15	0.6339	-0.288	1.926	2.0566
EC	GAGTGC	161	102	0.8367	2.983	1.05	2.8644
TC	ACTTGT	33	4	0.982	9.16	-0.717	2.8966
TC	ACTTGC	31	17	0.4268	-0.146	-0.752	0.9427
TC	ACCTGT	49	25	0.7446	3.545	4.991	0.9859
TC	ACCTGC	115	67	1.4359	11.253	1.802	1.667
TC	ACATGT	13	7	0.1838	-0.062	0.554	0.7373
TC	ACATGC	21	7	0.4582	8.128	3.165	0.9234
TC	ACGTGT	16	5	0.3615	0.805	-0.381	0.8596
TC	ACGTGC	24	13	0.3364	15.11	3.471	0.8745
GC	GGTTGT	19	5	0.4228	-0.72	0.194	1.4004
GC	GGTTGC	38	26	0.3004	-0.084	0.291	1.0308
GC	GGCTGT	58	21	1.0952	8.18	-0.485	2.0398
GC	GGCTGC	103	83	0.3873	1.23	0.733	2.5244
GC	GGATGT	23	9	0.4114	-0.234	-0.786	1.084
GC	GGATGC	49	33	0.4053	1.644	-0.61	1.0764
GC	GGGTGT	8	2	0.1816	-0.742	-0.594	0.8331
GC	GGGTGC	9	5	0.1106	3.043	-0.432	0.6593
WC	TGGTGT	17	9	0.2926	-0.656	-0.531	0.876
WC	TGGTGC	38	30	0.2143	-0.656	-0.531	0.876
HC	CATTGT	19	9	0.2705	-0.605	0.166	0.8127
HC	CATTGC	32	19	0.332	4	0.731	0.9045
HC	CACTGT	28	10	0.5037	-0.65	-0.357	1.1979
HC	CACTGC	88	55	0.8245	4.553	0.333	1.2002
YC	TATTGT	20	7	0.3137	-0.427	-0.685	1.1255
YC	TATTGC	45	17	0.6712	0.303	2.02	1.651
YC	TACTGT	42	14	0.6781	0.929	-0.467	1.904
YC	TACTGC	82	75	0.0035	-0.663	2.353	4.2926
IC	ATTTGT	32	8	0.4777	-0.233	0.264	1.554
IC	ATTTGC	89	45	0.8188	-0.743	-0.461	1.0868
IC	ATCTGT	54	22	0.6156	-0.453	-0.747	1.1031
IC	ATCTGC	142	93	0.8313	2.815	0.464	2.9252
IC	ATATGT	22	3	0.3844	-0.563	-0.554	1.9374
IC	ATATGC	37	13	0.4683	5.496	-0.662	1.1393
VC	GTTTGT	37	10	0.7218	9.384	0.027	2.3947
VC	GTTTGC	58	29	0.729	2.397	-0.756	1.2962
VC	GTCTGT	20	15	0.1004	-0.28	0.358	0.9095
VC	GTCTGC	81	67	0.2178	9.263	9.855	1.8722
VC	GTATGT	12	2	0.2716	-0.596	-0.419	1.4384
VC	GTATGC	24	5	0.5131	-0.752	2.802	2.1587
VC	GTGTGT	30	6	0.6489	3.317	11.46	2.6762
VC	GTGTGC	77	81	-0.3157	8.677	-0.225	4.2037
MC	ATGTGT	23	24	-0.0586	5.553	2.42	1.6331
MC	ATGTGC	104	58	0.7462	5.553	2.421	1.6331
AP	GCTCCT	57	48	0.0853	50.111	32.713	1.6402
AP	GCTCCC	76	112	-0.8562	9.381	14.781	1.9588
AP	GCTCCA	65	75	-0.3122	16.635	21.165	1.1535
AP	GCTCCG	71	75	-0.2011	14.378	13.77	1.2074
AP	GCCCCT	15	16	-0.0456	11.341	14.097	0.8498
AP	GCCCCC	42	69	-0.6168	39.639	76.101	1.9375
AP	GCCCCA	42	38	0.0097	17.771	27.061	1.2771
AP	GCCCCG	26	44	-0.4078	43.587	37.474	1.6012
AP	GCACCT	33	29	0.0249	12.34	11.421	1.2181
AP	GCACCC	58	79	-0.5226	3.835	19.17	1.4043
AP	GCACCA	49	51	-0.1234	5.244	14.855	1.1303
AP	GCACCG	56	51	0.0062	9.417	10.847	1.4037
AP	GCGCCT	22	19	0.0234	-0.406	0.784	1.0725
AP	GCGCCC	66	73	-0.2533	3.532	3.163	1.1569
AP	GCGCCA	44	41	-0.0139	0.476	3.844	1.2444
AP	GCGCCG	53	61	-0.2514	0.569	9.498	1.1119
LP	TTACCT	12	3	0.191	0.108	-0.553	1.2338
LP	TTACCC	20	3	0.3661	-0.734	2.419	2.466
LP	TTACCA	27	10	0.3521	3.814	1.974	1.488
LP	TTACCG	15	4	0.2328	-0.321	-0.161	1.375
LP	TTGCCT	21	12	0.173	0.861	-0.554	0.8957
LP	TTGCCC	103	70	0.5821	6.975	2.023	1.1914
LP	TTGCCA	85	37	0.9766	10.009	1.275	2.366
LP	TTGCCG	59	40	0.3358	-0.115	-0.34	1.0788
LP	CTTCCT	26	5	0.4496	3.061	-0.384	2.631
LP	CTTCCC	44	23	0.4136	-0.666	0.166	1.2335
LP	CTTCCA	30	14	0.3222	-0.652	-0.639	1.2087
LP	CTTCCG	38	11	0.569	-0.772	1.712	2.4681
LP	CTCCCT	2	2	-0.004	14.203	8.38	0.4568
LP	CTCCCC	14	14	-0.028	26.707	26.044	1.0442
LP	CTCCCA	12	3	0.191	18.546	19.992	1.2338
LP	CTCCCG	15	14	-0.0061	28.115	9.805	0.9832
LP	CTACCT	13	2	0.2368	-0.518	0.668	1.7085
LP	CTACCC	36	17	0.3818	-0.539	0.01	1.2932
LP	CTACCA	26	15	0.2107	-0.536	0.297	0.9484
LP	CTACCG	27	11	0.3282	0.182	-0.17	1.3385
LP	CTGCCT	47	47	-0.0941	2.158	-0.721	1.8447
LP	CTGCCC	260	295	-1.3569	30.885	36.818	11.9669
LP	CTGCCA	139	71	1.3462	0.168	1.742	2.2013
LP	CTGCCG	177	130	0.7684	2.796	0.039	1.4003
RP	CGTCCT	29	25	0.076	25.314	16.123	1.1097
RP	CGTCCC	48	64	-0.9702	12.363	9.159	4.0721
RP	CGTCCA	33	28	0.1082	5.69	2.546	1.1314
RP	CGTCCG	34	30	0.0557	1.925	0.069	1.2161
RP	CGCCCT	14	13	-0.0084	1.124	0.816	0.9465
RP	CGCCCC	15	29	-0.7392	27.279	26.386	3.4579
RP	CGCCCA	13	28	-0.7796	12.11	1.849	3.7338
RP	CGCCCG	15	14	-0.0125	13.586	18.273	0.9766
RP	CGACCT	17	8	0.367	0.237	1.565	0.9479
RP	CGACCC	65	28	1.5287	18.555	3.634	2.1001
RP	CGACCA	27	10	0.714	-0.667	-0.632	1.5087
RP	CGACCG	44	15	1.2264	3.978	-0.044	2.3099
RP	CGGCCT	17	7	0.4155	0.122	-0.008	1.0556
RP	CGGCCC	23	20	0.0519	2.961	-0.695	1.0398
RP	CGGCCA	28	19	0.3223	-0.647	5.81	0.9188
RP	CGGCCG	24	24	-0.0975	0.302	5.819	1.3122
RP	AGACCT	18	4	0.6052	4.622	0.349	1.8034
RP	AGACCC	28	13	0.6131	0.331	0.861	1.1902
RP	AGACCA	19	7	0.5043	-0.371	0.344	1.2354
RP	AGACCG	15	1	0.6174	0.011	1.841	2.6181
RP	AGGCCT	7	3	0.1654	0.231	-0.59	0.6804
RP	AGGCCC	27	14	0.5202	-0.669	-0.717	1.0461
RP	AGGCCA	33	10	0.9804	3.225	0.654	2.1582
RP	AGGCCG	21	8	0.5446	-0.258	-0.62	1.2662
KP	AAACCT	27	13	0.1468	-0.65	-0.748	2.1121
KP	AAACCC	58	43	0.1268	0.758	0.845	1.7503
KP	AAACCA	60	33	0.2747	-0.313	-0.377	3.1558
KP	AAACCG	65	45	0.182	-0.67	0.704	2.1522
KP	AAGCCT	40	52	-0.192	2.972	-0.382	1.3273
KP	AAGCCC	147	224	-1.117	-0.683	-0.64	5.2727
KP	AAGCCA	132	116	0.0617	5.112	-0.593	1.7162
KP	AAGCCG	127	156	-0.4958	-0.716	-0.401	1.8091
NP	AATCCT	58	32	0.3502	7.769	7.051	2.1713
NP	AATCCC	162	147	0.0235	49.496	55.023	1.2795
NP	AATCCA	80	51	0.3693	1.594	3.91	1.9648
NP	AATCCG	146	105	0.4765	41.634	60.434	1.9912
NP	AACCCT	12	11	0	9.112	14.347	0.7799
NP	AACCCC	22	74	-0.892	45.724	17.989	9.7172
NP	AACCCA	29	17	0.1585	15.992	27.638	1.331
NP	AACCCG	27	37	-0.2032	25.885	20.488	1.6877
DP	GATCCT	63	37	0.3087	10.373	0.707	3.3832
DP	GATCCC	181	229	-0.9412	67.599	90.323	1.9229
DP	GATCCA	71	61	0.0603	-0.685	-0.68	1.6509
DP	GATCCG	121	122	-0.166	9.86	21.656	1.3848
DP	GACCCT	7	15	-0.1279	12.589	7.364	1.2318
DP	GACCCC	39	63	-0.4063	15.925	36.341	1.9118
DP	GACCCA	20	27	-0.1293	18.511	16.754	1.0259
DP	GACCCG	31	36	-0.1132	14.441	27.062	1.007
FP	TTTCCT	22	13	0.1656	-0.583	0.775	0.9729
FP	TTTCCC	92	41	1.0018	16.473	0.318	3.3874
FP	TTTCCA	51	16	0.711	1.239	-0.603	3.5391
FP	TTTCCG	78	11	1.3992	12.132	2.92	10.678
FP	TTCCCT	13	20	-0.1872	7.426	-0.219	1.7469
FP	TTCCCC	78	117	-1.0539	-0.663	2.582	7.7196
FP	TTCCCA	33	36	-0.1334	8.626	1.287	1.5229
FP	TTCCCG	43	59	-0.4537	8.251	-0.527	3.2644
CP	TGTCCT	22	6	0.547	4.231	1.939	1.0108
CP	TGTCCC	75	24	1.7278	63.312	13.484	1.5479
CP	TGTCCA	33	6	0.9364	2.985	-0.695	1.8983
CP	TGTCCG	36	19	0.5403	2.604	11.687	1.0096
CP	TGCCCT	13	0	0.4602	4.516	9.028	2.1073
CP	TGCCCC	50	41	0.1858	6.247	-0.433	3.3154
CP	TGCCCA	26	14	0.3795	10.462	1.53	0.9397
CP	TGCCCG	45	23	0.7044	3.522	0.206	1.0311
PP	CCTCCT	26	9	0.3115	2	-0.36	1.6203
PP	CCTCCC	35	13	0.4008	-0.227	6.26	1.8063
PP	CCTCCA	48	29	0.3148	5.954	5.414	1.1074
PP	CCTCCG	52	16	0.6651	6.913	-0.516	3.0506
PP	CCCCCT	10	4	0.1085	17.395	16.076	0.8444
PP	CCCCCC	23	8	0.2748	53.958	88.493	1.4925
PP	CCCCCA	20	29	-0.2244	32.236	14.8	2.3757
PP	CCCCCG	26	21	0.0593	35.93	30.391	0.9813
PP	CCACCT	51	18	0.6038	9.581	-0.163	2.5016
PP	CCACCC	66	45	0.3251	0.608	0.983	1.1021
PP	CCACCA	80	91	-0.3722	4.66	56.329	3.6499
PP	CCACCG	99	76	0.309	11.263	31.556	1.2824
PP	CCGCCT	46	23	0.4024	1.954	0.118	1.3883
PP	CCGCCC	112	91	0.2441	3.14	1.783	1.5008
PP	CCGCCA	109	79	0.4385	21.031	27.575	1.2174
PP	CCGCCG	134	103	0.4155	23.017	18.748	1.3799
QP	CAACCT	24	10	0.203	-0.707	-0.694	1.2988
QP	CAACCC	56	25	0.4455	-0.283	1.696	1.9229
QP	CAACCA	44	17	0.3948	-0.679	-0.682	2.0622
QP	CAACCG	58	42	0.1886	-0.457	7.969	1.0728
QP	CAGCCT	36	31	0.0336	2.296	-0.624	1.1408
QP	CAGCCC	96	98	-0.1702	8.517	10.621	2.9275
QP	CAGCCA	126	86	0.4985	7.146	4.271	1.2229
QP	CAGCCG	138	101	0.4307	2.433	1.06	1.2383
SP	TCTCCT	24	13	0.285	9.21	4.118	0.987
SP	TCTCCC	25	22	0.0287	-0.762	-0.742	1.0644
SP	TCTCCA	24	10	0.3801	0.266	-0.661	1.2723
SP	TCTCCG	34	11	0.6389	5.808	-0.235	2.0967
SP	TCCCCT	11	15	-0.1561	9.128	0.213	1.433
SP	TCCCCC	25	23	-0.003	29.712	30.837	1.132
SP	TCCCCA	24	12	0.3167	11.952	13.767	1.058
SP	TCCCCG	43	26	0.4248	5.15	10.161	1.0764
SP	TCACCT	23	4	0.5413	6.386	-0.529	2.625
SP	TCACCC	49	23	0.6942	9.266	-0.122	1.5828
SP	TCACCA	26	14	0.3114	0.016	0.453	1.0197
SP	TCACCG	37	18	0.5041	4.323	1.071	1.3107
SP	TCGCCT	27	20	0.1502	0.061	0.364	0.9331
SP	TCGCCC	95	110	-0.7282	16.403	33.065	4.4507
SP	TCGCCA	75	51	0.5617	16.259	10.916	1.1294
SP	TCGCCG	82	98	-0.7253	10.731	49.699	4.3411
SP	AGTCCT	33	13	0.5465	9.371	2.63	1.6228
SP	AGTCCC	72	60	0.1891	9.73	32.602	1.371
SP	AGTCCA	45	18	0.7365	1.497	0.993	1.9242
SP	AGTCCG	74	21	1.4839	19.975	0.167	4.5488
SP	AGCCCT	8	6	0.0422	11.354	3.556	0.6762
SP	AGCCCC	31	33	-0.1458	19.869	12.04	1.6258
SP	AGCCCA	19	10	0.2349	19.622	10.397	0.9291
SP	AGCCCG	25	21	0.0604	13.307	7.223	1.0074
EP	GAACCT	33	20	0.1514	0.759	0.36	1.6359
EP	GAACCC	76	63	0.0981	0.492	-0.255	1.4029
EP	GAACCA	64	42	0.2461	1.915	3.589	2.1178
EP	GAACCG	52	41	0.0982	-0.592	-0.182	1.3389
EP	GAGCCT	35	41	-0.1322	2.107	-0.505	1.1518
EP	GAGCCC	115	153	-0.7048	0.297	3.905	2.9232
EP	GAGCCA	99	86	0.0696	-0.293	-0.643	1.3898
EP	GAGCCG	95	116	-0.4285	0.689	-0.829	1.8438
TP	ACTCCT	33	24	0.1553	6.325	12.816	1.08
TP	ACTCCC	44	52	-0.2912	-0.62	2.254	1.5558
TP	ACTCCA	44	31	0.232	1.635	3.811	1.2292
TP	ACTCCG	55	35	0.3835	7.78	1.764	1.5875
TP	ACCCCT	17	12	0.0891	5.517	7.454	0.8994
TP	ACCCCC	17	28	-0.3096	53.45	50.11	1.8702
TP	ACCCCA	22	15	0.1285	19.965	27.012	1.0039
TP	ACCCCG	26	29	-0.1291	27.916	22.668	1.1335
TP	ACACCT	26	13	0.2696	3.034	0.203	1.519
TP	ACACCC	66	53	0.1861	6.697	4.58	1.1744
TP	ACACCA	43	25	0.3587	0.723	0.63	1.6323
TP	ACACCG	54	42	0.1862	3.156	6.444	1.1571
TP	ACGCCT	25	23	-0.0024	-0.59	2.863	0.9377
TP	ACGCCC	107	137	-0.971	22.825	77.531	3.4957
TP	ACGCCA	55	35	0.3835	1.236	0.282	1.5875
TP	ACGCCG	80	75	-0.0425	8.75	19.321	1.2037
GP	GGTCCT	34	29	0.0674	25.83	9.129	1.1803
GP	GGTCCC	69	83	-0.6205	26.287	16.563	1.2738
GP	GGTCCA	31	31	-0.0815	0.361	0.217	1.0021
GP	GGTCCG	41	40	-0.0764	2.19	0.217	1.0819
GP	GGCCCT	5	10	-0.17	9.739	6.759	0.9639
GP	GGCCCC	14	37	-0.7581	47.036	43.6	2.9757
GP	GGCCCA	28	29	-0.105	6.847	12.58	0.9706
GP	GGCCCG	21	19	0.0075	20.696	31.237	0.9606
GP	GGACCT	31	39	-0.3324	4.799	28.819	1.1034
GP	GGACCC	88	95	-0.4509	24.199	21.38	1.1889
GP	GGACCA	54	48	0.0462	5.092	9.972	1.3036
GP	GGACCG	36	39	-0.1887	0.448	-0.499	1.0211
GP	GGGCCT	6	5	0.0156	-0.597	1.152	0.6639
GP	GGGCCC	18	15	0.0468	-0.464	1.777	0.9722
GP	GGGCCA	22	16	0.1303	4.885	14.812	1.2019
GP	GGGCCG	16	18	-0.1048	-0.405	9.732	0.863
WP	TGGCCT	10	7	0.0962	0.797	-0.775	0.767
WP	TGGCCC	35	23	0.4034	0.423	0.057	1.0907
WP	TGGCCA	39	18	0.789	1.542	0.585	0.9432
WP	TGGCCG	39	17	0.8335	-0.363	-0.711	1.0044
HP	CATCCT	40	28	0.2345	19.444	20.945	0.9903
HP	CATCCC	87	74	0.1548	21.168	35.415	1.4154
HP	CATCCA	64	30	0.7765	14.097	4.771	2.0807
HP	CATCCG	92	57	0.74	50.432	36.951	1.3804
HP	CACCCT	6	5	0.0135	11.868	5.977	0.6338
HP	CACCCC	14	28	-0.4115	35.073	29.458	3.2592
HP	CACCCA	19	19	-0.0432	18.498	5.073	1.0965
HP	CACCCG	35	19	0.3543	8.406	15.762	1.1868
YP	TATCCT	28	11	0.3801	3.004	-0.06	1.8674
YP	TATCCC	90	79	0.0896	32.706	46.724	1.2332
YP	TATCCA	61	34	0.5678	14.425	14.316	1.8173
YP	TATCCG	96	47	1.0624	44.628	24.414	3.3853
YP	TACCCT	10	10	-0.0217	7.846	4.818	0.7986
YP	TACCCC	21	46	-0.6942	37.933	20.76	4.7573
YP	TACCCA	17	30	-0.3742	16.685	2.555	2.5359
YP	TACCCG	34	31	0.0039	7.542	9.561	1.0409
IP	ATTCCT	33	22	0.1887	1.286	0.016	1.2356
IP	ATTCCC	109	138	-0.8741	20.605	59.87	3.1855
IP	ATTCCA	64	53	0.1292	4.267	6.027	1.1615
IP	ATTCCG	70	80	-0.3637	1.908	20.001	1.6698
IP	ATCCCT	6	7	-0.0344	16.556	12.685	0.7058
IP	ATCCCC	25	58	-0.8044	32.109	18.96	4.9966
IP	ATCCCA	27	24	0.0169	17.165	13.738	0.9437
IP	ATCCCG	26	42	-0.4167	25.95	14.362	2.281
IP	ATACCT	15	10	0.0858	-0.688	2.214	0.9138
IP	ATACCC	84	44	0.7554	30.645	16.166	3.3146
IP	ATACCA	54	17	0.7443	10.336	2.191	4.8124
IP	ATACCG	62	25	0.7289	13.497	6.417	4.0065
VP	GTTCCT	44	18	0.5196	18.896	1.524	3.1385
VP	GTTCCC	61	65	-0.2122	3.237	3.87	1.2482
VP	GTTCCA	43	30	0.2188	0.61	0.432	1.3754
VP	GTTCCG	59	30	0.5602	5.086	-0.725	2.8612
VP	GTCCCT	8	6	0.031	5.899	6.017	0.7109
VP	GTCCCC	13	17	-0.1185	26.411	36.637	1.0125
[truncated: 1,905 more rows]

## Sheet: C. elegans
dipeptide	bicodon	occurrences in low PA sample	occurrences in high PA sample	pause propensity	chi²_L	chi²_H	Fisher's exact test log(p-value)
A*	GCTTAA	2	16	-5.0122	-0.06	-0.307	2.1987
A*	GCTTGA	2	0	0.6171	-0.155	1.466	0.8743
A*	GCTTAG	2	1	0.2653	-0.459	0.218	0.5857
A*	GCCTAA	2	14	-4.3085	-0.696	1.002	1.7967
A*	GCCTGA	2	2	-0.0866	-0.748	-0.763	0.4766
A*	GCCTAG	1	1	-0.0433	-0.584	-0.184	0.3255
A*	GCATAA	3	9	-2.2408	-0.411	-0.052	0.7563
A*	GCATGA	7	1	1.808	2.177	-0.509	2.5173
A*	GCATAG	0	0	0	0.738	0.185	0
A*	GCGTAA	1	0	0.3085	-0.472	1.716	0.432
A*	GCGTGA	3	2	0.222	0.233	0.937	0.6956
A*	GCGTAG	2	0	0.6171	0.36	-0.193	0.8743
L*	TTATAA	4	2	0.5752	-0.253	-0.386	0.6543
L*	TTATGA	5	0	1.6725	1.183	-0.31	1.6184
L*	TTATAG	0	1	-0.3814	0.543	0.49	0.2883
L*	TTGTAA	2	10	-3.1454	0.532	-0.453	1.8067
L*	TTGTGA	7	0	2.3416	0.142	0.292	2.3015
L*	TTGTAG	1	3	-0.8098	-0.111	-0.118	0.5764
L*	CTTTAA	6	11	-2.1888	-0.331	-0.7	0.9762
L*	CTTTGA	5	0	1.6725	-0.56	0.747	1.6184
L*	CTTTAG	1	1	-0.0469	-0.243	-0.097	0.2971
L*	CTCTAA	3	13	-3.9552	-0.763	-0.14	2.1357
L*	CTCTGA	2	2	-0.0939	-0.514	-0.581	0.418
L*	CTCTAG	1	0	0.3345	-0.534	0.979	0.3141
L*	CTATAA	1	2	-0.4284	-0.144	-0.552	0.4091
L*	CTATGA	2	0	0.669	-0.547	-0.321	0.6329
L*	CTATAG	2	0	0.669	0.257	-0.32	0.6329
L*	CTGTAA	4	4	-0.1877	-0.614	-0.688	0.5469
L*	CTGTGA	1	1	-0.0469	0.079	-0.54	0.2971
L*	CTGTAG	2	2	-0.0939	-0.492	0.22	0.418
R*	CGTTAA	1	3	-2.556	-0.586	-0.543	1.1342
R*	CGTTGA	5	0	5.279	5.468	-0.318	0.8835
R*	CGTTAG	2	0	2.1116	1.391	-0.169	0.3319
R*	CGCTAA	0	4	-4.8157	-0.146	3.371	2.2336
R*	CGCTGA	1	0	1.0558	-0.555	-0.391	0.1627
R*	CGCTAG	1	0	1.0558	-0.07	-0.329	0.1627
R*	CGATAA	2	2	-0.2962	-0.817	0.26	0.539
R*	CGATGA	2	0	2.1116	-0.744	-0.484	0.3319
R*	CGATAG	0	0	0	0.24	-0.433	0
R*	CGGTAA	0	0	0	0.129	-0.437	0
R*	CGGTGA	2	0	2.1116	0.328	-0.401	0.3319
R*	CGGTAG	1	0	1.0558	-0.036	-0.344	0.1627
R*	AGATAA	3	1	1.9635	-0.757	-0.326	0.3683
R*	AGATGA	0	0	0	0.837	-0.392	0
R*	AGATAG	0	0	0	0.528	-0.319	0
R*	AGGTAA	1	0	1.0558	-0.546	-0.323	0.1627
R*	AGGTGA	0	0	0	-0.155	-0.298	0
R*	AGGTAG	1	0	1.0558	0.494	-0.216	0.1627
K*	AAATAA	18	21	-0.6144	3.558	-0.54	1.1099
K*	AAATGA	9	2	0.6942	-0.522	-0.105	2.5902
K*	AAATAG	4	2	0.1776	-0.567	0.008	0.9129
K*	AAGTAA	3	26	-2.7532	1.252	-0.419	3.8664
K*	AAGTGA	7	8	-0.2193	-0.605	0.258	0.7612
K*	AAGTAG	1	8	-0.8392	0.233	-0.192	1.1921
N*	AATTAA	9	11	-0.4808	-0.049	-0.353	0.8848
N*	AATTGA	16	2	1.8615	1.236	-0.598	3.2158
N*	AATTAG	7	5	0.1762	-0.406	0.432	0.6286
N*	AACTAA	5	14	-1.4877	-0.208	-0.771	2.3352
N*	AACTGA	7	4	0.3309	-0.664	-0.24	0.6829
N*	AACTAG	1	2	-0.1738	0.435	-0.41	0.4631
D*	GATTAA	8	8	-0.2748	-0.671	-0.477	1.1193
D*	GATTGA	6	2	0.9106	-0.26	-0.454	0.5637
D*	GATTAG	2	0	0.4896	0.024	0.483	0.3765
D*	GACTAA	6	5	0.0731	0.155	-0.689	0.7113
D*	GACTGA	3	0	0.7345	-0.601	-0.089	0.5727
D*	GACTAG	5	1	0.9449	2.049	-0.764	0.6136
F*	TTTTAA	3	5	-0.4681	2.142	-0.61	0.7747
F*	TTTTGA	8	1	1.1885	-0.741	-0.507	1.5614
F*	TTTTAG	6	0	1.0396	0.559	0.136	1.6274
F*	TTCTAA	7	19	-2.5409	-0.713	0.667	3.7779
F*	TTCTGA	9	1	1.3618	0.404	0.547	1.8167
F*	TTCTAG	3	3	-0.0729	-0.884	-0.576	0.5005
C*	TGTTAA	7	2	1.9685	2.055	-0.426	0.7288
C*	TGTTGA	1	0	0.4171	1.019	-0.186	0.2009
C*	TGTTAG	2	0	0.8342	-0.798	-0.195	0.4118
C*	TGCTAA	2	5	-1.5439	-0.302	-0.519	1.4135
C*	TGCTGA	4	2	0.7172	-0.368	0.437	0.4415
C*	TGCTAG	1	1	-0.0585	-0.487	-0.671	0.3149
P*	CCTTAA	1	1	-0.1215	-0.623	-0.515	0.3078
P*	CCTTGA	3	0	2.5989	1.55	-0.29	0.6668
P*	CCTTAG	0	1	-0.9878	-0.212	1.368	0.415
P*	CCCTAA	1	0	0.8663	-0.533	-0.35	0.2109
P*	CCCTGA	0	0	0	-0.259	-0.399	0
P*	CCCTAG	0	0	0	-0.427	-0.357	0
P*	CCATAA	5	4	0.3802	0.102	-0.457	0.5323
P*	CCATGA	1	2	-1.1094	0.647	0.26	0.5576
P*	CCATAG	3	2	0.6232	0.242	-0.021	0.4167
P*	CCGTAA	1	0	0.8663	-0.652	0.106	0.2109
P*	CCGTGA	0	0	0	0.392	-0.408	0
P*	CCGTAG	1	0	0.8663	-0.448	-0.509	0.2109
Q*	CAATAA	9	20	-2.99	2.535	1.627	0.8238
Q*	CAATGA	2	2	-0.0608	0.799	-0.438	0.4769
Q*	CAATAG	1	7	-1.5121	-0.081	3.771	0.9671
Q*	CAGTAA	4	4	-0.1215	-0.125	1.383	0.6762
Q*	CAGTGA	2	0	0.4331	-0.498	0.429	0.8895
Q*	CAGTAG	1	0	0.2166	-0.585	0.359	0.4372
S*	TCTTAA	3	3	-0.3555	-0.538	-0.5	0.6617
S*	TCTTGA	7	1	4.9493	7.528	-0.138	0.8236
S*	TCTTAG	1	0	0.8446	-0.833	-0.407	0.1707
S*	TCCTAA	0	2	-1.9263	0.513	-0.691	1
S*	TCCTGA	4	1	2.4154	3.139	0.407	0.46
S*	TCCTAG	0	0	0	-0.184	-0.345	0
S*	TCATAA	1	3	-2.0448	0.281	-0.052	1.0732
S*	TCATGA	1	0	0.8446	0.187	-0.437	0.1707
S*	TCATAG	0	0	0	0.32	-0.345	0
S*	TCGTAA	1	0	0.8446	-0.508	0.874	0.1707
S*	TCGTGA	1	0	0.8446	-0.579	-0.44	0.1707
S*	TCGTAG	0	1	-0.9631	-0.177	0.593	0.4881
S*	AGTTAA	4	0	3.3785	1.694	0.022	0.7166
S*	AGTTGA	1	1	-0.1185	-0.428	1.489	0.3468
S*	AGTTAG	0	0	0	-0.002	-0.475	0
S*	AGCTAA	2	1	0.7261	-0.294	-0.629	0.3355
S*	AGCTGA	1	0	0.8446	-0.691	-0.452	0.1707
S*	AGCTAG	0	0	0	-0.34	-0.413	0
E*	GAATAA	7	19	-2.5409	-0.768	1.437	1.3447
E*	GAATGA	5	1	0.6687	-0.312	0.016	1.5078
E*	GAATAG	8	5	0.3982	5.868	0.385	1.2614
E*	GAGTAA	3	9	-1.2583	-0.614	1.122	0.8639
E*	GAGTGA	1	1	-0.0243	0.824	0.21	0.312
E*	GAGTAG	2	4	-0.4437	-0.579	-0.325	0.4899
T*	ACTTAA	1	1	-0.158	-0.552	-0.244	0.2965
T*	ACTTGA	4	0	4.5047	2.531	-0.374	0.9907
T*	ACTTAG	0	1	-1.2842	-0.077	-0.145	0.3979
T*	ACCTAA	2	3	-1.6002	0.696	0.213	0.6227
T*	ACCTGA	1	1	-0.158	-0.791	0.336	0.2965
T*	ACCTAG	0	0	0	-0.261	-0.328	0
T*	ACATAA	0	2	-2.5684	0.641	-0.408	0.8316
T*	ACATGA	2	0	2.2524	-0.707	-0.49	0.4592
T*	ACATAG	1	0	1.1262	-0.671	-0.354	0.2218
T*	ACGTAA	1	0	1.1262	-0.62	-0.2	0.2218
T*	ACGTGA	0	0	0	-0.14	-0.511	0
T*	ACGTAG	0	0	0	-0.417	-0.29	0
G*	GGTTAA	0	1	-1.223	-0.053	-0.774	0.243
G*	GGTTGA	1	0	1.0726	-0.58	-0.351	0.368
G*	GGTTAG	1	0	1.0726	-0.01	-0.485	0.368
G*	GGCTAA	1	0	1.0726	-0.324	-0.121	0.368
G*	GGCTGA	1	0	1.0726	-0.167	-0.541	0.368
G*	GGCTAG	0	1	-1.223	-0.408	1.333	0.243
G*	GGATAA	3	7	-5.3435	-0.339	-0.519	0.7244
G*	GGATGA	1	3	-2.5965	-0.279	2.242	0.4804
G*	GGATAG	1	0	1.0726	-0.707	0.386	0.368
G*	GGGTAA	0	0	0	-0.3	-0.421	0
G*	GGGTGA	0	0	0	-0.357	-0.362	0
G*	GGGTAG	0	0	0	-0.403	-0.533	0
W*	TGGTAA	0	1	-1.0701	1.039	0.946	0.301
W*	TGGTGA	2	0	1.877	0.113	-0.37	0.699
W*	TGGTAG	1	2	-1.2018	-0.404	3.486	0.3468
H*	CATTAA	4	3	0.1812	-0.727	2.257	0.6046
H*	CATTGA	4	5	-0.5323	-0.72	5.495	0.5233
H*	CATTAG	3	2	0.2251	-0.173	-0.574	0.5494
H*	CACTAA	2	7	-1.8714	-0.654	-0.776	1.0052
H*	CACTGA	2	0	0.6257	-0.644	0.304	0.7202
H*	CACTAG	1	3	-0.7573	-0.547	0.323	0.5091
Y*	TATTAA	9	12	-1.0989	0.999	1.891	0.7202
Y*	TATTGA	4	4	-0.1317	-0.446	3.077	0.5275
Y*	TATTAG	3	4	-0.3663	-0.693	2.804	0.5167
Y*	TACTAA	1	2	-0.3005	1.477	6.99	0.3991
Y*	TACTGA	3	2	0.1688	-0.543	-0.774	0.5082
Y*	TACTAG	3	1	0.4363	-0.161	-0.063	0.6429
I*	ATTTAA	11	10	-0.1001	-0.23	-0.845	0.7915
I*	ATTTGA	8	3	1.1376	-0.675	-0.181	0.7843
I*	ATTTAG	8	1	1.7041	3.095	-0.321	1.3596
I*	ATCTAA	1	10	-2.5843	0.991	-0.678	3.4655
I*	ATCTGA	3	2	0.1787	-0.435	-0.704	0.4458
I*	ATCTAG	1	2	-0.3181	-0.212	-0.643	0.5204
I*	ATATAA	5	0	1.2421	-0.071	-0.205	1.1998
I*	ATATGA	1	0	0.2484	0.385	-0.408	0.2304
I*	ATATAG	2	0	0.4968	-0.534	-0.414	0.4655
V*	GTTTAA	9	6	0.7716	2.116	0.187	0.7719
V*	GTTTGA	8	3	1.6371	1.3	0.056	1.1148
V*	GTTTAG	0	4	-1.6307	1.422	0.74	1.2772
V*	GTCTAA	1	8	-2.9039	0.126	-0.615	1.972
V*	GTCTGA	0	4	-1.6307	0.952	4.29	1.2772
V*	GTCTAG	1	1	-0.0502	-0.607	-0.569	0.2942
V*	GTATAA	5	1	1.3799	1.159	-0.171	1.0368
V*	GTATGA	1	0	0.3575	-0.229	-0.401	0.2942
V*	GTATAG	2	0	0.715	-0.107	-0.26	0.5952
V*	GTGTAA	2	3	-0.508	-0.292	-0.474	0.4987
V*	GTGTGA	3	0	1.0726	-0.749	-0.057	0.9034
V*	GTGTAG	0	1	-0.4077	0.376	-0.648	0.308
M*	ATGTAA	6	5	0.0885	1.086	0.79	0.5527
M*	ATGTGA	2	4	-0.759	0.052	2.729	0.555
M*	ATGTAG	1	1	-0.0416	-0.48	-0.611	0.2788
AA	GCTGCT	91	314	-3.4229	0.368	1.232	5.5112
AA	GCTGCC	39	216	-2.6571	-0.524	0.348	9.6363
AA	GCTGCA	120	133	-0.4058	10.295	-0.636	8.1004
AA	GCTGCG	33	36	-0.1032	-0.724	1.929	2.7952
AA	GCCGCT	35	192	-2.3576	0.426	-0.495	8.4709
AA	GCCGCC	43	208	-2.4889	6.545	5.308	7.6028
AA	GCCGCA	27	83	-0.867	4.456	-0.223	1.6323
AA	GCCGCG	14	32	-0.2883	-0.169	-0.112	0.8974
AA	GCAGCT	83	119	-0.6754	-0.553	1.103	3.185
AA	GCAGCC	27	64	-0.5893	5.034	3.184	1.0637
AA	GCAGCA	71	61	0.0185	3.562	-0.553	7.6099
AA	GCAGCG	30	27	-0.0101	0.292	-0.639	3.3971
AA	GCGGCT	38	51	-0.2583	-0.482	-0.827	2.1702
AA	GCGGCC	12	25	-0.2116	0.447	2.38	0.8568
AA	GCGGCA	39	18	0.2368	-0.791	1.383	8.2196
AA	GCGGCG	36	26	0.0814	14.235	6.557	5.1234
LA	TTAGCT	46	28	0.2879	-0.66	3.182	2.7614
LA	TTAGCC	16	7	0.164	0.763	0.685	1.8887
LA	TTAGCA	36	11	0.4799	1.252	-0.409	4.9212
LA	TTAGCG	12	4	0.1522	1.055	-0.584	1.8638
LA	TTGGCT	89	170	-2.145	0.094	24.088	4.8018
LA	TTGGCC	34	83	-1.2406	0.485	-0.681	4.2996
LA	TTGGCA	148	69	1.4181	38.804	2.178	11.6775
LA	TTGGCG	34	31	-0.0276	-0.769	2.076	1.2309
LA	CTTGCT	76	155	-2.061	-0.677	-0.732	5.1961
LA	CTTGCC	57	128	-1.8198	4.907	2.62	5.3806
LA	CTTGCA	87	65	0.2635	-0.391	0.143	2.9641
LA	CTTGCG	34	23	0.159	-0.735	0.238	1.9143
LA	CTCGCT	34	92	-1.4506	2.953	10.652	5.5068
LA	CTCGCC	36	118	-2.0162	1.383	0.673	8.9744
LA	CTCGCA	27	31	-0.1708	10.66	9.708	0.9764
LA	CTCGCG	14	8	0.0998	0.556	7.828	1.3609
LA	CTAGCT	22	17	0.0535	2.765	-0.36	1.2633
LA	CTAGCC	14	14	-0.0402	0.256	-0.816	0.8622
LA	CTAGCA	32	13	0.3514	-0.045	-0.151	3.4534
LA	CTAGCG	13	6	0.126	-0.472	0.015	1.5613
LA	CTGGCT	50	48	-0.0968	-0.709	0.689	1.3095
LA	CTGGCC	12	35	-0.571	4.427	0.145	2.7288
LA	CTGGCA	59	21	0.7171	-0.447	0.891	6.7056
LA	CTGGCG	31	12	0.3543	1.9	-0.739	3.5256
RA	CGTGCT	35	137	-4.8625	0.752	12.07	10.7534
RA	CGTGCC	19	95	-3.5832	0.242	6.337	9.4144
RA	CGTGCA	32	38	-0.4545	-0.559	0.234	1.0681
RA	CGTGCG	9	11	-0.1421	-0.258	1.498	0.7578
RA	CGCGCT	6	28	-1.0401	3.393	7.5	2.9065
RA	CGCGCC	10	47	-1.7487	-0.235	1.49	4.5758
RA	CGCGCA	9	12	-0.1879	1.409	2.74	0.756
RA	CGCGCG	7	5	0.0521	-0.688	1.358	0.8993
RA	CGAGCT	27	18	0.2597	1.483	4.762	2.144
RA	CGAGCC	29	23	0.1112	2.558	-0.802	1.7655
RA	CGAGCA	33	23	0.2717	0.233	0.612	2.3221
RA	CGAGCG	14	12	0.0127	-0.539	1.128	1.0951
RA	CGGGCT	10	12	-0.1478	0.57	-0.827	0.7836
RA	CGGGCC	5	6	-0.0739	-0.063	-0.235	0.6324
RA	CGGGCA	15	7	0.2815	-0.524	-0.374	2.0298
RA	CGGGCG	14	5	0.3329	3.775	0.507	2.3461
RA	AGAGCT	74	63	0.0867	10.286	0.087	2.9024
RA	AGAGCC	38	48	-0.6713	3.428	-0.559	1.0655
RA	AGAGCA	55	35	0.6053	-0.627	-0.766	3.9682
RA	AGAGCG	14	7	0.2414	1.611	2.022	1.8214
RA	AGGGCT	5	8	-0.1654	2.77	-0.75	0.6704
RA	AGGGCC	4	1	0.1147	0.548	2.541	1.0243
RA	AGGGCA	13	3	0.3842	-0.534	-0.587	2.8136
RA	AGGGCG	2	0	0.0802	0.732	-0.017	0.7406
KA	AAAGCT	133	161	-0.5007	0.772	-0.667	2.9329
KA	AAAGCC	65	109	-0.5869	-0.753	-1.049	1.1904
KA	AAAGCA	153	103	0.3519	3	2.599	14.086
KA	AAAGCG	62	35	0.2187	1.286	-0.393	7.1597
KA	AAGGCT	53	241	-2.1956	2.401	-0.616	16.026
KA	AAGGCC	24	153	-1.4893	2.455	-0.712	13.8026
KA	AAGGCA	56	92	-0.4841	3.506	0.6	1.1502
KA	AAGGCG	33	44	-0.17	-0.453	-0.829	1.1884
NA	AATGCT	126	170	-0.8859	1.44	11.703	1.6566
NA	AATGCC	63	84	-0.4281	-0.504	-0.727	1.2867
NA	AATGCA	135	84	0.512	1.261	2.311	7.0634
NA	AATGCG	68	39	0.3072	6.272	2.876	4.2896
NA	AACGCT	39	83	-0.7266	6.862	13.812	3.4714
NA	AACGCC	37	85	-0.7824	-0.62	-0.395	4.0731
NA	AACGCA	34	48	-0.2707	12.97	1.939	1.1879
NA	AACGCG	26	29	-0.0923	-0.616	-0.392	0.9682
DA	GATGCT	128	243	-1.781	4.221	11.055	2.1309
DA	GATGCC	61	136	-1.1239	-0.612	-0.849	2.477
DA	GATGCA	120	87	0.2484	-0.551	-0.158	9.4406
DA	GATGCG	48	44	-0.026	-0.664	0.158	2.6767
DA	GACGCT	37	92	-0.8112	3.298	7.484	2.4493
DA	GACGCC	33	82	-0.7228	-0.257	-0.503	2.2619
DA	GACGCA	39	46	-0.1607	3.549	1.21	1.4737
DA	GACGCG	20	41	-0.3196	-0.501	9.064	1.1622
FA	TTTGCT	123	105	0.0412	-0.789	23.312	1.4257
FA	TTTGCC	89	75	0.0438	5.337	10.064	1.2759
FA	TTTGCA	192	67	1.4575	19.511	16.55	10.4227
FA	TTTGCG	85	12	0.8991	17.964	-0.77	11.1293
FA	TTCGCT	39	111	-1.1041	32.152	10.649	15.5975
FA	TTCGCC	39	86	-0.7447	2.418	2.43	9.1487
FA	TTCGCA	71	40	0.3201	12.583	12.124	1.6547
FA	TTCGCG	38	19	0.2059	-0.097	2.031	1.4753
CA	TGTGCT	83	54	0.7133	18.807	12.181	1.0952
CA	TGTGCC	30	31	-0.1781	-0.29	1.118	1.6432
CA	TGTGCA	79	26	1.6432	11.394	2.63	4.1395
CA	TGTGCG	16	9	0.191	0.371	-0.027	0.818
CA	TGCGCT	20	22	-0.1694	6.985	11.697	1.481
CA	TGCGCC	17	28	-0.497	-0.197	-0.423	2.9966
CA	TGCGCA	18	8	0.2956	13.266	7.558	1
CA	TGCGCG	6	4	0.0479	4.382	1.726	0.5959
PA	CCTGCT	49	34	0.27	4.911	0.654	2.7559
PA	CCTGCC	27	20	0.1107	3.493	-0.959	1.6729
PA	CCTGCA	50	16	0.838	3.434	-0.39	7.1926
PA	CCTGCG	12	5	0.1662	-0.616	-0.592	1.7423
PA	CCCGCT	8	9	-0.0597	2.528	1.376	0.728
PA	CCCGCC	10	19	-0.3079	-0.495	3.038	1.059
PA	CCCGCA	13	7	0.1324	0.391	-0.686	1.503
PA	CCCGCG	10	1	0.2338	-0.085	-0.144	2.7758
PA	CCAGCT	94	187	-3.1466	0.418	-0.721	5.1032
PA	CCAGCC	27	116	-2.7782	3.736	0.684	11.0737
PA	CCAGCA	84	93	-0.5818	-0.62	-0.634	1.3799
PA	CCAGCG	22	29	-0.2921	2.121	0.157	0.9453
PA	CCGGCT	39	45	-0.3249	-0.307	0.071	1.0831
PA	CCGGCC	10	17	-0.2477	1.347	1.296	0.9248
PA	CCGGCA	22	21	-0.0514	3.469	-0.435	1.0979
PA	CCGGCG	26	16	0.2047	3.503	2.686	2.087
QA	CAAGCT	83	154	-1.5416	0.052	-0.591	1.4912
QA	CAAGCC	51	102	-1.0872	1.737	-0.593	1.5245
QA	CAAGCA	67	77	-0.3463	1.798	-0.528	2.2258
QA	CAAGCG	31	26	0.0225	-0.689	-0.532	2.391
QA	CAGGCT	41	71	-0.6652	-0.563	0.896	1.107
QA	CAGGCC	11	57	-0.8989	1.98	-0.585	4.5395
QA	CAGGCA	42	43	-0.1171	-0.768	-0.671	2.1106
QA	CAGGCG	18	28	-0.2319	-0.581	4.114	0.9144
SA	TCTGCT	67	134	-2.2642	1.122	16.585	5.7773
SA	TCTGCC	33	74	-1.3559	-0.471	0.81	4.2077
SA	TCTGCA	109	80	0.4691	36.056	19.371	2.8009
SA	TCTGCG	34	24	0.175	2.467	1.486	1.5155
SA	TCCGCT	29	37	-0.3481	0.236	11.051	1.1163
SA	TCCGCC	25	50	-0.8449	0.189	-0.841	2.5816
SA	TCCGCA	37	34	-0.0467	-0.595	-0.711	1.1048
SA	TCCGCG	16	11	0.0912	-0.619	-0.558	1.0896
SA	TCAGCT	71	69	-0.2027	-0.529	-0.673	1.2249
SA	TCAGCC	25	31	-0.2731	2.665	2.947	1.0352
SA	TCAGCA	54	37	0.3116	3.034	-0.762	2.0647
SA	TCAGCG	24	15	0.182	0.123	-0.742	1.4832
SA	TCGGCT	38	54	-0.6222	-0.769	-0.364	1.4896
SA	TCGGCC	18	37	-0.6384	-0.446	-0.077	2.1765
SA	TCGGCA	47	28	0.3977	-0.231	-0.575	2.4135
SA	TCGGCG	28	17	0.2273	4.149	0.545	1.6822
SA	AGTGCT	44	43	-0.1328	-0.641	-0.026	1.0957
SA	AGTGCC	19	17	-0.0102	-0.463	1.004	0.9355
SA	AGTGCA	51	27	0.5334	-0.211	1.491	3.0909
SA	AGTGCG	15	6	0.2153	-0.386	-0.478	1.7271
SA	AGCGCT	16	20	-0.1796	4.982	9.579	0.9219
SA	AGCGCC	11	23	-0.4018	0.125	0.485	1.6294
SA	AGCGCA	8	10	-0.0898	13.25	3.246	0.7515
SA	AGCGCG	7	3	0.0945	0.82	1.119	0.9904
EA	GAAGCT	182	258	-1.0556	32.397	6.421	2.6901
EA	GAAGCC	82	171	-1.0631	2.669	0.081	1.7058
EA	GAAGCA	133	141	-0.2614	-0.669	5.052	5.6666
EA	GAAGCG	47	63	-0.2337	-0.246	6.84	1.5241
EA	GAGGCT	30	183	-1.681	17.634	3.101	14.1942
EA	GAGGCC	17	98	-0.8914	5.092	6.79	7.1914
EA	GAGGCA	55	53	-0.0511	3.317	9.027	3.2855
EA	GAGGCG	36	47	-0.1655	-0.271	0.274	1.4256
TA	ACTGCT	106	157	-1.5293	12.938	11.793	2.207
TA	ACTGCC	41	61	-0.5981	-0.661	3.668	1.4158
TA	ACTGCA	122	64	1.0266	25.744	-0.021	8.3147
TA	ACTGCG	25	20	0.046	-0.027	-0.56	1.2793
TA	ACCGCT	22	99	-1.9034	2.414	-0.65	10.8204
TA	ACCGCC	38	110	-1.831	7.777	4.476	7.4105
TA	ACCGCA	35	39	-0.1984	-0.631	0.141	1.0318
TA	ACCGCG	28	13	0.2759	5.93	0.441	2.7058
TA	ACAGCT	60	73	-0.4867	3.106	-0.829	1.15
TA	ACAGCC	26	30	-0.1719	4.59	3.155	0.9649
TA	ACAGCA	55	42	0.1489	6.121	-0.291	2.0923
TA	ACAGCG	18	13	0.0665	4.365	-0.652	1.2323
TA	ACGGCT	26	20	0.0669	0.074	2.426	1.3708
TA	ACGGCC	8	7	0.0004	2.477	7.528	0.7592
TA	ACGGCA	34	17	0.3061	-0.838	-0.59	2.8899
TA	ACGGCG	17	8	0.165	-0.198	-0.563	1.8453
GA	GGTGCT	39	77	-0.8893	-0.519	-0.476	1.252
GA	GGTGCC	30	39	-0.2637	1.135	1.271	1.2545
GA	GGTGCA	74	53	0.2472	11.442	4.256	6.5141
GA	GGTGCG	17	9	0.1228	-0.681	0.813	2.6343
GA	GGCGCT	20	21	-0.0719	0.378	5.061	1.3983
GA	GGCGCC	24	22	-0.0198	2.484	0.081	1.8597
GA	GGCGCA	16	16	-0.0409	3.449	-0.426	1.3207
GA	GGCGCG	10	5	0.0783	-0.533	-0.386	1.826
GA	GGAGCT	131	278	-3.3895	1.246	0.937	2.7496
GA	GGAGCC	73	273	-4.3425	1.228	10.365	12.6557
GA	GGAGCA	137	183	-1.3061	1.318	7.924	2.3948
GA	GGAGCG	22	27	-0.1601	8.184	7.794	1.1995
GA	GGGGCT	8	17	-0.2075	4.554	-0.591	0.8371
GA	GGGGCC	1	2	-0.0233	5.247	6.122	0.3563
GA	GGGGCA	9	9	-0.023	5.254	-0.762	0.9919
GA	GGGGCG	4	2	0.0313	1.214	-0.359	0.9427
WA	TGGGCT	38	66	-1.1904	-0.709	5.523	3.3056
WA	TGGGCC	13	30	-0.6776	1.991	0.353	2.4048
WA	TGGGCA	33	15	0.5078	0.623	2.918	3.0402
WA	TGGGCG	30	10	0.5941	8.412	-0.771	3.8377
HA	CATGCT	44	67	-1.0052	-0.807	2.329	1.517
HA	CATGCC	24	35	-0.4936	-0.746	-0.611	1.097
HA	CATGCA	53	22	0.866	-0.143	-0.3	5.8745
HA	CATGCG	18	10	0.2047	-0.754	-0.629	1.6974
HA	CACGCT	17	51	-1.2768	3.513	-0.421	4.027
HA	CACGCC	24	44	-0.812	1.786	-0.362	1.7214
HA	CACGCA	22	23	-0.1311	1.75	-0.342	0.9507
HA	CACGCG	19	11	0.2003	1.144	-0.704	1.6844
YA	TATGCT	62	97	-1.0095	-0.632	13.468	2.331
YA	TATGCC	37	39	-0.1552	-0.648	-0.007	1.0326
YA	TATGCA	89	44	0.8064	2.885	1.737	6.6855
YA	TATGCG	25	16	0.1403	-0.492	-0.17	1.6075
YA	TACGCT	32	70	-0.9932	3.991	4.881	3.6864
YA	TACGCC	31	58	-0.7297	-0.016	-0.27	2.3942
YA	TACGCA	39	35	-0.0189	2.278	0.786	1.2296
YA	TACGCG	26	23	-0.0047	0.365	0.603	1.0881
IA	ATTGCT	179	180	-0.3698	7.191	2.27	1.5214
IA	ATTGCC	91	135	-0.8866	0.824	2.224	4.4462
IA	ATTGCA	199	114	0.972	8.39	6.218	5.8035
IA	ATTGCG	61	32	0.3453	-0.852	-0.636	2.6439
IA	ATCGCT	50	106	-0.9983	4.904	13.524	7.2758
IA	ATCGCC	41	124	-1.4142	-0.735	-0.059	13.4159
IA	ATCGCA	53	45	0.0238	7.673	5.593	1.1156
IA	ATCGCG	30	20	0.1013	-0.689	1.267	1.2172
IA	ATAGCT	60	3	0.797	-0.379	3.269	13.762
IA	ATAGCC	15	4	0.147	4.114	0.006	1.95
IA	ATAGCA	44	1	0.6037	1.99	0.389	11.358
IA	ATAGCG	10	2	0.1087	6.362	-0.636	1.6579
VA	GTTGCT	123	205	-1.935	5.434	11.163	3.3033
VA	GTTGCC	68	148	-1.7604	3.094	7.537	5.2592
VA	GTTGCA	110	79	0.348	-0.514	-0.671	4.4501
VA	GTTGCG	26	17	0.1156	3.554	3.099	1.827
VA	GTCGCT	40	82	-0.9347	1.234	13.48	2.8535
VA	GTCGCC	45	115	-1.5048	4.328	0.956	5.707
VA	GTCGCA	45	47	-0.1501	0.544	1.194	1.2011
VA	GTCGCG	19	17	-0.0067	-0.379	1.036	1.0694
VA	GTAGCT	35	29	0.0337	0.718	0.732	1.5398
VA	GTAGCC	14	17	-0.0941	2.129	1.668	0.8414
VA	GTAGCA	35	27	0.0736	1.327	1.438	1.7236
VA	GTAGCG	16	4	0.1998	-0.347	0.406	2.9282
VA	GTGGCT	65	62	-0.0995	-0.48	0.519	1.5956
VA	GTGGCC	19	29	-0.2458	3.276	7.351	1.0522
VA	GTGGCA	79	45	0.4837	1.026	0.969	5.2245
VA	GTGGCG	34	23	0.1358	0.34	1.237	2.0713
MA	ATGGCT	115	172	-0.8579	1.222	-0.547	1.7588
MA	ATGGCC	31	94	-0.8056	9.725	4.335	6.0531
MA	ATGGCA	117	84	0.2243	-0.238	-0.679	6.379
MA	ATGGCG	47	50	-0.1059	-0.562	5.863	1.286
AL	GCTTTA	35	14	0.4187	0.135	-0.523	3.6864
AL	GCTTTG	75	83	-0.4321	-0.736	3.84	1.196
AL	GCTCTT	128	260	-3.7058	32.12	69.65	9.0341
AL	GCTCTC	68	170	-2.7682	7.832	11.016	8.994
AL	GCTCTA	40	27	0.2026	0.443	2.488	2.0603
AL	GCTCTG	66	68	-0.2538	4.184	1.011	1.2468
AL	GCCTTA	8	4	0.0756	4.939	2.357	1.0563
AL	GCCTTG	19	24	-0.184	7.744	22.899	0.9293
AL	GCCCTT	20	32	-0.3627	5.512	31.618	1.2406
AL	GCCCTC	17	60	-1.131	0.412	2.816	5.3881
AL	GCCCTA	19	2	0.3678	-0.65	4.972	4.5842
AL	GCCCTG	19	17	-0.0085	0.228	8.478	1.0029
AL	GCATTA	47	12	0.7328	-0.611	0.195	7.0243
AL	GCATTG	79	60	0.2328	-0.681	0.38	2.5549
AL	GCACTT	79	67	0.0572	-0.55	-0.647	1.9688
AL	GCACTC	35	44	-0.3337	2.527	1.661	1.0696
AL	GCACTA	36	15	0.4156	-0.707	0.875	3.6171
AL	GCACTG	39	24	0.2559	1.439	-0.58	2.3395
AL	GCGTTA	19	3	0.3427	-0.754	-0.738	3.9863
AL	GCGTTG	36	44	-0.3117	-0.26	18.769	1.0552
AL	GCGCTT	23	18	0.0544	0.785	1.535	1.2394
AL	GCGCTC	17	27	-0.3033	-0.451	-0.498	1.1478
AL	GCGCTA	10	2	0.1698	0.396	-0.313	2.0612
AL	GCGCTG	17	20	-0.1277	-0.438	2.484	0.8805
LL	TTATTA	46	3	1.0466	0.827	-0.184	6.6617
LL	TTATTG	59	14	1.0578	-0.462	1.874	3.6562
LL	TTACTT	50	7	1.0328	-0.752	0.918	5.0037
LL	TTACTC	16	4	0.2812	3.803	2.047	1.3286
LL	TTACTA	25	2	0.5584	-0.797	-0.53	3.5258
LL	TTACTG	45	6	0.9379	1.322	-0.414	4.6971
LL	TTGTTA	40	8	0.759	2.183	-0.735	3.1457
LL	TTGTTG	67	23	1.0022	7.507	10.706	2.4406
LL	TTGCTT	47	32	0.2584	16.948	21.206	1.0761
LL	TTGCTC	72	70	-0.1922	1.414	-0.447	2.8378
LL	TTGCTA	32	7	0.5904	1.141	-0.302	2.4343
LL	TTGCTG	55	21	0.7633	-0.051	0.775	1.814
LL	CTTTTA	52	12	0.9418	-0.583	-0.706	3.3983
LL	CTTTTG	106	77	0.4473	1.043	-0.393	1.4878
LL	CTTCTT	135	170	-1.4465	26.761	35.855	10.8042
LL	CTTCTC	136	203	-2.3469	63.334	136.047	17.6364
LL	CTTCTA	70	30	0.8798	18.031	20.889	1.7049
LL	CTTCTG	97	58	0.7586	22.85	6.672	1.1748
LL	CTCTTA	13	3	0.2355	7.498	2.495	1.2206
LL	CTCTTG	26	31	-0.2298	13.559	12.038	2.3405
LL	CTCCTT	24	36	-0.4191	16.565	21.519	3.5768
LL	CTCCTC	27	36	-0.3454	0.344	11.116	3.0595
LL	CTCCTA	20	4	0.3795	0.287	2.599	1.8258
LL	CTCCTG	26	20	0.0785	1.413	3.805	1.0459
LL	CTATTA	19	2	0.411	-0.209	-0.525	2.4873
LL	CTATTG	40	9	0.7309	-0.579	-0.69	2.8242
LL	CTACTT	58	15	1.0052	4.43	-0.374	3.2626
LL	CTACTC	35	9	0.608	1.12	-0.448	2.2328
LL	CTACTA	26	7	0.4429	0.628	4.37	1.7297
LL	CTACTG	27	8	0.4394	-0.702	0.11	1.6148
LL	CTGTTA	23	4	0.4532	1.98	-0.691	2.2375
LL	CTGTTG	39	25	0.2579	6.498	-0.393	0.9925
LL	CTGCTT	34	17	0.3592	6.107	6.846	1.0366
LL	CTGCTC	58	51	-0.0038	7.094	5.48	1.8746
LL	CTGCTA	20	5	0.3515	0.777	-0.715	1.5434
LL	CTGCTG	36	19	0.3523	-0.599	-0.238	1.0114
RL	CGTTTA	14	6	0.3295	-0.578	0.039	1.3871
RL	CGTTTG	32	45	-0.889	-0.503	2.266	1.6233
RL	CGTCTT	45	132	-4.8569	4.661	29.601	12.764
RL	CGTCTC	30	99	-3.8153	3.663	9.355	10.7812
RL	CGTCTA	23	9	0.5863	4.034	-0.704	2.1184
RL	CGTCTG	19	47	-1.5923	-0.684	5.742	3.9354
RL	CGCTTA	6	4	0.0662	-0.182	-0.828	0.6746
RL	CGCTTG	10	12	-0.1695	0.986	8.334	0.8236
RL	CGCCTT	16	31	-0.8906	-0.67	1.081	2.1019
RL	CGCCTC	14	19	-0.3528	0.342	3.629	1.0546
RL	CGCCTA	6	8	-0.1437	-0.584	0.518	0.7492
RL	CGCCTG	12	14	-0.1825	-0.475	-0.501	0.8532
RL	CGATTA	31	6	1.112	0.951	0.315	4.696
RL	CGATTG	34	29	0.0429	0.683	1.54	1.0479
RL	CGACTT	40	27	0.424	-0.735	-0.875	1.4865
RL	CGACTC	13	15	-0.1889	4.534	2.993	0.8666
RL	CGACTA	13	5	0.3359	0.539	-0.436	1.4408
RL	CGACTG	23	10	0.5338	-0.438	-0.598	1.9033
RL	CGGTTA	11	2	0.4013	-0.601	-0.243	1.973
RL	CGGTTG	13	9	0.126	0.102	-0.226	0.8997
RL	CGGCTT	16	11	0.1591	-0.722	-0.566	0.9805
RL	CGGCTC	14	11	0.0671	0.024	-0.119	0.8557
RL	CGGCTA	8	1	0.3157	-0.757	-0.586	1.7156
RL	CGGCTG	25	8	0.7308	8.162	1.218	2.7188
RL	AGATTA	39	11	1.2178	0.255	1.574	4.4056
RL	AGATTG	44	28	0.5557	1.568	3.513	1.719
RL	AGACTT	38	52	-0.9802	3.266	-0.241	1.6648
RL	AGACTC	27	27	-0.1744	0.524	9.71	0.9609
RL	AGACTA	29	5	1.0724	-0.359	-0.094	4.7145
RL	AGACTG	22	16	0.1729	3.972	1.185	1.0536
RL	AGGTTA	9	1	0.3618	-0.722	-0.512	1.9664
RL	AGGTTG	15	4	0.4805	-0.684	-0.674	2.0749
RL	AGGCTT	24	8	0.6848	3.572	-0.33	2.5401
RL	AGGCTC	8	8	-0.0517	-0.61	0.224	0.7053
RL	AGGCTA	7	2	0.2172	-0.62	0.042	1.1231
RL	AGGCTG	15	1	0.638	1.175	-0.167	3.548
KL	AAATTA	94	21	0.7182	-0.819	-0.139	11.5036
KL	AAATTG	162	108	0.3983	-0.401	-0.115	3.2549
KL	AAACTT	161	111	0.3529	-0.78	1.344	2.9137
KL	AAACTC	69	69	-0.0992	6.904	7.5	1.181
KL	AAACTA	76	22	0.522	-0.761	-0.199	7.4591
KL	AAACTG	94	65	0.2038	1.161	0.9	2.0618
KL	AAGTTA	35	10	0.2419	2.22	2.478	3.7915
KL	AAGTTG	100	115	-0.3192	-0.808	4.198	1.743
KL	AAGCTT	137	209	-1.0387	17.618	0.181	6.3451
KL	AAGCTC	85	221	-1.7121	4.309	3.297	19.0181
KL	AAGCTA	35	9	0.2536	0.208	5.858	4.1362
KL	AAGCTG	82	107	-0.4102	2.324	7.161	2.3788
NL	AATTTA	100	14	1.1987	2.242	-0.2	10.4173
NL	AATTTG	201	113	1.0291	18.531	18.251	1.6692
NL	AATCTT	131	102	0.2095	-0.591	0.223	1.7442
NL	AATCTC	73	73	-0.1461	0.97	-0.081	2.8103
NL	AATCTA	73	15	0.7973	0.101	-0.369	5.6201
NL	AATCTG	104	55	0.5889	0.346	5.666	1.5125
NL	AACTTA	37	9	0.3814	1.106	-0.373	2.6681
NL	AACTTG	105	107	-0.2427	2.724	12.854	3.9706
NL	AACCTT	39	56	-0.3546	14.062	15.513	4.5281
NL	AACCTC	25	46	-0.3916	12.201	12.445	5.2777
NL	AACCTA	22	8	0.1837	2.931	0.359	1.2496
NL	AACCTG	49	22	0.3411	-0.441	4.841	1.4602
DL	GATTTA	98	42	0.6391	5.989	14.171	8.7755
DL	GATTTG	182	239	-1.1546	17.708	73.357	1.7605
DL	GATCTT	133	214	-1.416	0.133	6.215	3.6403
DL	GATCTC	73	150	-1.2505	-0.414	-0.33	5.3243
DL	GATCTA	54	19	0.4124	-0.487	-0.187	6.2436
DL	GATCTG	73	63	0.0148	0.245	-0.226	1.8734
DL	GACTTA	18	3	0.1859	5.216	5.752	3.7592
DL	GACTTG	76	107	-0.5868	0.755	3.741	1.5829
DL	GACCTT	35	36	-0.0772	7.991	45.261	1.08
DL	GACCTC	20	51	-0.4866	5.33	11.776	3.1486
DL	GACCTA	12	6	0.0658	7.025	2.979	1.3786
DL	GACCTG	41	21	0.2175	-0.739	7.73	3.2195
FL	TTTTTA	83	8	1.0406	-0.763	-0.076	7.5884
FL	TTTTTG	181	47	1.7947	10.212	3.336	5.3481
FL	TTTCTT	130	30	1.3493	-0.664	3.949	4.8681
FL	TTTCTC	86	20	0.8902	-0.698	5.662	3.3817
FL	TTTCTA	87	8	1.097	3.883	-0.515	8.1632
FL	TTTCTG	99	21	1.0572	0.116	-0.317	4.3331
FL	TTCTTA	51	9	0.5738	1.473	0.506	3.0655
FL	TTCTTG	94	107	-0.3946	3.3	4.162	10.0904
FL	TTCCTT	80	116	-0.7363	6.776	-0.704	15.4833
FL	TTCCTC	71	100	-0.6061	-0.744	-0.598	12.7594
FL	TTCCTA	57	11	0.6262	-0.339	0.118	3.0623
FL	TTCCTG	55	48	0.0037	3.34	-0.62	3.0406
CL	TGTTTA	29	7	0.7294	-0.484	1.573	1.5654
CL	TGTTTG	58	21	1.1818	-0.57	-0.645	1.3962
CL	TGTCTT	66	38	0.7867	2.017	2.952	1.1665
CL	TGTCTC	31	36	-0.3488	-0.378	2.207	3.8133
CL	TGTCTA	25	3	0.7489	-0.632	-0.631	2.3879
CL	TGTCTG	47	16	0.998	1.564	1.042	1.3795
CL	TGCTTA	17	4	0.4317	1.469	-0.761	1.1396
CL	TGCTTG	42	23	0.5474	-0.424	0.172	0.9899
CL	TGCCTT	39	26	0.3246	-0.428	2.689	1.2682
CL	TGCCTC	23	28	-0.3099	-0.051	0.333	3.2668
CL	TGCCTA	26	3	0.7836	0.407	-0.08	2.524
CL	TGCCTG	29	12	0.5316	-0.746	-0.251	0.9294
PL	CCTTTA	22	4	0.6048	-0.572	0.332	2.4376
PL	CCTTTG	26	8	0.5853	1.578	0.296	1.8116
PL	CCTCTT	34	26	0.1509	-0.679	2.979	1.0064
PL	CCTCTC	24	20	0.0414	-0.644	0.476	0.9948
PL	CCTCTA	13	6	0.2136	-0.281	2.508	0.8665
PL	CCTCTG	28	12	0.4965	0.018	1.697	1.3194
PL	CCCTTA	8	0	0.2774	-0.406	-0.163	1.837
PL	CCCTTG	10	6	0.1095	1.631	-0.714	0.7084
PL	CCCCTT	16	7	0.278	-0.708	-0.3	0.986
PL	CCCCTC	5	3	0.0548	1.588	1.938	0.5577
PL	CCCCTA	8	0	0.2774	-0.7	-0.098	1.837
PL	CCCCTG	11	2	0.3024	-0.477	-0.189	1.4062
PL	CCATTA	73	15	1.9384	8.481	-0.484	6.3316
PL	CCATTG	96	92	-0.3089	-0.416	-0.29	2.4411
PL	CCACTT	99	117	-1.1934	1.62	-0.616	5.2167
PL	CCACTC	43	87	-1.9491	1.302	1.608	9.7169
PL	CCACTA	32	15	0.5166	0.702	-0.647	1.267
PL	CCACTG	53	53	-0.2579	-0.406	0.553	1.9272
PL	CCGTTA	17	4	0.4314	0.036	-0.34	1.6755
PL	CCGTTG	51	21	0.9382	2.937	-0.1	1.9645
PL	CCGCTT	33	8	0.828	-0.582	6.102	2.7214
PL	CCGCTC	18	17	-0.048	-0.002	-0.236	1.0515
PL	CCGCTA	13	4	0.2926	0.086	-0.482	1.1524
PL	CCGCTG	34	5	0.9813	1.57	-0.191	4.0383
QL	CAATTA	57	13	0.7516	-0.786	-0.75	7.0812
QL	CAATTG	85	72	0.0517	2.149	1.142	1.2624
QL	CAACTT	102	132	-0.8646	-0.455	0.307	2.8625
QL	CAACTC	50	90	-0.9378	1.574	1.851	4.6408
QL	CAACTA	47	18	0.4718	-0.587	-0.39	3.5859
QL	CAACTG	59	34	0.3605	-0.156	1.909	2.2788
QL	CAGTTA	22	6	0.2701	0.625	-0.34	2.6638
QL	CAGTTG	62	52	0.0482	0.386	-0.73	1.1864
QL	CAGCTT	43	68	-0.6155	-0.17	-0.774	2.866
QL	CAGCTC	46	79	-0.7855	2.846	4.491	3.7929
QL	CAGCTA	32	12	0.3264	2.145	0.408	2.6968
QL	CAGCTG	48	35	0.1442	3.559	1.006	1.3344
SL	TCTTTA	47	5	1.2436	1.232	-0.107	5.7474
SL	TCTTTG	75	50	0.5416	-0.05	-0.685	1.1442
SL	TCTCTT	64	77	-0.7167	-0.684	1.247	4.5084
SL	TCTCTC	41	51	-0.5166	-0.748	-0.18	3.431
SL	TCTCTA	41	13	0.7882	2.122	1.04	2.0611
SL	TCTCTG	50	27	0.5785	0.048	-0.617	1.1167
SL	TCCTTA	20	4	0.4649	-0.143	-0.409	1.8901
SL	TCCTTG	30	16	0.354	2.745	8.181	0.9759
SL	TCCCTT	30	36	-0.3328	1.307	1.998	2.5016
SL	TCCCTC	16	52	-1.3037	1.762	-0.312	9.9077
SL	TCCCTA	13	7	0.1511	0.754	-0.836	0.7589
SL	TCCCTG	23	14	0.2119	-0.225	0.229	0.8715
SL	TCATTA	50	2	1.4369	-0.633	0.418	8.4861
SL	TCATTG	81	61	0.3445	-0.634	9.851	1.3964
SL	TCACTT	97	70	0.5173	2.109	3.705	1.349
SL	TCACTC	33	30	-0.0364	2.993	2.326	1.4467
SL	TCACTA	38	7	0.9039	-0.78	-0.68	3.3609
SL	TCACTG	65	22	1.2019	0.971	-0.545	2.5945
SL	TCGTTA	18	4	0.4047	1.653	-0.51	1.6232
SL	TCGTTG	47	43	-0.0612	-0.747	2.379	1.7475
SL	TCGCTT	25	34	-0.4146	5.566	0.751	2.8809
SL	TCGCTC	18	38	-0.7628	0.979	-0.709	5.2489
SL	TCGCTA	13	9	0.0824	1.494	0.536	0.7742
SL	TCGCTG	32	27	0.0365	-0.617	1.915	1.2438
SL	AGTTTA	42	7	1.0243	3.157	1.038	3.9502
SL	AGTTTG	86	21	1.8686	18.422	-0.801	5.137
SL	AGTCTT	50	30	0.4755	-0.572	-0.49	1.0416
SL	AGTCTC	32	13	0.5172	-0.827	2.844	1.3076
SL	AGTCTA	29	5	0.7016	0.652	-0.426	2.8162
SL	AGTCTG	26	22	0.0275	0.153	6.515	1.1543
SL	AGCTTA	14	3	0.3186	0.366	-0.675	1.3885
SL	AGCTTG	44	29	0.3292	0.686	0.573	1.021
SL	AGCCTT	29	18	0.2552	-0.491	3.648	0.9208
SL	AGCCTC	21	10	0.289	-0.711	6.994	0.9407
SL	AGCCTA	11	4	0.1939	0.113	-0.698	0.8543
SL	AGCCTG	23	9	0.3835	-0.749	-0.067	1.1574
EL	GAATTA	74	24	0.5299	0.179	-0.049	7.2783
EL	GAATTG	133	115	0.0212	0.954	-0.702	1.6562
EL	GAACTT	144	123	0.0425	-0.594	3.729	1.7716
EL	GAACTC	52	85	-0.5105	13.883	8.746	2.9029
EL	GAACTA	52	30	0.2022	1.404	1.8	2.4552
EL	GAACTG	84	23	0.6565	0.327	17.892	9.6722
EL	GAGTTA	31	13	0.1838	1.695	0.032	2.6184
EL	GAGTTG	89	91	-0.1678	-0.552	2.643	1.2063
EL	GAGCTT	102	161	-0.9272	4.368	-0.045	4.3993
EL	GAGCTC	93	233	-1.9624	18.531	41.895	16.8226
EL	GAGCTA	42	20	0.2181	-0.439	-0.772	2.8179
EL	GAGCTG	88	80	-0.0366	11.563	5.151	1.3108
TL	ACTTTA	56	9	1.1909	1.666	-0.676	6.9149
TL	ACTTTG	84	85	-0.3366	-0.25	7.401	1.891
TL	ACTCTT	93	140	-1.7353	3.972	28.369	7.5254
TL	ACTCTC	52	72	-0.7838	-0.227	-0.748	3.5125
TL	ACTCTA	35	14	0.4957	-0.73	-0.004	1.9668
TL	ACTCTG	43	36	0.0508	-0.128	-0.346	1.0602
TL	ACCTTA	10	5	0.1119	2.775	0.062	0.816
TL	ACCTTG	23	25	-0.1434	3.804	10.344	1.2335
TL	ACCCTT	23	43	-0.6779	1.856	5.957	3.7375
TL	ACCCTC	16	63	-1.454	0.294	-0.799	10.7001
TL	ACCCTA	9	6	0.0562	1.419	0.067	0.702
TL	ACCCTG	24	16	0.1499	-0.633	2.209	0.9395
TL	ACATTA	55	7	1.2243	-0.054	-0.608	7.7744
TL	ACATTG	97	53	0.9521	0.552	1.946	2.1952
TL	ACACTT	104	54	1.1047	4.209	-0.69	2.5931
TL	ACACTC	32	28	0.0019	4.578	3.832	1.0264
TL	ACACTA	25	7	0.4431	2.641	-0.727	2.2557
TL	ACACTG	49	24	0.5633	-0.322	-0.428	1.8127
TL	ACGTTA	25	5	0.5025	0.741	0.293	2.9202
TL	ACGTTG	50	21	0.6784	5.146	-0.291	2.3418
TL	ACGCTT	24	15	0.1796	0.709	1.91	0.9797
TL	ACGCTC	11	9	0.0192	3.025	5.162	0.7521
TL	ACGCTA	7	4	0.0635	2.233	-0.439	0.6658
TL	ACGCTG	26	16	0.2019	-0.181	1.196	1.0178
GL	GGTTTA	28	10	0.4556	0.75	1.694	3.5436
GL	GGTTTG	29	14	0.3578	0.877	9.03	2.7118
GL	GGTCTT	71	100	-1.1812	22.789	50.465	1.4878
GL	GGTCTC	32	65	-1.1562	2.326	9.041	2.5623
GL	GGTCTA	17	6	0.2789	-0.815	-0.618	2.3805
GL	GGTCTG	25	13	0.2793	-0.69	0.13	2.2336
GL	GGCTTA	13	2	0.2943	-0.73	-0.518	2.9413
GL	GGCTTG	22	9	0.3222	-0.642	3.18	2.584
GL	GGCCTT	25	19	0.0915	-0.478	-0.039	1.3933
GL	GGCCTC	15	17	-0.1204	-0.7	0.018	0.8524
GL	GGCCTA	13	6	0.1691	-0.28	0.809	1.5812
GL	GGCCTG	8	17	-0.3125	1.229	2.227	1.2021
GL	GGATTA	56	34	0.473	-0.771	4.603	3.3056
GL	GGATTG	99	100	-0.4126	-0.788	11.212	1.5331
GL	GGACTT	76	192	-3.9238	0.953	-0.627	10.0259
GL	GGACTC	30	137	-3.4649	14.441	4.24	14.7879
GL	GGACTA	36	19	0.3935	0.285	0.22	2.8783
GL	GGACTG	36	26	0.1744	7.759	28.259	1.8313
GL	GGGTTA	13	3	0.263	-0.238	0.101	2.477
GL	GGGTTG	17	5	0.3102	-0.529	0.71	2.7018
GL	GGGCTT	27	35	-0.3544	3.23	33.989	1.0119
GL	GGGCTC	31	51	-0.7454	18.449	135.531	1.5169
GL	GGGCTA	12	4	0.2042	0.109	0.625	1.8859
GL	GGGCTG	20	6	0.3612	2.584	-0.481	3.0532
WL	TGGTTA	21	1	0.6265	2.409	1.391	2.9405
WL	TGGTTG	50	19	0.8938	0.157	1.718	1.2164
WL	TGGCTT	66	38	0.7151	2.069	-0.614	1.1583
WL	TGGCTC	42	42	-0.1859	0.809	2.06	3.8534
WL	TGGCTA	21	4	0.5186	-0.083	-0.64	1.5475
WL	TGGCTG	38	15	0.6592	-0.648	-0.648	1.0431
HL	CATTTA	63	12	1.495	13.538	4.52	5.8875
HL	CATTTG	87	80	-0.128	5.218	50.717	2.2392
HL	CATCTT	54	61	-0.4716	-0.1	4.294	3.0219
HL	CATCTC	48	47	-0.1696	1.021	-0.097	1.8565
HL	CATCTA	29	2	0.81	-0.709	1.335	4.7659
HL	CATCTG	27	17	0.2308	2.411	-0.619	0.9107
HL	CACTTA	18	3	0.442	0.162	0.187	2.1328
HL	CACTTG	43	42	-0.1483	-0.656	0.738	1.7312
HL	CACCTT	15	14	-0.0292	9.312	18.732	0.9907
HL	CACCTC	20	14	0.1223	0.018	11.543	0.8521
HL	CACCTA	18	2	0.4765	-0.757	1.414	2.5929
HL	CACCTG	21	6	0.4292	0.011	7.346	1.6315
YL	TATTTA	84	4	1.7171	8.77	-0.42	11.991
YL	TATTTG	125	65	1.0998	10.302	15.086	1.1949
YL	TATCTT	90	57	0.5405	-0.596	1.282	1.34
YL	TATCTC	46	38	0.0577	0.454	-0.645	1.8841
YL	TATCTA	48	9	0.8157	0.132	0.126	3.2846
YL	TATCTG	51	24	0.5108	0.047	0.579	1.0726
YL	TACTTA	25	4	0.4418	3.837	1.178	2.183
YL	TACTTG	63	62	-0.1664	-0.282	2.114	3.803
YL	TACCTT	27	41	-0.427	17.647	7.166	5.1058
YL	TACCTC	37	39	-0.1615	-0.249	2.804	2.9527
YL	TACCTA	35	4	0.658	-0.206	1.384	3.5813
YL	TACCTG	44	20	0.4581	-0.787	0.204	1.0614
IL	ATTTTA	145	16	2.1285	15.948	0.151	12.0607
IL	ATTTTG	194	96	1.4195	1.531	3.284	1.2696
IL	ATTCTT	187	148	0.3062	3.785	16	5.9781
IL	ATTCTC	135	140	-0.4138	6.052	19.315	10.6771
IL	ATTCTA	96	23	1.1716	3.582	4.326	3.5943
IL	ATTCTG	112	67	0.5978	-0.656	13.584	1.5438
IL	ATCTTA	26	5	0.3409	6.276	1.506	1.7209
IL	ATCTTG	44	25	0.2602	17.098	25.511	1.0618
IL	ATCCTT	49	50	-0.1346	9.458	25.098	3.9983
IL	ATCCTC	41	55	-0.3647	1.083	5.587	6.461
IL	ATCCTA	31	4	0.444	0.551	3.053	2.6396
IL	ATCCTG	49	20	0.4399	-0.096	6.435	1.0915
IL	ATATTA	49	2	0.7845	0.56	-0.043	6.5166
IL	ATATTG	56	8	0.7872	0.114	0.985	4.0542
IL	ATACTT	56	3	0.8829	-0.508	0.672	6.838
IL	ATACTC	24	0	0.403	2.967	3.333	4.2198
IL	ATACTA	22	0	0.3694	0.029	-0.371	3.8657
IL	ATACTG	30	4	0.4272	1.578	0.023	2.5153
VL	GTTTTA	77	18	1.2374	4.042	0.408	7.8518
VL	GTTTTG	111	67	0.7581	-0.121	2.782	2.3588
VL	GTTCTT	110	161	-1.6123	0.869	10.383	6.2722
VL	GTTCTC	67	152	-2.3296	-0.439	16.667	13.2173
VL	GTTCTA	70	15	1.1589	9.77	-0.825	7.7263
VL	GTTCTG	77	47	0.5128	0.974	-0.611	1.8604
VL	GTCTTA	12	7	0.088	5.35	0.108	0.8649
VL	GTCTTG	27	24	-0.008	10.52	21.834	0.9543
VL	GTCCTT	21	32	-0.3394	13.86	35.214	1.9469
VL	GTCCTC	30	40	-0.3421	-0.644	9.997	1.8128
VL	GTCCTA	21	8	0.2602	-0.427	0.253	1.6817
VL	GTCCTG	21	22	-0.0895	3.478	4.234	1.0199
VL	GTATTA	35	1	0.7419	1.134	-0.037	8.2114
VL	GTATTG	45	25	0.3614	-0.723	0.065	1.6616
VL	GTACTT	53	33	0.3368	0.8	0.311	1.4915
VL	GTACTC	26	19	0.095	-0.62	0.042	0.9708
VL	GTACTA	20	6	0.2883	-0.608	-0.057	2.012
VL	GTACTG	26	13	0.2449	-0.426	-0.342	1.4271
VL	GTGTTA	22	3	0.4071	3.316	0.416	3.5459
VL	GTGTTG	39	42	-0.1948	6.908	-0.597	1.3076
VL	GTGCTT	46	46	-0.1414	1.963	0.245	1.2145
VL	GTGCTC	76	129	-1.5578	16.107	105.684	7.0168
VL	GTGCTA	31	6	0.5293	-0.584	-0.612	3.9756
VL	GTGCTG	50	27	0.4209	0.382	-0.145	1.8469
ML	ATGTTA	49	11	0.5204	1.764	-0.665	4.1487
ML	ATGTTG	95	56	0.4445	1.97	3.297	1.3795
ML	ATGCTT	114	88	0.1949	0.148	0.322	1.3495
ML	ATGCTC	107	117	-0.377	16.438	7.816	4.7394
ML	ATGCTA	39	10	0.3939	1.313	-0.284	2.9935
ML	ATGCTG	62	41	0.2176	0.368	-0.705	1.08
AR	GCTCGT	65	201	-6.3058	29.849	80.506	14.2637
AR	GCTCGC	19	73	-2.4671	0.022	7.172	6.4704
AR	GCTCGA	48	26	0.7048	0.42	0.689	3.8012
AR	GCTCGG	25	13	0.3908	3.055	-0.699	2.3869
AR	GCTAGA	35	36	-0.2324	4.841	11.463	1.1474
AR	GCTAGG	9	1	0.3018	0.996	4.524	2.4132
AR	GCCCGT	20	66	-2.1221	-0.058	-0.614	4.9906
AR	GCCCGC	8	23	-0.7	-0.729	1.481	1.8449
AR	GCCCGA	7	11	-0.2129	6.428	3.184	0.7737
AR	GCCCGG	7	8	-0.0815	-0.401	-0.818	0.6945
AR	GCCAGA	39	56	-0.9546	1.174	-0.347	1.1883
AR	GCCAGG	10	5	0.1651	-0.277	-0.71	1.3076
AR	GCACGT	22	16	0.1442	2.475	14.532	1.4692
AR	GCACGC	9	16	-0.355	2.717	0.649	0.9547
AR	GCACGA	24	19	0.0896	5.984	-0.581	1.3818
AR	GCACGG	19	2	0.6421	-0.723	0.796	4.8925
AR	GCAAGA	78	37	1.3752	3.26	-0.704	7.0565
AR	GCAAGG	18	4	0.5161	-0.599	-0.7	3.4971
AR	GCGCGT	6	4	0.0553	2.188	10.463	0.8033
AR	GCGCGC	4	2	0.066	-0.183	4.341	0.736
AR	GCGCGA	5	6	-0.0707	5.921	-0.683	0.6253
AR	GCGCGG	3	1	0.0714	0.369	-0.32	0.7033
AR	GCGAGA	38	20	0.5835	5.606	1.291	3.2575
AR	GCGAGG	7	2	0.1812	-0.609	-0.511	1.4079
LR	TTACGT	10	4	0.2345	2.624	1.169	0.946
LR	TTACGC	10	1	0.382	-0.753	1.688	1.8426
LR	TTACGA	30	3	1.1461	-0.503	-0.568	4.9663
LR	TTACGG	11	1	0.4252	-0.746	-0.49	2.0588
LR	TTAAGA	32	5	1.134	-0.12	-0.468	4.2768
LR	TTAAGG	10	0	0.4312	-0.58	-0.231	2.5306
LR	TTGCGT	17	17	-0.1028	5.666	21.203	0.9704
LR	TTGCGC	6	10	-0.233	5.586	8.67	1.1736
LR	TTGCGA	23	13	0.3526	9.17	1.091	1.0645
LR	TTGCGG	16	4	0.4933	0.035	0.11	1.7834
LR	TTGAGA	105	67	1.2333	18.392	10.001	1.6242
LR	TTGAGG	28	6	0.9124	3.43	-0.324	3.1086
LR	CTTCGT	64	128	-3.5341	21.437	32.633	11.0526
LR	CTTCGC	33	59	-1.4781	8.274	6.665	4.5113
LR	CTTCGA	91	31	2.3997	35.556	-0.192	5.3305
LR	CTTCGG	17	7	0.3889	-0.565	-0.439	1.2437
LR	CTTAGA	15	12	0.0568	28.936	24.324	0.8118
LR	CTTAGG	7	2	0.2035	3.303	0.795	0.9217
LR	CTCCGT	42	81	-2.1717	10.769	1.378	6.6881
LR	CTCCGC	29	80	-2.6831	13.589	39.316	10.0524
LR	CTCCGA	28	32	-0.3661	-0.673	1.349	1.4505
LR	CTCCGG	20	4	0.6657	1.849	0.863	2.4616
LR	CTCAGA	37	41	-0.4205	-0.457	0.668	1.5554
LR	CTCAGG	7	2	0.2035	0.228	1.222	0.9217
LR	CTACGT	14	6	0.3087	-0.525	0.295	1.0798
LR	CTACGC	8	3	0.1975	-0.812	-0.174	0.8682
LR	CTACGA	28	9	0.7649	0.495	2.665	2.195
LR	CTACGG	8	0	0.345	-0.638	-0.106	2.0227
LR	CTAAGA	17	6	0.438	3.195	-0.544	1.4252
LR	CTAAGG	3	0	0.1294	1.202	-0.198	0.7569
LR	CTGCGT	11	12	-0.1157	3.299	6.978	0.9151
LR	CTGCGC	14	10	0.112	-0.5	0.652	0.7955
LR	CTGCGA	22	7	0.6045	1.188	-0.167	1.8611
LR	CTGCGG	10	1	0.382	-0.347	0.029	1.8426
LR	CTGAGA	48	24	0.8897	-0.275	-0.588	1.7735
LR	CTGAGG	6	2	0.1604	0.836	-0.47	0.778
RR	CGTCGT	31	84	-3.6419	1.659	1.966	11.9075
RR	CGTCGC	9	37	-1.8658	-0.49	-0.478	7.2262
RR	CGTCGA	31	12	0.9735	-0.488	2.302	1.7008
RR	CGTCGG	10	11	-0.143	-0.488	0.322	0.9583
RR	CGTAGA	20	16	0.0987	4.115	19.427	0.888
RR	CGTAGG	1	0	0.0562	6.341	3.867	0.2373
RR	CGCCGT	17	44	-1.8648	1.225	1.202	6.0866
RR	CGCCGC	15	24	-0.6952	6.851	0.167	2.2131
RR	CGCCGA	16	13	0.0661	-0.68	-0.684	0.845
RR	CGCCGG	8	2	0.3215	-0.291	0.099	0.9987
RR	CGCAGA	16	30	-1.0236	-0.127	0.205	3.1506
RR	CGCAGG	4	3	0.0326	-0.377	-0.885	0.5311
RR	CGACGT	13	14	-0.1666	6.241	1.838	1.0431
RR	CGACGC	12	11	-0.0305	-0.415	-0.691	0.8468
RR	CGACGA	47	13	1.8088	0.491	0.475	3.4317
RR	CGACGG	18	3	0.8196	-0.42	-0.724	2.2973
RR	CGAAGA	55	13	2.2585	-0.687	-0.004	4.6199
RR	CGAAGG	15	1	0.7791	-0.75	-0.319	2.7535
RR	CGGCGT	8	11	-0.2554	0.143	0.423	1.1562
RR	CGGCGC	2	2	-0.0158	1.378	-0.03	0.4473
RR	CGGCGA	13	8	0.218	-0.34	4.083	0.7791
RR	CGGCGG	17	2	0.8275	5.793	0.078	2.5768
RR	CGGAGA	28	10	0.933	0.458	2.001	1.7484
RR	CGGAGG	16	1	0.8353	14.116	-0.311	2.9681
RR	AGACGT	20	32	-0.927	6.773	4.352	2.7381
RR	AGACGC	8	22	-0.9605	5.691	-0.474	3.4578
RR	AGACGA	34	11	1.2062	3.497	0.975	2.236
RR	AGACGG	24	4	1.0928	-0.611	-0.208	2.9286
RR	AGAAGA	100	59	1.8395	6.373	9.122	1.5656
RR	AGAAGG	33	5	1.5346	6.958	-0.442	4.0955
RR	AGGCGT	2	4	-0.144	4.429	-0.621	0.8019
RR	AGGCGC	1	0	0.0562	1.299	1.853	0.2373
RR	AGGCGA	10	1	0.4981	0.081	-0.386	1.7156
RR	AGGCGG	9	1	0.4418	0.583	-0.424	1.5177
RR	AGGAGA	22	0	1.2367	-0.358	2.3	5.2822
RR	AGGAGG	11	2	0.4902	2.657	1.337	1.4767
KR	AAACGT	62	45	0.1981	0.736	6.474	1.1324
KR	AAACGC	30	29	-0.0569	0.72	0.317	1.112
KR	AAACGA	113	46	1.1224	0.785	5.633	4.9806
KR	AAACGG	52	17	0.6046	1.533	2.796	3.5341
KR	AAAAGA	154	57	1.6499	1.013	-0.779	8.0219
KR	AAAAGG	40	6	0.6147	-0.534	-0.584	5.4155
KR	AAGCGT	28	78	-1.1298	1.699	6.148	10.0322
KR	AAGCGC	17	33	-0.3824	0.044	4.408	3.1118
KR	AAGCGA	56	30	0.404	-0.66	0.242	1.739
KR	AAGCGG	21	15	0.0722	-0.347	-0.689	0.8864
KR	AAGAGA	88	164	-1.8354	-0.052	64.406	13.5219
KR	AAGAGG	18	16	-0.0045	-0.347	2.967	0.8866
NR	AATCGT	64	42	0.4501	1.591	2.289	1.0818
NR	AATCGC	28	32	-0.2372	-0.755	-0.574	1.9017
NR	AATCGA	115	25	2.417	27.246	-0.138	9.6296
NR	AATCGG	39	11	0.7393	2.124	0.79	2.6417
NR	AATAGA	55	21	0.8678	16.557	7.201	2.2936
NR	AATAGG	17	5	0.3157	1.586	-0.603	1.3929
NR	AACCGT	36	54	-0.7147	0.142	-0.328	4.4112
NR	AACCGC	13	30	-0.5927	-0.339	-0.691	4.3003
NR	AACCGA	38	35	-0.0534	-0.598	5.232	1.3967
NR	AACCGG	24	11	0.3202	1.406	0.735	1.1163
NR	AACAGA	37	51	-0.5912	5.371	0.074	3.6703
NR	AACAGG	13	10	0.0446	-0.572	3.706	0.7915
DR	GATCGT	49	137	-2.8279	-0.556	13.005	9.6835
DR	GATCGC	24	43	-0.6602	-0.66	0.224	1.6803
DR	GATCGA	74	36	0.869	1.819	-0.805	5.9733
DR	GATCGG	35	28	0.081	1.561	16.289	1.4921
DR	GATAGA	69	52	0.256	1.883	5.18	2.527
DR	GATAGG	12	12	-0.0444	3.477	0.909	0.8166
DR	GACCGT	23	44	-0.7167	-0.621	4.477	1.895
DR	GACCGC	12	26	-0.4654	-0.777	-0.057	1.6203
DR	GACCGA	26	18	0.1444	-0.187	0.047	1.5698
DR	GACCGG	11	5	0.1397	-0.524	0.135	1.4005
DR	GACAGA	46	55	-0.4409	-0.462	0.446	1.0773
DR	GACAGG	14	3	0.279	-0.202	-0.006	2.6989
FR	TTTCGT	30	13	0.4354	1.998	6.791	1.3502
FR	TTTCGC	21	4	0.4717	-0.578	5.53	2.2867
FR	TTTCGA	88	4	2.3941	12.378	0.837	16.6309
FR	TTTCGG	24	5	0.525	-0.687	-0.512	2.3966
FR	TTTAGA	43	5	1.0702	14.371	9.389	5.7762
FR	TTTAGG	6	1	0.1394	8.623	-0.107	0.9158
FR	TTCCGT	51	120	-2.4628	3.155	19.016	17.8634
FR	TTCCGC	29	60	-1.131	2.745	4.714	7.2664
FR	TTCCGA	64	38	0.593	3.089	1.667	1.2001
FR	TTCCGG	24	3	0.5905	-0.273	2.923	3.2499
FR	TTCAGA	70	60	0.0454	-0.543	-0.654	1.4976
FR	TTCAGG	14	8	0.14	0.201	-0.447	0.7942
CR	TGTCGT	31	15	0.9098	1.019	-0.708	0.993
CR	TGTCGC	14	5	0.5434	-0.609	-0.209	0.6839
CR	TGTCGA	23	4	1.2073	0.896	-0.604	1.2709
CR	TGTCGG	10	2	0.5054	-0.018	-0.652	0.7102
CR	TGTAGA	32	4	1.7966	2.161	2.343	2.1056
CR	TGTAGG	13	0	0.8512	-0.592	-0.134	1.8866
CR	TGCCGT	31	25	0.1632	5.466	0.565	2.7981
CR	TGCCGC	16	11	0.2263	1.638	-0.57	1.2738
CR	TGCCGA	28	6	1.3853	-0.553	-0.56	1.2006
CR	TGCCGG	9	5	0.216	-0.57	0.908	0.7423
CR	TGCAGA	29	18	0.5549	0.155	-0.022	1.4861
CR	TGCAGG	12	1	0.711	-0.175	-0.549	1.1633
PR	CCTCGT	15	16	-0.1891	-0.563	-0.381	0.8629
PR	CCTCGC	7	7	-0.0572	-0.619	-0.818	0.6772
PR	CCTCGA	22	14	0.3517	-0.087	7.365	1.1734
PR	CCTCGG	5	2	0.1585	0.152	-0.573	0.751
PR	CCTAGA	16	3	0.7331	2.434	2.988	2.6225
PR	CCTAGG	4	0	0.2331	0.081	-0.1	1.1608
PR	CCCCGT	13	10	0.0931	3.474	-0.214	0.8286
PR	CCCCGC	3	5	-0.1574	-0.587	-0.532	0.684
PR	CCCCGA	9	2	0.3916	-0.751	-0.509	1.4999
PR	CCCCGG	1	2	-0.0746	0.442	0.078	0.4377
PR	CCCAGA	17	3	0.7913	0.456	0.232	2.8484
PR	CCCAGG	8	0	0.4662	4.049	-0.343	2.3302
PR	CCACGT	60	103	-3.348	15.694	0.116	4.9651
PR	CCACGC	14	39	-1.7757	-0.102	0.545	4.0722
PR	CCACGA	31	23	0.2782	3.175	1.1	1.1313
PR	CCACGG	17	7	0.5255	-0.67	0.409	1.59
PR	CCAAGA	72	103	-2.6487	0.594	12.647	3.2141
PR	CCAAGG	17	5	0.6584	-0.753	-0.044	2.0955
PR	CCGCGT	8	3	0.2669	1.422	11.61	1.0399
PR	CCGCGC	2	1	0.0501	1.244	4.699	0.4141
PR	CCGCGA	9	4	0.2587	3.631	-0.217	1.0047
PR	CCGCGG	1	1	-0.0082	2.69	-0.355	0.3008
PR	CCGAGA	32	21	0.4693	0.032	2.354	1.3431
PR	CCGAGG	14	2	0.683	4.247	-0.455	2.6322
QR	CAACGT	36	52	-0.7649	-0.649	9.909	1.6092
QR	CAACGC	21	42	-0.883	-0.688	-0.679	2.4579
QR	CAACGA	52	32	0.5093	-0.667	-0.407	2.4192
QR	CAACGG	20	9	0.3197	-0.683	-0.744	1.8642
QR	CAAAGA	80	68	0.0808	0.225	0.361	1.5518
QR	CAAAGG	12	7	0.1319	1.263	-0.646	1.0666
QR	CAGCGT	14	39	-1.0005	0.343	-0.114	3.5357
QR	CAGCGC	9	17	-0.341	-0.545	0.235	1.2735
QR	CAGCGA	16	19	-0.186	2.691	-0.257	0.8945
QR	CAGCGG	13	5	0.2396	-0.376	-0.607	1.5751
QR	CAGAGA	50	53	-0.3426	3.04	10.986	1.0721
QR	CAGAGG	13	7	0.1648	0.033	1.794	1.1931
SR	TCTCGT	53	83	-2.0495	19.135	12.557	4.7695
SR	TCTCGC	21	37	-1.0429	1.435	1.754	2.9448
SR	TCTCGA	48	20	1.2399	2.082	-0.614	2.4393
SR	TCTCGG	9	7	0.0501	1.293	-0.669	0.7017
SR	TCTAGA	41	21	0.8393	0.557	5.929	1.6142
SR	TCTAGG	9	1	0.3868	0.299	1.236	1.655
SR	TCCCGT	19	45	-1.5903	-0.61	-0.293	4.9356
SR	TCCCGC	17	38	-1.2959	3.454	5.873	4.0053
SR	TCCCGA	18	14	0.1002	0.081	-0.852	0.8469
SR	TCCCGG	9	5	0.1623	-0.553	-0.774	0.7554
SR	TCCAGA	32	32	-0.2209	-0.621	-0.648	1.1744
SR	TCCAGG	13	2	0.5275	1.044	-0.383	2.0124
SR	TCACGT	28	19	0.3117	0.128	9.51	0.9901
SR	TCACGC	9	10	-0.1183	2.89	3.501	0.8526
SR	TCACGA	21	6	0.6968	9.115	2.843	2.0204
SR	TCACGG	17	4	0.6122	-0.519	-0.588	1.9853
SR	TCAAGA	87	42	1.9246	5.672	1.742	2.9159
SR	TCAAGG	18	8	0.4369	-0.784	2.968	1.2219
SR	TCGCGT	12	11	-0.0267	0.884	16.981	0.8032
SR	TCGCGC	5	7	-0.1468	0.764	4.574	0.8432
SR	TCGCGA	14	8	0.24	2.313	0.169	0.8846
SR	TCGCGG	9	3	0.2746	-0.453	-0.489	1.0127
SR	TCGAGA	46	34	0.3558	2.095	1.125	1.061
SR	TCGAGG	10	5	0.2115	-0.693	0.201	0.8351
SR	AGTCGT	32	24	0.228	4.4	-0.538	0.9734
SR	AGTCGC	7	12	-0.3289	0.256	-0.761	1.3167
SR	AGTCGA	25	6	0.8936	-0.444	-0.425	2.6608
SR	AGTCGG	12	3	0.4222	-0.82	-0.557	1.4673
SR	AGTAGA	26	6	0.9429	1.804	3.017	2.8303
SR	AGTAGG	7	1	0.2884	-0.003	-0.473	1.2384
SR	AGCCGT	11	38	-1.5911	-0.334	5.248	5.8972
SR	AGCCGC	9	7	0.0501	-0.43	0.814	0.7017
SR	AGCCGA	15	13	0.0087	0.015	0.564	0.8299
SR	AGCCGG	7	6	0.0078	-0.685	0.883	0.6635
SR	AGCAGA	29	29	-0.2002	-0.467	4.528	1.1364
SR	AGCAGG	18	3	0.7175	13.088	-0.306	2.5489
ER	GAACGT	33	102	-1.6576	5.545	0.294	6.3891
ER	GAACGC	18	55	-0.8897	2.526	-0.574	3.6079
ER	GAACGA	75	63	0.0629	-0.749	6.38	2.6877
ER	GAACGG	25	13	0.2025	0.181	-0.66	2.5421
ER	GAAAGA	113	94	0.1157	0.504	-0.012	3.8249
ER	GAAAGG	29	8	0.3955	-0.528	-0.664	4.9531
ER	GAGCGT	23	92	-1.6297	0.643	1.316	7.8993
ER	GAGCGC	10	59	-1.1397	0.482	-0.625	7.1185
ER	GAGCGA	44	26	0.2856	-0.6	2.261	3.3847
ER	GAGCGG	13	7	0.0998	-0.026	1.536	1.5387
ER	GAGAGA	81	104	-0.7479	5.05	3.778	1.1902
ER	GAGAGG	31	14	0.2992	10.881	1.133	3.5042
TR	ACTCGT	31	72	-2.6612	-0.216	6.869	7.117
TR	ACTCGC	17	39	-1.4306	-0.125	4.952	3.9682
TR	ACTCGA	43	24	0.8141	0.293	1.097	1.6042
TR	ACTCGG	14	4	0.4916	-0.685	-0.224	1.599
TR	ACTAGA	37	21	0.6798	1.834	4.333	1.4447
TR	ACTAGG	10	2	0.402	-0.141	0.066	1.5202
TR	ACCCGT	13	36	-1.4608	-0.631	0.156	4.4651
TR	ACCCGC	11	22	-0.7336	0.957	-0.723	2.158
TR	ACCCGA	13	13	-0.095	0.204	-0.695	0.8469
TR	ACCCGG	15	1	0.7218	5.698	2.166	3.1475
TR	ACCAGA	24	37	-0.9473	-0.646	-0.149	2.2538
TR	ACCAGG	11	1	0.5135	1.663	0.831	2.1933
TR	ACACGT	23	22	-0.1087	0.451	2.039	0.9583
TR	ACACGC	7	10	-0.2293	3.624	0.95	0.9704
TR	ACACGA	39	11	1.3778	-0.594	-0.685	3.6422
TR	ACACGG	8	5	0.1197	2.846	-0.413	0.7096
TR	ACAAGA	69	38	1.3368	2.118	5.113	2.1867
TR	ACAAGG	21	5	0.7967	1.575	0.616	2.4905
TR	ACGCGT	9	6	0.1124	-0.06	3.569	0.7244
TR	ACGCGC	5	3	0.0822	-0.514	1.659	0.5961
TR	ACGCGA	8	3	0.2385	1.876	-0.274	0.9247
TR	ACGCGG	8	2	0.2979	-0.563	-0.593	1.1514
TR	ACGAGA	25	14	0.4706	-0.499	0.098	1.216
TR	ACGAGG	9	4	0.2312	0.435	2.588	0.8924
GR	GGTCGT	11	57	-2.1718	0.558	4.044	5.1343
GR	GGTCGC	11	30	-0.9335	-0.247	1.369	1.5777
GR	GGTCGA	24	13	0.3691	-0.561	-0.595	2.8989
GR	GGTCGG	7	5	0.0522	-0.31	-0.724	0.9867
GR	GGTAGA	25	21	0.0424	-0.042	1.238	1.7592
GR	GGTAGG	2	0	0.0804	2.907	1.521	0.7907
GR	GGCCGT	7	28	-1.0026	0.098	0.598	2.2398
GR	GGCCGC	15	22	-0.4057	8.332	5.361	0.8703
GR	GGCCGA	13	6	0.2477	-0.611	-0.546	2.0637
GR	GGCCGG	7	2	0.1898	-0.546	-0.516	1.6635
GR	GGCAGA	22	14	0.2428	-0.414	-0.554	2.2833
GR	GGCAGG	10	4	0.2188	2.528	0.765	1.8573
GR	GGACGT	25	159	-6.2868	3.336	-0.449	17.0352
GR	GGACGC	13	79	-3.1003	1.919	-0.235	7.9561
GR	GGACGA	31	29	-0.0832	7.941	10.925	1.7044
GR	GGACGG	15	15	-0.0846	1.535	0.129	1.0925
GR	GGAAGA	130	140	-1.1922	27.879	1.225	3.2219
GR	GGAAGG	33	7	1.0062	4.612	1.341	7.5611
GR	GGGCGT	6	13	-0.3549	-0.336	-0.25	0.8448
GR	GGGCGC	4	8	-0.206	-0.652	0.102	0.6743
GR	GGGCGA	7	4	0.0981	0.398	-0.656	1.1448
GR	GGGCGG	6	5	0.012	-0.431	3.179	0.8242
GR	GGGAGA	23	6	0.6499	2.648	-0.43	4.8508
GR	GGGAGG	4	2	0.0692	-0.622	0.348	0.8523
WR	TGGCGT	13	18	-0.396	2.046	4.908	1.5722
WR	TGGCGC	3	11	-0.5022	4.614	1.101	2.3407
WR	TGGCGA	10	8	0.0462	7.011	0.16	0.7163
WR	TGGCGG	13	3	0.5041	-0.557	-0.493	1.5426
WR	TGGAGA	68	37	1.3582	23.565	4.309	1.9253
WR	TGGAGG	16	14	0.0019	1.17	27.542	0.8585
HR	CATCGT	48	34	0.5071	17.883	-0.452	1.0215
HR	CATCGC	20	19	-0.0915	2.157	-0.273	1.0009
HR	CATCGA	40	22	0.8193	0.438	4.666	1.3073
HR	CATCGG	23	5	0.9503	4.408	-0.428	2.5466
HR	CATAGA	21	10	0.5272	13.182	4.154	1.1502
HR	CATAGG	6	0	0.3296	1.541	0.759	1.4735
HR	CACCGT	12	20	-0.5936	-0.062	2.499	1.9869
HR	CACCGC	17	22	-0.4442	4.483	0.584	1.5555
HR	CACCGA	16	13	0.0646	0.405	-0.505	0.8246
HR	CACCGG	4	2	0.0945	1.074	-0.029	0.5304
HR	CACAGA	23	27	-0.4278	0.538	-0.278	1.5301
HR	CACAGG	4	2	0.0945	0.402	-0.659	0.5304
YR	TATCGT	37	41	-0.3577	-0.465	-0.697	1.5475
YR	TATCGC	15	14	-0.0354	-0.462	1.183	0.8642
YR	TATCGA	68	16	1.8252	9.938	-0.533	6.8479
YR	TATCGG	26	8	0.6191	1.245	0.518	2.2417
YR	TATAGA	33	21	0.3321	10.45	1.169	1.0899
YR	TATAGG	11	2	0.3199	0.413	-0.269	1.6273
YR	TACCGT	33	65	-1.5084	1.385	0.429	6.0086
YR	TACCGC	21	27	-0.3591	2.854	-0.559	1.5681
YR	TACCGA	40	12	0.9654	0.166	1.957	3.2668
YR	TACCGG	15	4	0.3829	-0.746	0.248	1.6608
YR	TACAGA	35	58	-1.1422	1.867	5.332	4.1656
YR	TACAGG	8	4	0.1261	0.443	-0.628	0.7514
IR	ATTCGT	70	101	-1.3236	1.931	0.241	4.6771
IR	ATTCGC	40	60	-0.8327	1.406	1.675	3.2426
IR	ATTCGA	129	52	2.0425	29.028	6.481	6.269
IR	ATTCGG	39	18	0.5413	0.184	2.212	1.9022
IR	ATTAGA	45	17	0.7506	30.868	33.19	2.7794
IR	ATTAGG	17	1	0.4647	2.982	1.658	3.5321
IR	ATCCGT	25	106	-2.8092	-0.176	2.195	18.5248
IR	ATCCGC	24	53	-1.0676	1.414	0.109	5.1568
IR	ATCCGA	44	28	0.3537	-0.513	-0.46	1.2519
IR	ATCCGG	14	11	0.0427	-0.425	-0.696	0.7955
IR	ATCAGA	76	59	0.2556	5.354	-0.246	1.1538
IR	ATCAGG	17	5	0.3311	-0.443	-0.313	1.7356
IR	ATACGT	10	2	0.2262	3.807	1.505	1.4728
IR	ATACGC	6	0	0.1758	1.222	1.512	1.559
IR	ATACGA	22	4	0.511	0.772	-0.112	2.9561
IR	ATACGG	8	0	0.2344	0.552	-0.253	2.0811
IR	ATAAGA	40	1	1.1387	-0.724	0.751	9.3293
IR	ATAAGG	9	0	0.2637	-0.413	-0.33	2.3426
VR	GTTCGT	45	120	-4.1245	2.438	31.218	10.6912
VR	GTTCGC	29	62	-1.8728	5.116	11.17	4.121
VR	GTTCGA	68	30	1.5176	9.621	0.164	4.471
VR	GTTCGG	19	11	0.29	-0.77	-0.041	1.2627
VR	GTTAGA	47	25	0.8306	2.007	10.048	2.4763
VR	GTTAGG	14	3	0.4751	-0.438	0.221	2.2551
VR	GTCCGT	19	58	-2.117	-0.614	-0.755	6.0161
VR	GTCCGC	18	32	-0.8304	3.339	-0.643	1.8999
VR	GTCCGA	18	25	-0.4719	0.327	0.059	1.1977
VR	GTCCGG	6	3	0.1158	0.256	1.149	0.7708
VR	GTCAGA	49	40	0.1522	5.248	-0.524	1.2243
VR	GTCAGG	15	5	0.4176	2.664	-0.693	1.7998
VR	GTACGT	13	9	0.1229	-0.521	2.007	0.9058
VR	GTACGC	7	3	0.1607	-0.69	2.245	0.9135
VR	GTACGA	22	12	0.3735	-0.562	1.958	1.4625
VR	GTACGG	10	3	0.2955	-0.6	-0.345	1.4315
VR	GTAAGA	19	3	0.6997	1.316	4.283	3.4097
VR	GTAAGG	5	2	0.1221	-0.119	-0.431	0.7712
VR	GTGCGT	9	9	-0.0567	3.635	14.15	0.7283
VR	GTGCGC	3	11	-0.4286	3.922	1.105	1.7033
VR	GTGCGA	10	14	-0.2679	8.843	-0.49	0.9506
VR	GTGCGG	7	3	0.1607	0.765	-0.399	0.9135
VR	GTGAGA	46	12	1.4514	0.307	5.071	5.5918
VR	GTGAGG	9	1	0.353	-0.581	-0.143	1.9839
MR	ATGCGT	39	59	-0.6648	1.447	0.628	5.648
MR	ATGCGC	19	26	-0.2503	0.902	1.054	2.3377
MR	ATGCGA	49	13	0.8035	4.553	2.672	3.3182
MR	ATGCGG	22	7	0.3296	0.346	-0.56	1.4744
MR	ATGAGA	137	72	1.2907	24.133	9.582	2.0386
MR	ATGAGG	23	13	0.1922	-0.608	6.409	0.8908
AK	GCTAAA	60	84	-0.3204	37.732	30.227	1.3465
AK	GCTAAG	23	87	-0.6823	26.719	132.961	4.4514
AK	GCCAAA	68	132	-0.7389	-0.693	-0.965	1.536
AK	GCCAAG	66	359	-3.0745	11.484	45.455	30.3263
AK	GCAAAA	201	134	0.4316	19.07	8.395	19.4935
AK	GCAAAG	97	137	-0.5303	1.283	-0.802	1.5417
AK	GCGAAA	70	59	0.0244	1.635	9.19	4.437
AK	GCGAAG	52	48	-0.0245	6.877	-0.785	2.9508
LK	TTAAAA	107	21	0.8385	-0.488	-0.097	12.8502
LK	TTAAAG	33	20	0.1029	3.824	-0.716	1.3112
LK	TTGAAA	255	138	0.9857	21.349	11.947	6.8018
LK	TTGAAG	168	180	-0.3761	20.268	6.304	2.3183
LK	CTTAAA	55	52	-0.0434	74.278	39.059	1.1467
LK	CTTAAG	18	52	-0.4169	62.3	77.292	5.9686
LK	CTCAAA	113	104	-0.0564	-0.627	-0.488	1.2879
LK	CTCAAG	69	181	-1.3871	-0.433	-0.622	18.0684
LK	CTAAAA	59	21	0.3539	4.096	-0.239	4.0997
LK	CTAAAG	23	11	0.1056	5.448	3.168	1.4538
LK	CTGAAA	226	134	0.739	70.859	76.547	4.5763
LK	CTGAAG	68	123	-0.7295	-0.691	17.454	7.0796
RK	CGTAAA	41	42	-0.1152	19.871	9.93	1.6903
RK	CGTAAG	12	41	-0.5811	16.319	27.222	7.2675
RK	CGCAAA	36	62	-0.5802	0.505	4.184	5.4655
RK	CGCAAG	23	110	-1.7128	-0.423	14.672	24.02
RK	CGAAAA	159	51	1.6863	11.75	6.816	8.1252
RK	CGAAAG	38	20	0.2541	10.099	4.78	1.223
RK	CGGAAA	70	7	1.037	7.43	-0.335	10.0181
RK	CGGAAG	34	23	0.13	0.095	3.475	0.9675
RK	AGAAAA	199	67	2.05	7.152	0.26	9.4783
RK	AGAAAG	86	103	-0.5259	-0.302	1.967	4.4709
RK	AGGAAA	57	10	0.7624	3.806	0.539	5.9088
RK	AGGAAG	33	23	0.1133	1.641	14.286	0.9589
KK	AAAAAA	252	90	0.4819	108.393	15.692	26.6865
KK	AAAAAG	228	178	0.0807	0.975	10.989	4.9035
KK	AAGAAA	326	313	-0.0997	15.775	-1.166	2.6335
KK	AAGAAG	289	651	-1.4626	34.37	19.791	38.7097
NK	AATAAA	160	50	0.7874	11.607	4.222	12.312
NK	AATAAG	110	76	0.1784	0.92	7.092	1.547
NK	AACAAA	136	90	0.2552	-0.089	-1.022	1.9356
NK	AACAAG	133	227	-0.9622	52.451	24.451	17.4004
DK	GATAAA	178	101	0.4098	13.358	9.768	10.9249
DK	GATAAG	135	159	-0.3021	-0.626	14.442	1.2782
DK	GACAAA	126	135	-0.1822	0.812	6.602	1.3452
DK	GACAAG	96	221	-1.0176	10.1	23.804	11.5078
FK	TTTAAA	116	23	0.685	18.46	4.408	13.9018
FK	TTTAAG	47	24	0.1498	14.009	13.867	1.8961
FK	TTCAAA	231	154	0.4227	48.637	4.161	2.854
FK	TTCAAG	144	245	-1.0329	23.84	10.232	18.9796
CK	TGTAAA	68	13	0.9882	4.09	3.073	5.8025
CK	TGTAAG	24	19	0.0434	13.436	6.745	1.0625
CK	TGCAAA	95	44	0.8331	8.428	0.906	1.8195
CK	TGCAAG	64	77	-0.4423	8.556	11.34	6.5946
PK	CCTAAA	40	13	0.3546	6.381	1.059	4.1056
PK	CCTAAG	6	3	0.0363	20.331	15.234	0.7777
PK	CCCAAA	29	18	0.1194	-0.042	0.679	1.4768
PK	CCCAAG	21	14	0.0709	-0.677	-0.179	1.1562
PK	CCAAAA	188	164	0.014	1.22	0.507	1.7303
PK	CCAAAG	83	217	-2.3164	0.639	-0.672	20.2578
PK	CCGAAA	105	56	0.5796	17.218	9.645	4.8719
PK	CCGAAG	64	45	0.1787	6.3	-0.798	1.8415
QK	CAAAAA	215	110	0.6108	2.254	3.564	9.6737
QK	CAAAAG	97	152	-0.5205	9.39	14.414	5.8442
QK	CAGAAA	165	114	0.2387	12.899	14.427	3.0245
QK	CAGAAG	93	155	-0.5711	3.413	11.604	6.9282
SK	TCTAAA	82	30	0.6288	15.404	19.908	3.6351
SK	TCTAAG	17	24	-0.1364	31.017	41.806	1.9093
SK	TCCAAA	81	60	0.1655	-0.754	-0.561	1.155
SK	TCCAAG	55	106	-0.8666	-0.116	2.445	10.1021
SK	TCAAAA	208	88	1.4163	8.691	6.805	6.1665
SK	TCAAAG	96	79	0.0778	-0.902	-0.781	1.3716
SK	TCGAAA	149	75	0.8351	28.551	10.577	2.8981
SK	TCGAAG	68	93	-0.5006	1.764	4.123	5.0803
SK	AGTAAA	69	22	0.5777	4.069	-0.09	3.8805
SK	AGTAAG	33	10	0.2841	6.863	12.85	2.3126
SK	AGCAAA	80	49	0.3174	1.719	4.088	1.3212
SK	AGCAAG	56	82	-0.4934	5.229	16.811	5.1668
EK	GAAAAA	400	192	0.59	6.103	3.455	28.1559
EK	GAAAAG	214	242	-0.2019	5.703	18.871	1.4409
EK	GAGAAA	257	243	-0.0655	-0.8	-1.107	2.0183
EK	GAGAAG	236	520	-1.1632	19.279	30.7	29.6899
TK	ACTAAA	64	41	0.2282	18.641	17.136	2.5045
TK	ACTAAG	22	36	-0.252	28.246	50.414	1.6241
TK	ACCAAA	60	64	-0.1717	-0.346	-0.873	1.126
TK	ACCAAG	45	156	-1.758	2.176	6.384	17.0156
TK	ACAAAA	188	97	1.0239	20.997	11.008	10.7869
TK	ACAAAG	76	92	-0.3824	-0.847	-0.33	1.4273
TK	ACGAAA	68	47	0.1906	3.025	8.357	2.2272
TK	ACGAAG	34	45	-0.229	-0.266	1.005	1.2983
GK	GGTAAA	34	17	0.1485	20.955	17.181	4.675
GK	GGTAAG	8	10	-0.0346	23.101	44.101	0.7872
GK	GGCAAA	52	44	0.0186	-0.347	1.599	3.355
GK	GGCAAG	17	48	-0.3834	1.949	-0.804	1.922
GK	GGAAAA	243	351	-1.5975	9.704	21.658	1.9524
GK	GGAAAG	109	401	-3.5381	-0.421	-0.208	22.9509
GK	GGGAAA	68	22	0.436	19.474	0.37	12.9191
GK	GGGAAG	36	18	0.1572	5.004	0.308	4.9164
WK	TGGAAA	129	48	0.8224	-0.755	-0.073	6.0237
WK	TGGAAG	77	85	-0.2206	-0.755	-0.073	6.0237
HK	CATAAA	64	21	0.6712	10.043	5.471	5.2196
HK	CATAAG	37	26	0.1232	4.414	12.779	1.0904
HK	CACAAA	80	55	0.2897	5.045	2.841	1.5076
HK	CACAAG	62	103	-0.9293	11.985	18.758	7.4659
YK	TATAAA	87	41	0.4348	11.461	0.752	4.0035
YK	TATAAG	41	33	0.0364	9.145	14.73	1.0329
YK	TACAAA	148	87	0.5271	22.882	0.254	3.9756
YK	TACAAG	96	162	-0.9585	15.484	11.321	10.7806
IK	ATTAAA	126	55	0.5752	29.985	11.672	7.2605
IK	ATTAAG	45	70	-0.3165	50.8	32.683	2.8342
IK	ATCAAA	191	142	0.2643	51.452	1.834	2.5792
IK	ATCAAG	138	307	-1.9276	49.006	43.621	27.4803
IK	ATAAAA	99	12	0.7755	2.314	0.266	17.9107
IK	ATAAAG	41	13	0.2379	-0.706	-0.682	3.9379
VK	GTTAAA	83	53	0.2251	35.21	30.882	4.1703
VK	GTTAAG	38	64	-0.349	30.838	74.012	1.7795
VK	GTCAAA	112	133	-0.3957	4.503	1.577	1.253
VK	GTCAAG	79	243	-1.9764	6.445	16.5	18.1747
VK	GTAAAA	75	46	0.225	-0.76	1.526	4.1287
VK	GTAAAG	36	34	-0.0276	0.039	0.855	1.2155
VK	GTGAAA	149	103	0.3148	13.723	12.411	5.9565
VK	GTGAAG	117	140	-0.4254	34.131	15.975	1.2629
MK	ATGAAA	245	100	0.7115	2.327	0.065	8.3678
MK	ATGAAG	172	174	-0.1435	2.328	0.065	8.3678
AN	GCTAAT	50	66	-0.3538	31.462	20.628	1.369
AN	GCTAAC	33	52	-0.3683	12.243	35.822	1.7106
AN	GCCAAT	71	98	-0.5708	2.15	0.785	1.7881
AN	GCCAAC	59	166	-1.825	11.112	37.406	13.3023
AN	GCAAAT	144	80	0.7393	6.182	4.302	7.8304
AN	GCAAAC	67	44	0.2357	-0.745	1.302	2.7531
AN	GCGAAT	60	27	0.4092	2.873	-0.148	4.7197
AN	GCGAAC	30	25	0.0209	-0.457	-0.614	1.1763
LN	TTAAAT	74	8	0.9173	-0.695	-0.036	11.3533
LN	TTAAAC	37	15	0.2813	0.192	-0.61	2.0344
LN	TTGAAT	187	107	0.9189	14.67	7.056	3.1076
LN	TTGAAC	87	99	-0.366	-0.042	2.178	2.7913
LN	CTTAAT	35	18	0.2047	50.731	54.932	1.4245
LN	CTTAAC	32	38	-0.1602	16.362	41.673	1.6945
LN	CTCAAT	88	103	-0.4164	-0.484	-0.347	3.1002
LN	CTCAAC	91	180	-1.6154	23.392	37.074	15.7823
LN	CTAAAT	45	17	0.3622	1.717	-0.298	2.5658
LN	CTAAAC	38	17	0.2632	-0.518	-0.44	1.811
LN	CTGAAT	110	50	0.7492	5.304	0.473	3.748
LN	CTGAAC	69	48	0.2017	4.096	-0.273	1.2049
RN	CGTAAT	18	32	-0.4421	23.967	10.902	3.5981
RN	CGTAAC	23	35	-0.4043	2.683	13.746	3.2078
RN	CGCAAT	26	31	-0.2235	0.183	-0.662	2.0674
RN	CGCAAC	23	53	-0.8951	-0.04	3.373	7.4659
RN	CGAAAT	83	28	1.2211	-0.631	-0.284	3.6642
RN	CGAAAC	48	27	0.4115	-0.817	-0.639	1.1226
RN	CGGAAT	33	14	0.4073	-0.599	2.571	1.3736
RN	CGGAAC	21	6	0.3385	-0.839	-0.242	1.5944
RN	AGAAAT	150	86	1.2418	8.924	25.993	1.5758
RN	AGAAAC	75	49	0.4573	0.317	-0.695	1.1087
RN	AGGAAT	43	11	0.7282	3.305	2.375	3.0434
RN	AGGAAC	22	5	0.3897	-0.012	-0.624	1.9936
KN	AAAAAT	341	111	1.1708	1.018	-1	21.8719
KN	AAAAAC	170	84	0.4052	0.153	3.823	3.8839
KN	AAGAAT	181	179	-0.1262	-0.655	-1.041	3.3889
KN	AAGAAC	95	214	-0.8137	0.477	1.737	26.0913
NN	AATAAT	156	93	0.4214	10.912	-0.868	2.9794
NN	AATAAC	81	48	0.2216	7.314	14.076	1.9086
NN	AACAAT	148	123	0.0653	7.051	2.108	1.2409
NN	AACAAC	105	136	-0.4225	14.359	4.916	5.028
DN	GATAAT	150	101	0.2972	7.518	4.822	4.0022
DN	GATAAC	68	90	-0.2954	12.847	14.027	2.0174
DN	GACAAT	138	105	0.1559	18.186	2.459	2.4757
DN	GACAAC	86	142	-0.6477	14.009	21.898	5.4113
FN	TTTAAT	106	38	0.5852	21.824	-0.544	3.1096
FN	TTTAAC	47	14	0.2898	26.762	12.87	2.2553
FN	TTCAAT	221	107	0.9244	42.287	-0.594	2.3611
FN	TTCAAC	130	141	-0.2874	19.094	6.125	9.3142
CN	TGTAAT	50	13	0.8774	3.551	2.173	3.1245
CN	TGTAAC	22	17	0.0652	5.91	1.915	1.01
CN	TGCAAT	78	41	0.7794	11.085	2	1.1846
CN	TGCAAC	38	42	-0.2467	0.652	1.426	3.1801
PN	CCTAAT	33	5	0.5124	9.339	3.262	3.8955
PN	CCTAAC	16	3	0.2361	9.147	7.492	1.8528
PN	CCCAAT	34	10	0.4241	-0.224	-0.679	2.3155
PN	CCCAAC	22	7	0.2631	0.08	-0.116	1.5679
PN	CCAAAT	155	128	0.1697	-0.2	1.462	1.9664
PN	CCAAAC	86	93	-0.3763	-0.746	5.081	3.675
PN	CCGAAT	80	50	0.4314	3.125	17.833	1.188
PN	CCGAAC	47	31	0.2187	1.451	1.258	1.0242
QN	CAAAAT	179	88	0.7801	-0.127	0.023	3.2941
QN	CAAAAC	114	106	-0.0681	-0.497	-0.411	2.8574
QN	CAGAAT	96	55	0.3301	-0.722	-0.711	1.3995
QN	CAGAAC	62	57	-0.0297	-0.297	-0.645	1.7994
SN	TCTAAT	56	11	0.7523	16.609	35.79	4.995
SN	TCTAAC	19	25	-0.1646	23.181	19.064	1.9868
SN	TCCAAT	81	56	0.2968	2.08	-0.184	1.1384
SN	TCCAAC	74	112	-0.9299	21.192	34.444	8.6925
SN	TCAAAT	168	59	1.7438	10.104	0.078	6.5923
SN	TCAAAC	86	42	0.6597	0.647	0.592	1.8638
SN	TCGAAT	86	59	0.3241	2.162	3.59	1.1471
SN	TCGAAC	40	42	-0.1366	-0.759	-0.661	1.9421
SN	AGTAAT	39	21	0.2606	11.321	-0.305	1.1288
SN	AGTAAC	34	13	0.332	0.976	5.517	1.6324
SN	AGCAAT	57	44	0.1182	-0.329	4.999	1.176
SN	AGCAAC	35	42	-0.2232	-0.186	1.343	2.4648
EN	GAAAAT	322	131	1.0632	2.662	-0.619	10.8428
EN	GAAAAC	167	108	0.2701	-0.771	1.302	1.3416
EN	GAGAAT	148	121	0.0617	0.543	-0.901	1.7594
EN	GAGAAC	83	139	-0.465	1.086	0.17	12.4895
TN	ACTAAT	56	37	0.2242	25.434	13.706	1.1246
TN	ACTAAC	40	30	0.094	8.569	20.263	1.0011
TN	ACCAAT	49	67	-0.4448	-0.556	-0.715	3.7689
TN	ACCAAC	62	110	-1.0297	14.749	14.815	9.6424
TN	ACAAAT	163	58	1.5724	12.865	0.742	8.3365
TN	ACAAAC	77	48	0.3614	-0.374	-0.71	1.3325
TN	ACGAAT	57	30	0.37	0.26	1.809	1.5989
TN	ACGAAC	27	14	0.1791	-0.586	0.66	1.153
GN	GGTAAT	29	11	0.2347	18.474	16.791	2.9361
GN	GGTAAC	19	21	-0.0705	6.139	10.136	0.8991
GN	GGCAAT	35	12	0.304	0.233	2.912	3.7886
GN	GGCAAC	28	28	-0.056	-0.457	-0.367	0.9695
GN	GGAAAT	232	219	-0.2527	14.711	4.308	1.7768
GN	GGAAAC	122	229	-1.9839	1.749	6.656	10.4118
GN	GGGAAT	33	14	0.2429	-0.724	-0.425	2.8938
GN	GGGAAC	16	5	0.1469	-0.23	2.255	2.1524
WN	TGGAAT	97	44	0.7813	0.085	-0.098	1.7531
WN	TGGAAC	47	37	0.0802	0.085	-0.098	1.7531
HN	CATAAT	61	19	0.8181	4.904	3.259	3.9109
HN	CATAAC	22	23	-0.0879	11.832	3.362	1.3351
HN	CACAAT	69	52	0.2018	5.074	4.881	1.0932
HN	CACAAC	60	55	-0.0565	25.616	5.274	1.6852
YN	TATAAT	94	35	0.693	5.928	0.852	3.5376
YN	TATAAC	48	20	0.3228	6.955	16.089	1.7242
YN	TACAAT	114	89	0.1603	2.103	3.309	1.6192
YN	TACAAC	97	89	-0.0575	22.706	2.464	2.7442
IN	ATTAAT	108	57	0.518	32.848	4.604	1.8495
IN	ATTAAC	53	33	0.1851	23.095	28.137	1.0824
IN	ATCAAT	163	118	0.3426	38.219	4.896	1.2945
IN	ATCAAC	105	152	-0.823	29.932	29.038	11.8813
IN	ATAAAT	87	14	0.8556	2.332	4.284	9.2925
IN	ATAAAC	38	7	0.3616	-0.567	-0.775	3.8305
VN	GTTAAT	77	56	0.1816	19.778	18.801	1.5768
VN	GTTAAC	34	48	-0.2864	20.425	27.112	1.902
VN	GTCAAT	91	93	-0.2079	2.814	-0.163	1.3221
VN	GTCAAC	69	148	-1.3781	12.375	19.25	11.0209
VN	GTAAAT	61	29	0.3858	-0.664	-0.192	3.1865
VN	GTAAAC	40	23	0.1903	-0.33	-0.619	1.7407
VN	GTGAAT	115	60	0.6435	7.587	0.98	4.597
VN	GTGAAC	79	64	0.0832	11.114	3.089	1.2883
MN	ATGAAT	169	68	0.8194	-0.739	-0.062	4.0211
MN	ATGAAC	98	84	0.0198	-0.739	-0.062	4.0211
AD	GCTGAT	146	251	-1.663	10.393	23.389	2.1333
AD	GCTGAC	60	119	-0.8978	-0.476	-0.694	2.1703
AD	GCCGAT	52	139	-1.2632	0.245	-0.792	5.02
AD	GCCGAC	44	100	-0.8306	2.452	0.205	2.6863
AD	GCAGAT	72	64	-0.0116	18.018	5.144	3.1354
AD	GCAGAC	52	29	0.2245	0.279	8.742	5.21
AD	GCGGAT	63	42	0.1792	2.394	-0.212	4.8127
AD	GCGGAC	27	6	0.2391	-0.475	8.197	5.9707
LD	TTAGAT	46	16	0.3755	8.77	-0.51	4.3815
LD	TTAGAC	29	7	0.2843	0.222	0.75	4.0046
LD	TTGGAT	154	144	-0.138	2.065	4.528	1.3978
LD	TTGGAC	73	81	-0.2619	-0.08	-0.182	1.2592
LD	CTTGAT	100	141	-0.8222	2.697	0.45	2.9655
LD	CTTGAC	68	110	-0.7769	-0.075	0.423	3.5559
LD	CTCGAT	71	121	-0.906	0.237	1.328	4.3539
LD	CTCGAC	64	119	-0.9699	8.019	5.683	5.1925
LD	CTAGAT	43	14	0.3657	2.608	0.41	4.4177
LD	CTAGAC	26	10	0.1975	-0.495	-0.242	2.4827
LD	CTGGAT	107	44	0.7687	4.35	2.552	7.672
LD	CTGGAC	49	28	0.2309	0.142	1.348	2.3645
RD	CGTGAT	60	104	-1.4663	1.193	-0.739	3.2324
RD	CGTGAC	31	114	-2.4774	0.678	22.5	11.9092
RD	CGCGAT	23	44	-0.68	-0.503	0.653	2.0799
RD	CGCGAC	10	33	-0.6915	-0.339	-0.836	3.2747
RD	CGAGAT	74	23	1.1956	-0.11	2.742	9.1613
RD	CGAGAC	24	13	0.2296	1.364	3.258	1.8842
RD	CGGGAT	37	8	0.6977	1.12	0.255	6.1202
RD	CGGGAC	13	10	0.04	-0.685	-0.307	0.9436
RD	AGAGAT	87	73	0.0941	-0.461	-0.567	1.9689
RD	AGAGAC	34	39	-0.2621	1.284	0.721	1.0171
RD	AGGGAT	23	8	0.3473	-0.75	-0.686	2.8466
RD	AGGGAC	11	4	0.1611	-0.658	-0.413	1.5553
KD	AAAGAT	217	176	0.0951	1.815	-0.75	8.2536
KD	AAAGAC	98	115	-0.1931	1.544	-0.7	1.3745
KD	AAGGAT	175	280	-0.841	11.111	-0.335	2.8486
KD	AAGGAC	69	158	-0.648	-0.673	-0.439	5.4428
ND	AATGAT	212	130	0.5434	-0.407	0	3.7792
ND	AATGAC	100	87	0.0068	-0.716	0.192	1.2192
ND	AACGAT	93	106	-0.2375	4.74	1.165	2.6585
ND	AACGAC	78	75	-0.0641	3.705	-0.643	1.388
DD	GATGAT	252	246	-0.1813	-0.65	0.296	2.1282
DD	GATGAC	130	124	-0.0724	-0.482	2.701	1.6646
DD	GACGAT	124	138	-0.2121	-0.8	-0.185	1.2526
DD	GACGAC	53	114	-0.4895	0.029	1.221	5.3695
FD	TTTGAT	226	129	0.5589	3.533	9.88	7.8736
FD	TTTGAC	113	86	0.1058	1.052	9.198	1.7317
FD	TTCGAT	143	183	-0.4652	3.307	8.814	3.8456
FD	TTCGAC	67	113	-0.4381	1.989	3.968	5.1987
CD	TGTGAT	90	64	0.362	2.767	11.239	1.1179
CD	TGTGAC	44	31	0.184	0.567	0.358	1.0044
CD	TGCGAT	38	37	-0.0891	7.328	5.571	1.3127
CD	TGCGAC	29	20	0.1317	-0.784	4.535	0.9315
PD	CCTGAT	76	50	0.3273	4.078	14.155	2.4014
PD	CCTGAC	38	24	0.1833	1.476	1.542	1.6767
PD	CCCGAT	51	22	0.4467	12.817	1.125	3.6976
PD	CCCGAC	21	20	-0.0311	0.606	8.975	0.8998
PD	CCAGAT	88	155	-1.5299	24.068	4.913	7.0544
PD	CCAGAC	56	92	-0.8431	2.095	5.608	3.5493
PD	CCGGAT	87	46	0.5956	8.613	0.808	4.2678
PD	CCGGAC	21	24	-0.1098	0.983	-0.636	0.9687
QD	CAAGAT	117	108	-0.0795	1.149	-0.395	1.2848
QD	CAAGAC	67	81	-0.3278	-0.54	0.281	1.5184
QD	CAGGAT	68	63	-0.0496	-0.713	-0.707	1.1506
QD	CAGGAC	39	38	-0.056	0.142	-0.551	1.0143
SD	TCTGAT	102	115	-0.4697	-0.702	1.429	1.6457
SD	TCTGAC	44	63	-0.4488	-0.408	-0.654	2.141
SD	TCCGAT	76	93	-0.4844	1.204	1.417	1.8571
SD	TCCGAC	39	69	-0.6398	0.584	2.861	3.4579
SD	TCAGAT	100	35	0.9688	3.409	20.908	8.0935
SD	TCAGAC	25	30	-0.1485	11.823	5.907	1.1312
SD	TCGGAT	100	68	0.3621	10.432	-0.741	2.299
SD	TCGGAC	31	46	-0.3459	-0.561	-0.54	1.8926
SD	AGTGAT	91	55	0.456	2.001	1.666	2.8785
SD	AGTGAC	54	36	0.2088	5.431	1.932	1.6874
SD	AGCGAT	33	36	-0.1298	4.81	1.146	1.0848
SD	AGCGAC	22	34	-0.2704	-0.497	-0.39	1.6938
ED	GAAGAT	314	247	0.1775	2.661	1.901	6.392
ED	GAAGAC	141	145	-0.1336	-0.718	-0.68	1.3156
ED	GAGGAT	147	202	-0.4574	0.122	-0.323	2.7991
ED	GAGGAC	57	115	-0.4069	2.902	1.096	5.1075
TD	ACTGAT	156	130	0.1236	18.137	6.819	1.5699
TD	ACTGAC	55	58	-0.1773	-0.667	-0.217	1.1892
TD	ACCGAT	43	83	-0.8224	0.164	-0.786	4.9726
TD	ACCGAC	39	76	-0.7589	3.81	2.797	4.6578
TD	ACAGAT	69	36	0.445	14.546	6.405	3.163
TD	ACAGAC	33	26	0.0534	6.713	2.883	1.0743
TD	ACGGAT	62	32	0.4062	2.554	-0.399	2.9625
TD	ACGGAC	29	16	0.1713	0.03	-0.495	1.5934
GD	GGTGAT	68	69	-0.1409	-0.43	-0.557	2.6015
GD	GGTGAC	49	47	-0.0606	9.109	-0.677	2.3402
GD	GGCGAT	41	33	0.0445	-0.828	-0.351	2.8176
GD	GGCGAC	24	30	-0.1347	-0.103	0.42	1.0839
GD	GGAGAT	149	294	-2.4575	1.665	-0.649	3.4827
GD	GGAGAC	84	188	-1.7203	-0.674	-0.75	3.6202
GD	GGGGAT	22	23	-0.0558	1.516	-0.117	1.296
GD	GGGGAC	11	6	0.0549	0.046	1.571	1.6757
WD	TGGGAT	73	78	-0.2637	-0.618	0.687	0.9635
WD	TGGGAC	38	38	-0.0882	-0.618	0.686	0.9635
HD	CATGAT	63	62	-0.1651	0.539	0.69	1.0543
HD	CATGAC	41	22	0.3414	0.28	2.677	2.4722
HD	CACGAT	42	55	-0.4444	-0.364	-0.663	1.5423
HD	CACGAC	29	36	-0.2585	0.517	-0.629	1.1604
YD	TATGAT	141	95	0.3465	-0.347	-0.502	4.381
YD	TATGAC	72	55	0.0984	-0.246	-0.772	1.786
YD	TACGAT	93	122	-0.489	-0.208	-0.534	2.2559
YD	TACGAC	45	85	-0.5506	-0.431	-0.597	4.2296
ID	ATTGAT	283	214	0.3395	6.858	3.035	2.6713
ID	ATTGAC	108	108	-0.132	0.022	-0.298	1.3773
ID	ATCGAT	124	143	-0.3402	-0.765	5.942	2.3663
ID	ATCGAC	74	138	-0.7261	0.644	2.892	8.1627
ID	ATAGAT	61	8	0.4518	6.835	-0.035	10.118
ID	ATAGAC	30	2	0.2414	3.294	2.882	6.4402
VD	GTTGAT	172	186	-0.431	0.106	-0.777	1.8541
VD	GTTGAC	72	125	-0.7582	-0.229	-0.55	2.4753
VD	GTCGAT	84	162	-1.0827	-0.768	-0.387	4.0722
VD	GTCGAC	45	111	-0.8768	-0.482	0.459	5.0323
VD	GTAGAT	53	32	0.1775	2.824	1.686	3.5741
VD	GTAGAC	24	20	0.0128	1.824	0.711	1.317
VD	GTGGAT	115	85	0.1943	1.104	-0.558	4.6806
VD	GTGGAC	56	55	-0.0722	-0.158	-0.692	1.4824
MD	ATGGAT	186	156	0.0608	0.743	0.418	1.6063
MD	ATGGAC	75	84	-0.1557	0.743	0.418	1.6063
AF	GCTTTT	76	49	0.283	3.73	1.417	1.9808
AF	GCTTTC	52	134	-1.4172	9.952	1.179	13.1549
AF	GCCTTT	24	16	0.0809	10.011	7.501	1.0938
AF	GCCTTC	36	72	-0.6482	0.355	8.425	4.9263
AF	GCATTT	163	58	1.3619	23.55	9.148	12.6177
AF	GCATTC	117	111	-0.1346	5.52	17.483	1.2567
AF	GCGTTT	63	16	0.6292	7.285	0.074	6.8869
AF	GCGTTC	29	52	-0.4259	0.477	13.884	3.1443
LF	TTATTT	111	10	1.4837	5.216	1.396	10.345
LF	TTATTC	83	10	1.0666	3.779	-0.368	6.4325
LF	TTGTTT	92	17	1.0817	9.583	4.862	4.7298
LF	TTGTTC	101	90	-0.0242	0.033	0.569	5.5787
LF	CTTTTT	89	36	0.7143	6.416	0.269	1.2792
LF	CTTTTC	130	123	-0.1528	5.72	1.833	8.6498
LF	CTCTTT	53	16	0.5177	6.282	6.659	1.5999
LF	CTCTTC	84	91	-0.2945	1.819	-0.595	8.1648
LF	CTATTT	78	13	0.9411	2.312	2.725	4.5715
LF	CTATTC	67	18	0.6923	4.957	0.187	2.203
LF	CTGTTT	64	17	0.6646	3.56	-0.705	2.1717
LF	CTGTTC	68	51	0.1467	-0.576	0.816	2.4171
RF	CGTTTT	46	28	0.3769	-0.811	0.068	1.0555
RF	CGTTTC	33	67	-1.1623	-0.009	4.943	8.0743
RF	CGCTTT	18	5	0.3294	0.606	5.234	1.5135
RF	CGCTTC	21	59	-1.2394	-0.642	2.82	9.6832
RF	CGATTT	79	26	1.3218	2.705	6.906	3.8654
RF	CGATTC	59	44	0.2364	-0.205	3.744	1.1217
RF	CGGTTT	29	1	0.7461	-0.499	0.595	5.5961
RF	CGGTTC	15	9	0.1269	1.086	-0.655	0.7938
RF	AGATTT	97	37	1.4679	0.097	2.393	3.5795
RF	AGATTC	65	53	0.1222	0.347	1.283	1.3326
RF	AGGTTT	20	1	0.5051	-0.427	-0.121	3.6442
RF	AGGTTC	18	11	0.1461	-0.492	1.168	0.8315
KF	AAATTT	189	50	0.9125	0.95	-0.743	15.8159
KF	AAATTC	175	160	-0.0515	-0.754	2.908	2.0665
KF	AAGTTT	132	73	0.3371	-0.56	-0.677	2.5892
KF	AAGTTC	118	189	-0.6742	1.534	-0.079	13.6087
NF	AATTTT	173	32	1.1516	0.54	1.417	14.6267
NF	AATTTC	143	79	0.4464	0.537	9.888	1.3493
NF	AACTTT	147	77	0.4994	12.088	9.244	1.5524
NF	AACTTC	89	150	-0.6921	-0.607	4.62	19.3452
DF	GATTTT	273	106	1.0775	15.382	5.65	13.2574
DF	GATTTC	162	166	-0.1933	2.612	5.468	3.7445
DF	GACTTT	102	69	0.1652	-0.513	4.714	1.2896
DF	GACTTC	68	114	-0.4391	2.998	0.626	8.6759
FF	TTTTTT	155	13	1.1402	2.517	1.006	13.5285
FF	TTTTTC	209	42	1.3105	9.31	1.705	7.697
FF	TTCTTT	126	54	0.524	5.824	-0.648	1.1423
FF	TTCTTC	158	166	-0.2545	2.708	5.212	24.4561
CF	TGTTTT	76	13	1.2151	-0.594	-0.501	4.4786
CF	TGTTTC	72	31	0.728	-0.161	0.057	1.019
CF	TGCTTT	57	19	0.7018	-0.172	-0.802	1.3186
CF	TGCTTC	55	55	-0.1533	-0.644	0.326	6.3381
PF	CCTTTT	25	6	0.394	4.124	-0.278	2.3535
PF	CCTTTC	28	12	0.3107	0.969	2.037	1.409
PF	CCCTTT	8	1	0.1488	6.232	0.872	1.3183
PF	CCCTTC	15	7	0.1523	-0.181	0.988	0.9503
PF	CCATTT	143	69	1.3957	8.652	1.04	3.5878
PF	CCATTC	96	163	-1.95	-0.393	2.391	17.5672
PF	CCGTTT	52	12	0.8314	-0.203	-0.795	4.5741
PF	CCGTTC	35	20	0.2646	-0.444	1.462	1.1023
QF	CAATTT	139	53	0.839	-0.676	-0.435	7.6662
QF	CAATTC	124	159	-0.612	-0.468	1.772	7.3007
QF	CAGTTT	68	35	0.3	-0.582	-0.524	2.1591
QF	CAGTTC	62	63	-0.1051	-0.682	2.127	1.6324
SF	TCTTTT	70	13	0.984	2.323	6.308	4.6766
SF	TCTTTC	47	66	-0.504	8.695	0.408	6.9392
SF	TCCTTT	20	6	0.2347	20.845	8.542	1.1526
SF	TCCTTC	46	57	-0.3388	-0.513	-0.599	5.0488
SF	TCATTT	157	43	1.9254	10.67	6.062	5.8853
SF	TCATTC	98	90	-0.0825	-0.74	9.209	4.2723
SF	TCGTTT	84	35	0.7863	4.314	4.198	1.5586
SF	TCGTTC	49	55	-0.2446	-0.572	-0.623	4.1712
SF	AGTTTT	100	22	1.336	9.969	2.204	5.3448
SF	AGTTTC	61	22	0.6405	-0.592	1.338	1.7112
SF	AGCTTT	39	13	0.4311	0.302	-0.591	1.4922
SF	AGCTTC	43	27	0.2178	-0.481	1.337	1.0611
EF	GAATTT	187	63	0.8518	-0.61	-0.569	14.0257
EF	GAATTC	125	167	-0.484	8.119	-0.804	5.886
EF	GAGTTT	149	85	0.3852	8.406	3.267	3.6358
EF	GAGTTC	89	150	-0.6069	-0.707	0.206	9.0801
TF	ACTTTT	109	46	0.8735	-0.63	1.101	1.8337
TF	ACTTTC	66	73	-0.2664	7.84	2.226	5.143
TF	ACCTTT	29	11	0.2542	6.505	6.087	1.1416
TF	ACCTTC	33	57	-0.4943	1.304	2.408	7.6822
TF	ACATTT	173	30	2.1441	13.31	0.159	13.2182
TF	ACATTC	112	85	0.2329	-0.13	9.42	2.3529
TF	ACGTTT	58	14	0.6494	0.29	0.11	3.1145
TF	ACGTTC	42	34	0.0499	-0.663	1.641	1.5943
GF	GGTTTT	71	28	0.5119	-0.761	-0.513	4.149
GF	GGTTTC	58	56	-0.0767	-0.667	0.072	1.2071
GF	GGCTTT	32	7	0.3147	2.077	1.167	3.8391
GF	GGCTTC	37	33	-0.0083	-0.737	-0.877	1.0152
GF	GGATTT	175	111	0.6345	-0.266	-0.702	3.0251
GF	GGATTC	162	274	-1.9712	-0.54	-0.106	18.7176
GF	GGGTTT	42	6	0.4607	0.224	-0.617	6.3926
GF	GGGTTC	41	13	0.343	2.316	-0.045	3.4296
WF	TGGTTT	56	22	0.6991	-0.639	0.492	1.7569
WF	TGGTTC	50	38	0.1508	-0.639	0.491	1.7569
HF	CATTTT	140	35	1.5336	17.148	0.418	11.828
HF	CATTTC	66	76	-0.3166	1.973	-0.171	4.1537
HF	CACTTT	51	22	0.3971	0.89	0.661	1.8031
HF	CACTTC	35	65	-0.5994	4.211	-0.12	7.7705
YF	TATTTT	171	26	1.5911	3.826	-0.555	11.0158
YF	TATTTC	117	67	0.457	-0.675	-0.251	1.8691
YF	TACTTT	101	34	0.7005	-0.342	-0.84	1.6644
YF	TACTTC	71	80	-0.2276	3.377	-0.28	10.1256
IF	ATTTTT	207	44	1.5095	3.362	-0.697	5.095
IF	ATTTTC	234	92	1.2426	3.422	3.994	1.2441
IF	ATCTTT	46	39	0.0147	24.187	-0.35	3.9815
IF	ATCTTC	98	137	-0.5604	-0.265	5.036	28.0926
IF	ATATTT	148	5	1.3697	11.647	-0.042	16.4038
IF	ATATTC	111	9	0.9696	9.489	-0.478	8.3111
VF	GTTTTT	171	56	1.3133	0.544	-0.677	6.679
VF	GTTTTC	131	104	0.1521	-0.788	5.269	1.9519
VF	GTCTTT	36	29	0.0359	16.699	2.072	1.1846
VF	GTCTTC	66	108	-0.7006	-0.639	-0.686	10.7407
VF	GTATTT	94	22	0.8447	4.542	2.215	6.1656
VF	GTATTC	96	52	0.4499	21.698	7.847	1.3716
VF	GTGTTT	76	24	0.5961	3.859	-0.674	3.3994
VF	GTGTTC	77	83	-0.2163	-0.453	3.307	3.8783
MF	ATGTTT	163	40	0.9664	0.078	1.281	12.7204
MF	ATGTTC	120	133	-0.2606	0.078	1.281	12.7204
AC	GCTTGT	48	25	0.7104	-0.079	0.437	1.6098
AC	GCTTGC	28	45	-0.8497	0.244	-0.652	3.6207
AC	GCCTGT	26	19	0.158	-0.467	-0.301	0.9012
AC	GCCTGC	26	22	0.0333	1.004	1.133	0.9453
AC	GCATGT	38	21	0.5122	0.5	0.476	1.2931
AC	GCATGC	32	23	0.2104	-0.151	-0.569	0.9444
AC	GCGTGT	23	14	0.2564	0.384	4.661	0.957
AC	GCGTGC	13	9	0.0998	-0.526	-0.731	0.7663
LC	TTATGT	33	4	1.2462	1.175	-0.282	3.1891
LC	TTATGC	31	5	1.1086	3.358	-0.324	2.4906
LC	TTGTGT	37	6	1.3215	0.437	5.044	2.8842
LC	TTGTGC	33	20	0.4467	-0.441	-0.455	0.9928
LC	CTTTGT	34	22	0.3906	0.785	-0.637	1.0885
LC	CTTTGC	43	23	0.735	1.498	0.792	0.9614
LC	CTCTGT	17	24	-0.4543	2.509	-0.364	3.2644
LC	CTCTGC	30	37	-0.5342	1.706	1.656	4.0756
LC	CTATGT	21	3	0.7703	-0.674	-0.677	1.9592
LC	CTATGC	20	5	0.6266	-0.092	-0.459	1.2591
LC	CTGTGT	21	8	0.5205	0.618	-0.74	0.9099
LC	CTGTGC	18	19	-0.1606	0.01	1.664	1.9342
RC	CGTTGT	15	15	-0.1554	-0.003	-0.714	1.4296
RC	CGTTGC	13	19	-0.6399	-0.529	-0.305	2.6146
RC	CGCTGT	6	4	0.1063	0.286	1.228	0.6105
RC	CGCTGC	1	8	-0.5998	2.784	0.125	2.8753
RC	CGATGT	25	7	1.2567	-0.724	-0.565	1.4499
RC	CGATGC	19	10	0.561	-0.662	-0.144	0.795
RC	CGGTGT	11	4	0.4755	-0.812	0.371	0.7612
RC	CGGTGC	10	3	0.4859	-0.513	-0.73	0.8055
RC	AGATGT	49	18	2.1028	3.837	1.691	1.5737
RC	AGATGC	35	18	1.0689	0.606	-0.602	0.9178
RC	AGGTGT	10	3	0.4859	-0.756	0.374	0.8055
RC	AGGTGC	2	0	0.1477	1.506	0.376	0.3849
KC	AAATGT	116	34	1.2772	-0.391	1.504	2.7713
KC	AAATGC	100	34	1.0126	0.68	-0.706	1.7205
KC	AAGTGT	62	27	0.5162	-0.716	1.204	1.0013
KC	AAGTGC	34	47	-0.324	2.821	-0.665	7.6331
NC	AATTGT	81	28	1.0177	-0.68	-0.639	2.3449
NC	AATTGC	57	15	0.8274	0.594	12.393	2.7581
NC	AACTGT	53	29	0.4134	-0.264	-0.639	0.9819
NC	AACTGC	44	55	-0.3882	-0.049	6.504	6.285
DC	GATTGT	68	46	0.3537	-0.535	1.491	1.062
DC	GATTGC	53	39	0.194	-0.388	1.471	1.0087
DC	GACTGT	37	22	0.271	-0.706	-0.841	1.0624
DC	GACTGC	34	31	-0.0307	0.25	-0.782	1.2032
FC	TTTTGT	77	10	1.353	-0.578	-0.506	4.0399
FC	TTTTGC	59	10	0.9817	-0.224	1.319	2.319
FC	TTCTGT	67	34	0.5823	-0.749	0.092	1.7962
FC	TTCTGC	65	42	0.3529	1.419	-0.546	3.6868
CC	TGTTGT	30	3	1.4782	-0.563	0.353	1.7859
CC	TGTTGC	26	3	1.2557	-0.853	2.191	1.4181
CC	TGCTGT	35	14	1.0587	2.457	4.752	1.0726
CC	TGCTGC	13	11	0.0254	1.668	-0.654	2.3756
PC	CCTTGT	13	3	0.5663	0.85	-0.6	0.9166
PC	CCTTGC	18	4	0.7945	-0.312	-0.618	1.1471
PC	CCCTGT	10	1	0.5238	-0.708	-0.386	1.1426
PC	CCCTGC	10	4	0.3215	-0.237	-0.233	0.6421
PC	CCATGT	43	18	1.3286	-0.343	1.229	0.9422
PC	CCATGC	28	36	-0.7715	1.316	-0.326	5.7369
PC	CCGTGT	31	7	1.3608	4.712	0.027	1.6363
PC	CCGTGC	20	8	0.6431	-0.092	-0.553	0.794
QC	CAATGT	54	29	0.6388	-0.202	0.589	0.9493
QC	CAATGC	55	27	0.7389	0.835	0.094	0.9934
QC	CAGTGT	36	11	0.7159	0.2	-0.258	1.6062
QC	CAGTGC	15	19	-0.2034	2.035	-0.646	2.3944
SC	TCTTGT	42	7	1.6585	-0.317	2.001	2.1913
SC	TCTTGC	32	11	0.9486	-0.651	2.235	0.8995
SC	TCCTGT	19	11	0.3148	0.151	-0.739	0.9981
SC	TCCTGC	21	13	0.3011	-0.582	-0.718	1.1491
SC	TCATGT	34	14	0.8793	1.932	-0.165	0.8764
SC	TCATGC	28	18	0.3644	1.321	-0.238	1.4186
SC	TCGTGT	27	10	0.7604	-0.647	-0.644	0.8341
SC	TCGTGC	19	15	0.0924	-0.556	-0.335	1.6646
SC	AGTTGT	36	7	1.3659	0.954	-0.542	1.6693
SC	AGTTGC	20	10	0.4191	-0.542	-0.31	0.8612
SC	AGCTGT	28	11	0.7536	2.141	1.809	0.8356
SC	AGCTGC	22	7	0.6834	1.16	-0.336	0.8345
EC	GAATGT	86	28	1.134	-0.504	-0.638	2.7631
EC	GAATGC	62	36	0.4393	-0.52	-0.848	1.0501
EC	GAGTGT	47	25	0.3878	-0.674	-0.681	0.959
EC	GAGTGC	38	36	-0.064	-0.789	-0.728	2.6
TC	ACTTGT	57	13	1.7024	0.3	-0.242	1.7991
TC	ACTTGC	46	21	0.8902	0.313	-0.635	1.018
TC	ACCTGT	18	11	0.2203	0.101	-0.406	1.0998
TC	ACCTGC	22	15	0.1976	-0.22	-0.227	1.4753
TC	ACATGT	50	14	1.3739	-0.385	-0.074	1.2345
TC	ACATGC	23	18	0.0999	6.899	0.177	1.9963
TC	ACGTGT	37	5	1.2634	6.015	-0.646	2.2797
TC	ACGTGC	14	8	0.1969	-0.224	-0.259	0.9007
GC	GGTTGT	24	12	0.3853	-0.374	-0.639	1.0643
GC	GGTTGC	32	13	0.6416	3.05	-0.258	1.5866
GC	GGCTGT	9	9	-0.0472	2.451	0.227	0.8472
GC	GGCTGC	9	6	0.0806	0.526	-0.131	0.679
GC	GGATGT	84	48	1.0932	1.198	-0.644	1.4905
GC	GGATGC	54	69	-0.9219	-0.406	-0.59	4.4985
GC	GGGTGT	18	2	0.5872	0.349	-0.384	2.7359
GC	GGGTGC	6	7	-0.074	0.756	0.483	0.8405
WC	TGGTGT	36	8	1.1088	-0.349	1.685	2.8398
WC	TGGTGC	24	23	-0.0919	-0.349	1.685	2.8398
HC	CATTGT	44	21	0.8138	-0.639	5.375	0.8848
HC	CATTGC	27	14	0.4479	0.585	-0.221	0.8545
HC	CACTGT	23	11	0.4244	-0.083	-0.491	0.7953
HC	CACTGC	32	13	0.6971	3.936	0.388	0.8825
YC	TATTGT	61	16	1.249	-0.293	-0.476	2.0541
YC	TATTGC	48	11	1.0358	-0.56	2.363	2.058
YC	TACTGT	44	21	0.5858	-0.617	-0.646	0.9339
YC	TACTGC	25	31	-0.3023	1.733	-0.008	5.0469
IC	ATTTGT	114	25	2.0312	1.437	-0.659	3.0172
IC	ATTTGC	77	43	0.6645	-0.6	0.369	2.2387
IC	ATCTGT	30	19	0.198	6.884	0.891	1.6259
IC	ATCTGC	45	38	0.0397	-0.522	-0.558	4.4199
IC	ATATGT	51	2	1.1575	1.611	-0.665	5.4708
IC	ATATGC	27	3	0.5602	-0.454	-0.693	1.8939
VC	GTTTGT	68	25	1.1908	-0.646	-0.284	1.7249
VC	GTTTGC	65	32	0.8597	0.894	0.547	1.0645
VC	GTCTGT	35	18	0.4364	-0.635	0.271	0.9203
VC	GTCTGC	25	30	-0.2777	-0.329	-0.628	3.0986
VC	GTATGT	29	6	0.6681	-0.59	-0.566	2.011
VC	GTATGC	27	11	0.4359	-0.543	-0.558	0.9785
VC	GTGTGT	30	15	0.3888	2.468	-0.649	0.8941
VC	GTGTGC	45	37	0.0847	1.508	14.811	1.9538
MC	ATGTGT	56	17	0.781	1.909	1.5	1.6763
MC	ATGTGC	65	38	0.4622	1.909	1.5	1.6763
AP	GCTCCT	56	26	0.6069	6.139	0.091	5.5582
AP	GCTCCC	20	25	-0.1959	-0.776	1.3	0.9175
AP	GCTCCA	154	320	-4.8569	19.21	36.274	10.1722
AP	GCTCCG	69	55	0.1447	17.334	1.139	2.7383
AP	GCCCCT	3	7	-0.1147	9.917	5.523	0.7534
AP	GCCCCC	4	2	0.0396	1.548	5.312	0.7534
AP	GCCCCA	50	92	-1.2645	-0.745	18.351	2.2398
AP	GCCCCG	10	12	-0.0848	2.153	6.235	0.7728
AP	GCACCT	26	14	0.2311	3.763	-0.64	2.4689
AP	GCACCC	12	4	0.1713	1.964	0.852	2.0379
AP	GCACCA	76	97	-0.797	4.07	-0.359	1.1838
AP	GCACCG	36	20	0.3039	0.049	-0.761	3.0536
AP	GCGCCT	15	10	0.0828	-0.728	1.014	1.3571
AP	GCGCCC	3	6	-0.0885	1.382	0.053	0.6557
AP	GCGCCA	17	26	-0.2913	8.597	2.505	0.9801
AP	GCGCCG	23	14	0.162	0.635	0.421	1.9625
LP	TTACCT	25	3	0.6399	-0.62	-0.583	3.5929
LP	TTACCC	13	0	0.3855	-0.724	-0.089	3.1048
LP	TTACCA	38	12	0.7211	5.219	0.011	2.4913
LP	TTACCG	24	3	0.6103	-0.757	-0.684	3.4004
LP	TTGCCT	25	13	0.3018	5.156	-0.531	1.0858
LP	TTGCCC	19	8	0.2929	-0.516	-0.641	1.1737
LP	TTGCCA	57	57	-0.2371	13.732	13.449	1.7812
LP	TTGCCG	34	15	0.5011	0.744	0.448	1.5233
LP	CTTCCT	54	36	0.384	3.359	8.836	1.0935
LP	CTTCCC	34	17	0.4334	8.355	1.86	1.2946
LP	CTTCCA	192	237	-2.3206	61.165	55.717	10.4125
LP	CTTCCG	58	35	0.5365	4.093	0.721	1.237
LP	CTCCCT	15	9	0.1405	2.579	2.718	0.8229
LP	CTCCCC	10	4	0.1613	-0.316	2.456	0.8771
LP	CTCCCA	48	88	-1.5524	1.917	9.012	7.8215
LP	CTCCCG	15	16	-0.0962	2.126	1.882	1.0921
LP	CTACCT	30	2	0.822	5.403	-0.609	5.2576
LP	CTACCC	12	1	0.3221	-0.216	-0.534	2.1227
LP	CTACCA	50	15	0.9755	-0.51	-0.341	3.2778
LP	CTACCG	24	5	0.5427	0.145	-0.391	2.5315
LP	CTGCCT	22	3	0.551	-0.111	0.981	3.0218
LP	CTGCCC	16	5	0.3054	-0.36	-0.575	1.3756
LP	CTGCCA	48	47	-0.1659	3.063	-0.324	1.5543
LP	CTGCCG	16	9	0.1701	2.641	-0.621	0.8672
RP	CGTCCT	21	10	0.5914	1.635	-0.669	1.1474
RP	CGTCCC	8	12	-0.3502	-0.588	2.555	1.2617
RP	CGTCCA	46	77	-2.576	1.306	-0.672	6.1023
RP	CGTCCG	35	16	1.0325	20.495	-0.678	1.5791
RP	CGCCCT	10	5	0.2649	-0.015	-0.548	0.7935
RP	CGCCCC	9	4	0.2735	4.945	-0.629	0.8071
RP	CGCCCA	19	33	-1.148	-0.724	0.313	2.9903
RP	CGCCCG	15	15	-0.1297	2.576	3.383	0.967
RP	CGACCT	20	7	0.7406	-0.721	0.582	1.5153
RP	CGACCC	13	0	0.8011	0.039	0.213	3.2046
RP	CGACCA	38	22	0.7958	0.947	0.133	1.1874
RP	CGACCG	21	8	0.7319	-0.723	-0.157	1.4397
RP	CGGCCT	11	4	0.3968	0.253	2.657	1.0177
RP	CGGCCC	4	1	0.1762	-0.704	-0.596	0.6435
RP	CGGCCA	19	12	0.3276	-0.673	-0.241	0.8791
RP	CGGCCG	10	3	0.4054	-0.564	-0.448	1.0872
RP	AGACCT	15	8	0.3622	3.37	-0.692	0.9
RP	AGACCC	11	2	0.5373	-0.376	0.616	1.536
RP	AGACCA	52	50	-0.309	1.594	0.209	1.4529
RP	AGACCG	15	7	0.4325	4.938	0.553	0.9951
RP	AGGCCT	7	6	0.0098	-0.779	12.625	0.6701
RP	AGGCCC	3	1	0.1146	-0.519	-0.389	0.4958
RP	AGGCCA	14	5	0.5114	-0.258	-0.548	1.1896
RP	AGGCCG	1	6	-0.36	4.251	8.597	1.609
KP	AAACCT	83	19	0.9228	3.777	-0.763	11.1257
KP	AAACCC	31	19	0.1404	-0.654	2.572	1.5471
KP	AAACCA	113	129	-0.513	7.967	-0.239	1.6104
KP	AAACCG	65	12	0.7721	-0.735	4.219	10.0598
KP	AAGCCT	51	38	0.1154	3.63	0.232	1.4549
KP	AAGCCC	18	13	0.0478	-0.672	-0.119	0.9988
KP	AAGCCA	88	211	-2.296	-0.722	-0.735	17.8803
KP	AAGCCG	54	54	-0.114	1.787	1.648	1.0926
NP	AATCCT	60	25	0.5677	-0.645	0.132	3.3521
NP	AATCCC	32	8	0.4124	-0.331	-0.209	3.4804
NP	AATCCA	140	174	-1.0529	-0.757	11.418	5.1596
NP	AATCCG	71	41	0.4371	0.697	3.065	2.0845
NP	AACCCT	34	10	0.4073	-0.768	3.391	3.1773
NP	AACCCC	15	5	0.1676	-0.561	1.666	1.5223
NP	AACCCA	63	99	-0.8993	2.463	9.836	5.169
NP	AACCCG	35	21	0.1993	-0.692	0.324	1.3279
DP	GATCCT	62	36	0.3727	-0.258	1.202	2.8879
DP	GATCCC	36	15	0.3362	0.929	-0.633	3.049
DP	GATCCA	138	208	-1.7645	-0.712	3.133	6.0016
DP	GATCCG	74	54	0.221	2.141	5.237	2.0139
DP	GACCCT	12	9	0.0309	5.333	2.346	0.8634
DP	GACCCC	12	11	-0.0097	-0.555	-0.59	0.7916
DP	GACCCA	47	79	-0.7665	4.528	12.465	3.0414
DP	GACCCG	37	14	0.3743	0.997	2.401	3.4739
FP	TTTCCT	53	7	0.9013	-0.513	-0.517	5.8859
FP	TTTCCC	34	5	0.5666	1.946	-0.677	3.6428
FP	TTTCCA	131	28	1.9835	-0.182	12.55	9.9758
FP	TTTCCG	43	7	0.7011	0.837	0.378	4.2045
FP	TTCCCT	33	27	0.0443	0.668	0.49	1.2033
FP	TTCCCC	16	12	0.0464	-0.035	-0.745	0.8588
FP	TTCCCA	103	170	-1.8189	-0.839	4.456	23.064
FP	TTCCCG	47	34	0.1648	-0.604	-0.172	1.1126
CP	TGTCCT	19	6	0.5705	-0.365	-0.847	1.2714
CP	TGTCCC	14	3	0.4964	-0.154	-0.776	1.391
CP	TGTCCA	53	26	1.0958	-0.734	2.483	1.2617
CP	TGTCCG	27	2	1.1599	-0.089	2.69	4.1569
CP	TGCCCT	11	8	0.0881	0.8	-0.61	0.7488
CP	TGCCCC	5	3	0.0741	0.466	-0.45	0.5455
CP	TGCCCA	46	62	-1.1589	-0.501	2.262	6.3233
CP	TGCCCG	22	13	0.3367	-0.15	-0.053	0.8399
PP	CCTCCT	32	2	0.7596	-0.5	0.044	4.7654
PP	CCTCCC	12	3	0.2193	-0.329	-0.584	1.0826
PP	CCTCCA	102	44	1.3246	10.288	2.858	2.0239
PP	CCTCCG	32	6	0.643	-0.699	-0.59	2.7284
PP	CCCCCT	10	1	0.2264	0.425	0.024	1.4439
PP	CCCCCC	4	1	0.0731	0.195	-0.568	0.5466
PP	CCCCCA	15	11	0.0628	8.017	0.875	0.851
PP	CCCCCG	11	5	0.1354	0.248	-0.332	0.7368
PP	CCACCT	64	15	1.1986	-0.072	5.269	3.9478
PP	CCACCC	22	8	0.3291	2.503	3.659	1.1472
PP	CCACCA	236	252	-1.3125	2.79	3.378	16.2655
PP	CCACCG	58	49	0.0543	1.183	-0.436	1.7877
PP	CCGCCT	22	5	0.4166	0.803	-0.487	1.7503
PP	CCGCCC	20	1	0.482	0.358	0.229	3.2476
PP	CCGCCA	57	32	0.5242	1.63	1.145	1.0668
PP	CCGCCG	35	8	0.6614	-0.433	-0.778	2.4696
QP	CAACCT	38	27	0.1851	-0.653	2.06	1.1911
QP	CAACCC	15	12	0.0338	0.456	-0.608	0.8258
QP	CAACCA	97	101	-0.4664	-0.668	5.751	1.505
QP	CAACCG	32	18	0.2945	1.465	1.301	1.5364
QP	CAGCCT	21	12	0.1878	-0.723	-0.455	1.2052
QP	CAGCCC	6	10	-0.1387	0.785	2.107	1.0176
QP	CAGCCA	71	80	-0.5191	6.6	0.842	1.6828
QP	CAGCCG	28	17	0.2211	0.392	-0.336	1.2907
SP	TCTCCT	45	15	1.0956	6.412	0.357	2.1126
SP	TCTCCC	19	6	0.4775	0.239	-0.837	1.2894
SP	TCTCCA	100	124	-1.6258	11.002	27.588	7.8882
SP	TCTCCG	54	9	1.7177	11.551	0.919	5.0835
SP	TCCCCT	17	5	0.4437	-0.649	0.365	1.2785
SP	TCCCCC	4	2	0.0675	1.417	0.341	0.4993
SP	TCCCCA	39	34	0.009	-0.086	5.005	1.4192
SP	TCCCCG	18	7	0.3934	-0.626	0.493	1.0451
SP	TCACCT	32	11	0.7641	-0.319	-0.381	1.625
SP	TCACCC	7	1	0.2301	5.244	1.342	1.0099
SP	TCACCA	83	65	0.3488	-0.325	-0.451	1.5247
SP	TCACCG	40	23	0.5409	-0.63	5.749	1.0085
SP	TCGCCT	16	5	0.4045	-0.165	-0.097	1.1739
SP	TCGCCC	11	3	0.2977	-0.617	-0.345	1.0284
SP	TCGCCA	32	39	-0.4898	4.013	1.588	2.7172
SP	TCGCCG	22	11	0.3714	-0.614	-0.721	0.9301
SP	AGTCCT	23	9	0.5002	-0.596	1.209	1.1724
SP	AGTCCC	9	3	0.2191	-0.465	-0.613	0.8158
SP	AGTCCA	34	28	0.0814	3.434	-0.386	1.207
SP	AGTCCG	19	5	0.5223	-0.258	-0.466	1.5043
SP	AGCCCT	17	6	0.399	-0.52	-0.475	1.1006
SP	AGCCCC	12	7	0.1578	1.19	2.666	0.7326
SP	AGCCCA	33	20	0.4004	-0.585	4.7	0.9466
SP	AGCCCG	14	9	0.1468	-0.607	-0.471	0.7691
EP	GAACCT	40	12	0.4861	0.722	1.336	4.8248
EP	GAACCC	16	8	0.127	2.278	0.328	1.4464
EP	GAACCA	91	94	-0.299	8.658	16.957	1.1773
EP	GAACCG	36	9	0.4754	4.412	11.093	5.0564
EP	GAGCCT	37	17	0.3253	1.151	-0.195	2.8814
EP	GAGCCC	34	25	0.1014	18.735	12.326	1.3806
EP	GAGCCA	89	205	-2.6737	3.294	24.811	15.4533
EP	GAGCCG	55	45	0.0681	6.81	6.95	1.4307
TP	ACTCCT	44	20	0.6449	1.282	-0.316	2.4621
TP	ACTCCC	21	14	0.1532	-0.072	0.918	1.0092
TP	ACTCCA	118	153	-1.7181	10.849	11.86	4.2071
TP	ACTCCG	39	32	0.0764	-0.634	2.285	1.0296
TP	ACCCCT	9	6	0.0657	1.957	2.367	0.7456
TP	ACCCCC	7	4	0.0742	-0.511	0.972	0.7202
TP	ACCCCA	34	61	-1.0819	-0.031	8.236	3.8053
TP	ACCCCG	13	11	0.0139	-0.157	2.066	0.7884
TP	ACACCT	47	19	0.7709	1.052	2.349	3.053
TP	ACACCC	14	6	0.2178	0.475	-0.553	1.2399
TP	ACACCA	83	70	0.0967	0.346	-0.498	1.1743
TP	ACACCG	37	24	0.2931	-0.547	1.835	1.2965
TP	ACGCCT	10	6	0.0961	0.8	-0.421	0.8173
TP	ACGCCC	7	10	-0.134	-0.632	7.051	0.9232
TP	ACGCCA	24	16	0.1751	3.162	4.746	1.0593
TP	ACGCCG	17	11	0.1356	-0.676	0.105	0.957
GP	GGTCCT	33	12	0.6326	5.994	0.503	3.0933
GP	GGTCCC	13	6	0.2017	0.085	-0.364	1.2633
GP	GGTCCA	59	66	-0.5325	2.152	1.809	1.251
GP	GGTCCG	15	5	0.3045	0.174	2.184	1.8065
GP	GGCCCT	9	3	0.1827	-0.037	-0.491	1.2501
GP	GGCCCC	11	3	0.2482	1.777	-0.571	1.6311
GP	GGCCCA	30	33	-0.2499	-0.841	-0.012	1.032
GP	GGCCCG	12	9	0.0569	-0.683	-0.098	0.8379
GP	GGACCT	36	32	-0.016	2.823	-0.623	1.0368
GP	GGACCC	19	17	-0.0126	0.193	-0.753	0.8869
GP	GGACCA	139	206	-3.1407	-0.945	0.296	6.2762
GP	GGACCG	25	21	0.0345	5.486	7.625	0.9817
GP	GGGCCT	15	5	0.3045	1.813	1.063	1.8065
GP	GGGCCC	8	3	0.15	1.066	0.785	1.0759
GP	GGGCCA	31	27	0.0069	0.731	9.562	1.0135
GP	GGGCCG	8	6	0.0379	-0.298	0.561	0.7261
WP	TGGCCT	15	5	0.5249	-0.597	-0.736	1.206
WP	TGGCCC	6	4	0.0812	-0.306	-0.395	0.5842
WP	TGGCCA	39	40	-0.3732	-0.686	-0.438	2.6158
WP	TGGCCG	19	5	0.7507	-0.368	-0.006	1.7738
HP	CATCCT	26	13	0.3805	-0.589	-0.461	1.677
HP	CATCCC	12	11	-0.0185	-0.51	2.41	0.7718
HP	CATCCA	81	105	-1.3188	1.316	13.204	3.0753
HP	CATCCG	37	23	0.3668	0.645	2.509	1.5242
HP	CACCCT	12	8	0.098	0.646	-0.064	0.8552
HP	CACCCC	5	6	-0.0627	0.651	-0.704	0.6625
HP	CACCCA	33	33	-0.1576	1.702	24.744	0.9993
HP	CACCCG	23	13	0.2784	-0.201	-0.368	1.339
YP	TATCCT	32	11	0.5351	-0.429	-0.686	2.2253
YP	TATCCC	22	6	0.4169	0.207	-0.651	2.0921
YP	TATCCA	105	94	-0.0602	3.077	10.433	1.5511
YP	TATCCG	53	22	0.7677	6.502	2.373	2.5427
YP	TACCCT	14	7	0.1655	4.902	1.895	0.9324
YP	TACCCC	10	3	0.1809	-0.201	1.553	1.1102
YP	TACCCA	48	75	-1.0319	2.928	5.486	5.3776
YP	TACCCG	25	19	0.0917	-0.596	-0.745	0.9003
IP	ATTCCT	90	32	1.1088	3.72	3.221	3.1823
IP	ATTCCC	54	13	0.8118	7.87	-0.69	3.6246
IP	ATTCCA	201	195	-0.4425	3.646	13.295	7.3087
IP	ATTCCG	64	41	0.3574	0.271	2.895	1.0772
IP	ATCCCT	24	12	0.2138	2.698	1.62	0.9552
IP	ATCCCC	11	5	0.1098	1.242	1.688	0.7621
IP	ATCCCA	75	93	-0.6433	0.973	14.563	5.9524
IP	ATCCCG	32	21	0.1669	-0.185	0.985	0.9444
IP	ATACCT	31	2	0.5951	-0.208	-0.483	4.8299
IP	ATACCC	13	0	0.2694	-0.642	-0.309	2.8029
IP	ATACCA	49	7	0.8499	2.106	-0.234	5.1772
IP	ATACCG	20	2	0.3672	1.275	-0.544	2.771
VP	GTTCCT	56	44	0.1551	2.335	11.242	1.6524
VP	GTTCCC	30	15	0.3433	2.759	-0.604	2.2983
VP	GTTCCA	144	208	-2.4808	18.005	10.135	3.6773
VP	GTTCCG	44	28	0.3214	-0.676	-0.337	2.1183
VP	GTCCCT	16	8	0.1831	0.459	4.798	1.4986
VP	GTCCCC	10	9	-0.007	-0.671	-0.513	0.7714
[truncated: 1,905 more rows]

## Sheet: A. thaliana
dipeptide	bicodon	occurrences in low PA sample	occurrences in high PA sample	pause propensity	chi²_L	chi²_H	Fisher's exact test log(p-value)
A*	GCTTAA	5	18	-4.048	-0.041	3.787	0.793
A*	GCTTGA	5	19	-4.3472	-0.561	1.3	0.8504
A*	GCTTAG	5	5	-0.159	2.06	-0.631	1.0925
A*	GCCTAA	0	11	-3.2907	0.147	11.1	1.7078
A*	GCCTGA	0	2	-0.5983	0.802	0.242	0.2902
A*	GCCTAG	0	1	-0.2992	-0.039	-0.486	0.1441
A*	GCATAA	2	1	0.2355	-0.493	2.459	0.7684
A*	GCATGA	2	3	-0.3628	-0.479	1.123	0.5188
A*	GCATAG	2	0	0.5347	-0.564	0.573	1.1118
A*	GCGTAA	2	1	0.2355	-0.402	0.233	0.7684
A*	GCGTGA	0	0	0	0.519	1.752	0
A*	GCGTAG	1	0	0.2673	-0.641	0.193	0.5492
L*	TTATAA	2	3	-0.4243	-0.52	-0.334	0.4727
L*	TTATGA	3	1	0.5882	-0.692	-0.072	0.6633
L*	TTATAG	2	1	0.2755	-0.626	-0.475	0.4531
L*	TTGTAA	7	1	1.8391	1.073	1.79	1.7526
L*	TTGTGA	0	4	-1.3997	3.114	0.009	1.1177
L*	TTGTAG	2	0	0.6254	-0.558	0.63	0.6643
L*	CTTTAA	2	4	-0.7743	0.569	0.052	0.5733
L*	CTTTGA	5	9	-1.5857	-0.588	-0.516	0.8068
L*	CTTTAG	0	0	0	1.458	1.662	0
L*	CTCTAA	6	7	-0.5732	1.83	0.456	0.6353
L*	CTCTGA	4	11	-2.5983	-0.709	5.979	1.2515
L*	CTCTAG	3	4	-0.4616	-0.29	1.757	0.5279
L*	CTATAA	3	1	0.5882	-0.256	-0.338	0.6633
L*	CTATGA	2	2	-0.0744	-0.719	-0.672	0.4215
L*	CTATAG	2	4	-0.7743	-0.294	6.055	0.5733
L*	CTGTAA	3	0	0.9381	0.067	1.032	1.0035
L*	CTGTGA	5	4	0.1639	2.431	-0.334	0.6312
L*	CTGTAG	0	2	-0.6998	-0.062	-0.032	0.5515
R*	CGTTAA	3	1	1.2097	-0.439	-0.615	0.3596
R*	CGTTGA	1	3	-1.5158	-0.118	0.552	1.3144
R*	CGTTAG	1	0	0.6431	-0.336	-0.336	0.1332
R*	CGCTAA	2	1	0.5666	0.2	-0.043	0.3538
R*	CGCTGA	3	0	1.9294	1.408	-0.237	0.4088
R*	CGCTAG	1	2	-0.7962	-0.403	7.088	0.8196
R*	CGATAA	0	2	-1.4393	0.229	2.044	1.1802
R*	CGATGA	7	1	3.7823	10.419	-0.521	0.6145
R*	CGATAG	2	0	1.2863	-0.158	-0.322	0.2694
R*	CGGTAA	2	1	0.5666	-0.392	0.292	0.3538
R*	CGGTGA	3	0	1.9294	0.324	-0.345	0.4088
R*	CGGTAG	1	1	-0.0765	-0.534	3.256	0.4021
R*	AGATAA	3	0	1.9294	-0.048	0.44	0.4088
R*	AGATGA	3	0	1.9294	0.583	0.846	0.4088
R*	AGATAG	3	0	1.9294	-0.603	-0.204	0.4088
R*	AGGTAA	1	1	-0.0765	0.127	-0.794	0.4021
R*	AGGTGA	3	0	1.9294	-0.707	0.321	0.4088
R*	AGGTAG	0	1	-0.7197	0.54	-0.183	0.5781
K*	AAATAA	4	8	-0.8154	-0.724	-0.571	0.5946
K*	AAATGA	8	9	-0.341	0.483	-0.644	0.8909
K*	AAATAG	3	2	0.1255	-0.684	-0.442	0.7131
K*	AAGTAA	3	5	-0.4273	-0.315	0.964	0.5247
K*	AAGTGA	5	18	-2.4933	-0.769	2.606	1.3423
K*	AAGTAG	2	2	-0.0392	-0.476	0.178	0.4838
N*	AATTAA	4	0	0.9468	-0.601	2.819	1.2627
N*	AATTGA	3	2	0.1804	0.232	0.775	0.4865
N*	AATTAG	3	3	-0.0845	-0.635	0.317	0.4765
N*	AACTAA	4	5	-0.3775	-0.679	-0.726	0.5698
N*	AACTGA	5	11	-1.7301	-0.76	3.405	1.3274
N*	AACTAG	5	3	0.3889	1.618	-0.301	0.6421
D*	GATTAA	4	3	0.1491	-0.453	1.284	0.6037
D*	GATTGA	8	6	0.2982	-0.235	-0.049	0.8533
D*	GATTAG	2	4	-0.5741	-0.206	-0.184	0.5377
D*	GACTAA	2	7	-1.3525	-0.779	1.206	1.0007
D*	GACTGA	4	7	-0.8888	-0.383	0.339	0.6518
D*	GACTAG	2	0	0.4638	-0.602	0.719	0.7068
F*	TTTTAA	6	1	1.2056	-0.348	0.874	1.1581
F*	TTTTGA	5	2	0.6822	-0.574	0.473	0.681
F*	TTTTAG	2	1	0.2176	-0.402	-0.614	0.3819
F*	TTCTAA	2	7	-1.4407	0.275	0.847	1.4994
F*	TTCTGA	5	8	-0.9761	-0.754	0.323	0.9737
F*	TTCTAG	5	2	0.6822	0.83	-0.794	0.681
C*	TGTTAA	5	2	1.6517	1.028	0.074	0.4009
C*	TGTTGA	3	1	1.1248	-0.625	-0.647	0.3283
C*	TGTTAG	2	0	1.196	-0.802	-0.313	0.274
C*	TGCTAA	0	2	-1.3383	0.912	0.843	1.233
C*	TGCTGA	2	0	1.196	-0.689	0.144	0.274
C*	TGCTAG	2	0	1.196	-0.287	-0.332	0.274
P*	CCTTAA	3	5	-1.3104	-0.684	0.739	0.8531
P*	CCTTGA	6	3	1.3347	0.113	-0.591	0.599
P*	CCTTAG	4	0	2.0199	0.475	0.306	0.9985
P*	CCCTAA	3	1	0.9499	2.784	-0.632	0.4794
P*	CCCTGA	2	2	-0.1202	-0.225	0.11	0.4283
P*	CCCTAG	2	0	1.01	0.893	-0.351	0.4838
P*	CCATAA	0	1	-0.5651	1.982	-0.177	0.3745
P*	CCATGA	1	3	-1.1902	1.517	-0.732	0.7719
P*	CCATAG	1	1	-0.0601	-0.289	-0.524	0.3019
P*	CCGTAA	1	1	-0.0601	-0.408	-0.465	0.3019
P*	CCGTGA	2	1	0.4449	-0.761	-0.705	0.3613
P*	CCGTAG	1	1	-0.0601	-0.538	-0.194	0.3019
Q*	CAATAA	3	5	-0.7191	-0.559	-0.653	0.5416
Q*	CAATGA	8	2	1.5968	1.63	1.35	2.0055
Q*	CAATAG	0	1	-0.3101	1.319	-0.313	0.2511
Q*	CAGTAA	4	7	-1.0622	0.295	0.669	0.6244
Q*	CAGTGA	1	3	-0.6532	0.361	0.331	0.502
Q*	CAGTAG	2	5	-0.9962	-0.527	2.791	0.6402
S*	TCTTAA	5	11	-2.6788	-0.675	10.787	2.1801
S*	TCTTGA	5	5	-0.2181	-0.356	-0.644	0.7091
S*	TCTTAG	3	4	-0.541	-0.59	1.657	0.7401
S*	TCCTAA	7	1	2.1555	3.567	-0.292	1.0294
S*	TCCTGA	1	2	-0.4537	0.379	-0.688	0.5579
S*	TCCTAG	1	0	0.3665	-0.436	-0.207	0.2126
S*	TCATAA	7	1	2.1555	0.681	0.123	1.0294
S*	TCATGA	8	1	2.522	0.714	0.543	1.2087
S*	TCATAG	5	0	1.8326	0.808	0.179	1.0938
S*	TCGTAA	3	0	1.0995	-0.357	0.224	0.6469
S*	TCGTGA	2	2	-0.0872	-0.634	-0.574	0.463
S*	TCGTAG	1	1	-0.0436	-0.427	-0.317	0.3191
S*	AGTTAA	1	2	-0.4537	0.405	-0.826	0.5579
S*	AGTTGA	1	2	-0.4537	1.017	-0.38	0.5579
S*	AGTTAG	0	1	-0.4101	0.509	-0.469	0.4122
S*	AGCTAA	3	1	0.6894	-0.643	-0.516	0.4428
S*	AGCTGA	4	1	1.0559	-0.263	-0.201	0.5629
S*	AGCTAG	0	1	-0.4101	0.902	-0.473	0.4122
E*	GAATAA	5	4	0.1294	0.109	-0.58	0.798
E*	GAATGA	3	8	-1.4701	-0.505	-0.192	0.721
E*	GAATAG	2	2	-0.0588	-0.59	-0.769	0.4505
E*	GAGTAA	0	2	-0.5528	2.392	1.367	0.4374
E*	GAGTGA	7	8	-0.4821	2.182	-0.622	0.7138
E*	GAGTAG	1	4	-0.8586	-0.309	0.152	0.5705
T*	ACTTAA	2	1	0.572	-0.641	-0.157	0.3476
T*	ACTTGA	4	4	-0.309	-0.297	0.177	0.5942
T*	ACTTAG	3	1	1.2213	0.125	-0.705	0.449
T*	ACCTAA	1	2	-0.8038	-0.519	-0.4	0.5346
T*	ACCTGA	1	2	-0.8038	-0.504	-0.651	0.5346
T*	ACCTAG	0	0	0	0.128	-0.389	0
T*	ACATAA	3	2	0.4948	-0.502	-0.511	0.4285
T*	ACATGA	2	2	-0.1545	-0.466	-0.743	0.4377
T*	ACATAG	2	0	1.2985	-0.532	-0.314	0.4523
T*	ACGTAA	0	0	0	0.138	-0.13	0
T*	ACGTGA	2	0	1.2985	-0.505	-0.049	0.4523
T*	ACGTAG	1	0	0.6493	-0.617	-0.425	0.2218
G*	GGTTAA	3	1	1.644	0.694	-0.298	0.6861
G*	GGTTGA	3	1	1.644	0.195	0.149	0.6861
G*	GGTTAG	1	3	-2.06	-0.568	2.943	0.5344
G*	GGCTAA	0	2	-1.956	-0.34	1.841	0.5528
G*	GGCTGA	1	1	-0.104	-0.506	-0.651	0.2866
G*	GGCTAG	0	1	-0.978	-0.307	0.457	0.2688
G*	GGATAA	1	3	-2.06	-0.611	-0.194	0.5344
G*	GGATGA	1	2	-1.082	-0.492	-0.64	0.3768
G*	GGATAG	1	0	0.874	-0.597	-0.094	0.3358
G*	GGGTAA	0	0	0	-0.086	-0.254	0
G*	GGGTGA	0	0	0	-0.022	-0.081	0
G*	GGGTAG	1	0	0.874	-0.191	-0.386	0.3358
W*	TGGTAA	4	0	1.5149	-0.54	-0.305	0.1347
W*	TGGTGA	5	1	1.4699	-0.616	0.203	0.3979
W*	TGGTAG	5	0	1.8937	0.216	-0.558	0.1761
H*	CATTAA	2	2	-0.0901	0.318	-0.756	0.4645
H*	CATTGA	4	3	0.2435	-0.451	-0.777	0.5029
H*	CATTAG	1	1	-0.0451	0.325	-0.693	0.3183
H*	CACTAA	2	2	-0.0901	-0.565	-0.599	0.4645
H*	CACTGA	5	3	0.6223	0.337	-0.577	0.4844
H*	CACTAG	5	0	1.8937	5.798	-0.095	1.0883
Y*	TATTAA	2	1	0.2275	-0.586	2.095	0.6859
Y*	TATTGA	3	4	-0.3811	-0.734	-0.054	0.5845
Y*	TATTAG	3	3	-0.0922	0.092	-0.307	0.6791
Y*	TACTAA	3	11	-2.4038	-0.493	1.747	0.762
Y*	TACTGA	3	9	-1.8259	-0.71	-0.688	0.6074
Y*	TACTAG	0	2	-0.5779	0.576	-0.495	0.3374
I*	ATTTAA	5	0	1.495	-0.795	2.798	1.1105
I*	ATTTGA	10	1	2.6554	2.088	2.082	1.6598
I*	ATTTAG	3	2	0.2278	-0.69	-0.468	0.4424
I*	ATCTAA	3	6	-1.1105	-0.459	1.007	1.2653
I*	ATCTGA	1	8	-2.3776	2.38	2.252	2.9052
I*	ATCTAG	1	1	-0.0356	0.172	-0.57	0.3165
I*	ATATAA	6	2	1.1248	1.24	-0.382	0.6441
I*	ATATGA	3	2	0.2278	-0.571	-0.635	0.4424
I*	ATATAG	3	0	0.897	-0.443	-0.183	0.6504
V*	GTTTAA	1	10	-3.3079	1.675	1.72	2.3986
V*	GTTTGA	7	8	-0.6336	-0.403	-0.598	0.6466
V*	GTTTAG	3	2	0.2474	-0.651	-0.649	0.5066
V*	GTCTAA	3	0	0.9739	-0.552	1.227	0.9613
V*	GTCTGA	1	5	-1.4916	0.327	-0.263	1.0098
V*	GTCTAG	2	0	0.6493	-0.494	0.268	0.634
V*	GTATAA	5	0	1.6231	2.742	0.425	1.6384
V*	GTATGA	3	3	-0.1159	-0.633	-0.028	0.487
V*	GTATAG	2	0	0.6493	-0.435	-0.216	0.634
V*	GTGTAA	3	4	-0.4791	-0.732	-0.696	0.5316
V*	GTGTGA	2	3	-0.4405	-0.001	-0.329	0.4802
V*	GTGTAG	2	1	0.286	-0.77	-0.568	0.433
M*	ATGTAA	4	3	0.1923	-0.111	-0.348	0.6397
M*	ATGTGA	4	6	-0.8115	-0.523	-0.533	0.4558
M*	ATGTAG	0	2	-0.6692	1.385	-0.774	0.4926
AA	GCTGCT	180	530	-4.0899	-0.604	15.203	10.6097
AA	GCTGCC	45	110	-0.7732	5.997	9.106	1.7876
AA	GCTGCA	141	265	-1.54	0.938	2.869	1.3703
AA	GCTGCG	62	99	-0.483	-0.269	-0.249	1.3332
AA	GCCGCT	48	84	-0.4554	4.247	23.191	1.1451
AA	GCCGCC	46	76	-0.3866	4.231	4.406	1.1835
AA	GCCGCA	28	37	-0.1327	5.709	15.245	1.3594
AA	GCCGCG	22	27	-0.0813	-0.412	0.957	1.3529
AA	GCAGCT	122	273	-1.8168	-0.632	5.06	2.2247
AA	GCAGCC	69	73	-0.1256	6.997	-0.375	3.5301
AA	GCAGCA	114	140	-0.4224	6.398	1.515	3.5767
AA	GCAGCG	47	60	-0.1994	-0.705	-0.297	1.8467
AA	GCGGCT	61	87	-0.3599	-0.141	2.082	1.6562
AA	GCGGCC	12	14	-0.0363	3.477	8.135	1.0846
AA	GCGGCA	32	35	-0.0709	2.32	4.155	1.9637
AA	GCGGCG	54	67	-0.2077	9.964	20.964	2.1176
LA	TTAGCT	115	115	-0.2149	8.207	26.896	1.5006
LA	TTAGCC	56	37	0.2292	12.275	5.043	2.6025
LA	TTAGCA	81	38	0.6043	6.571	-0.513	6.1069
LA	TTAGCG	35	19	0.2158	-0.407	-0.449	2.5302
LA	TTGGCT	159	189	-0.8243	6.039	0.858	1.3739
LA	TTGGCC	37	51	-0.3152	1.149	-0.045	1.2306
LA	TTGGCA	78	84	-0.2512	0.192	-0.62	1.2227
LA	TTGGCG	52	37	0.1664	-0.335	-0.474	2.1644
LA	CTTGCT	142	254	-2.2335	-0.626	5.933	6.1096
LA	CTTGCC	54	77	-0.5051	-0.697	-0.56	1.5003
LA	CTTGCA	96	111	-0.443	-0.68	-0.682	1.2412
LA	CTTGCG	38	51	-0.2995	1.686	-0.776	1.1905
LA	CTCGCT	65	90	-0.5608	6.379	12.908	1.5002
LA	CTCGCC	38	55	-0.3697	-0.586	-0.182	1.3554
LA	CTCGCA	26	33	-0.1716	19.542	12.343	1.0139
LA	CTCGCG	24	15	0.1133	1.266	5.906	1.644
LA	CTAGCT	67	84	-0.4239	0.154	3.512	1.2484
LA	CTAGCC	38	31	0.052	6.963	1.459	1.4444
LA	CTAGCA	40	44	-0.145	-0.724	1.075	1.0612
LA	CTAGCG	19	19	-0.0355	-0.194	-0.217	0.9248
LA	CTGGCT	36	55	-0.4012	2.609	4.017	1.4822
LA	CTGGCC	16	20	-0.1002	-0.166	0.581	0.8898
LA	CTGGCA	21	24	-0.092	4.072	3.042	0.9227
LA	CTGGCG	18	10	0.1069	-0.644	2.041	1.5736
RA	CGTGCT	45	82	-1.4535	-0.592	-0.469	2.4677
RA	CGTGCC	22	41	-0.7423	1.051	2.192	1.6772
RA	CGTGCA	40	46	-0.3567	1.734	-0.676	1.0554
RA	CGTGCG	20	15	0.0999	-0.06	0.661	1.2585
RA	CGCGCT	14	22	-0.3301	-0.13	0.574	1.0234
RA	CGCGCC	9	12	-0.1376	-0.264	-0.394	0.7742
RA	CGCGCA	4	9	-0.1887	4.021	1.12	0.9
RA	CGCGCG	5	5	-0.0185	-0.413	-0.405	0.6222
RA	CGAGCT	68	48	0.4442	32.887	3.294	2.885
RA	CGAGCC	21	21	-0.0777	3.831	4.715	0.9693
RA	CGAGCA	35	23	0.288	4.911	0.208	2.0637
RA	CGAGCG	10	4	0.1717	-0.244	0.866	1.4543
RA	CGGGCT	9	9	-0.0333	7.194	5.59	0.7558
RA	CGGGCC	3	4	-0.0459	2.091	1.11	0.5367
RA	CGGGCA	10	13	-0.1413	2.115	-0.658	0.7886
RA	CGGGCG	8	6	0.04	-0.477	-0.65	0.8282
RA	AGAGCT	126	178	-2.2749	5.07	32.515	1.9509
RA	AGAGCC	31	50	-0.7756	0.184	0.899	1.4705
RA	AGAGCA	90	73	0.2585	4.149	1.536	2.5637
RA	AGAGCG	29	19	0.2406	1.585	1.588	1.8373
RA	AGGGCT	33	45	-0.5395	5.383	17.788	1.1218
RA	AGGGCC	7	18	-0.4085	5.176	2.358	1.4962
RA	AGGGCA	30	36	-0.3197	0.418	0.517	0.9989
RA	AGGGCG	2	12	-0.3552	10.709	1.644	1.9286
KA	AAAGCT	241	371	-1.1541	12.112	30.516	1.4146
KA	AAAGCC	91	137	-0.4129	4.534	16.526	1.2547
KA	AAAGCA	161	190	-0.342	4.57	13.808	2.9469
KA	AAAGCG	80	56	0.1149	0.406	-0.042	6.026
KA	AAGGCT	130	278	-1.2	13.768	30.548	3.8762
KA	AAGGCC	45	111	-0.5249	5.077	2.398	2.863
KA	AAGGCA	91	155	-0.5463	6.095	7.897	1.3871
KA	AAGGCG	59	90	-0.2764	0.059	-0.687	1.1626
NA	AATGCT	149	214	-1.0438	3.511	24.487	2.3509
NA	AATGCC	47	62	-0.2582	-0.739	0.981	1.1771
NA	AATGCA	112	107	-0.0892	3.001	6.541	1.8517
NA	AATGCG	60	49	0.0596	1.238	3.057	1.9573
NA	AACGCT	76	118	-0.6466	13.987	26.652	2.1131
NA	AACGCC	41	48	-0.1467	-0.417	2.559	1.0576
NA	AACGCA	73	89	-0.3068	0.149	-0.173	1.1849
NA	AACGCG	45	23	0.2223	-0.636	7.69	3.5655
DA	GATGCT	218	421	-2.2074	5.555	26.322	2.635
DA	GATGCC	60	110	-0.5502	0.296	-0.633	1.2799
DA	GATGCA	148	217	-0.827	2.984	9.805	1.6469
DA	GATGCG	65	100	-0.409	-0.589	4.97	1.2199
DA	GACGCT	56	92	-0.4094	6.206	41.333	1.1515
DA	GACGCC	32	52	-0.2284	-0.728	0.643	1.039
DA	GACGCA	51	57	-0.1115	0.204	10.767	2.0284
DA	GACGCG	26	32	-0.0855	0.161	1.365	1.2424
FA	TTTGCT	171	211	-0.8078	16.69	37.54	1.6693
FA	TTTGCC	55	68	-0.2617	0.457	7.309	1.2112
FA	TTTGCA	125	133	-0.2956	17.832	33.603	1.278
FA	TTTGCG	65	41	0.2372	5.731	0.954	3.0166
FA	TTCGCT	61	75	-0.2844	22.234	53.75	1.2315
FA	TTCGCC	44	63	-0.3287	-0.773	-0.316	1.5056
FA	TTCGCA	31	36	-0.1152	26.396	20.147	1.0087
FA	TTCGCG	28	14	0.153	3.258	12.1	2.2869
CA	TGTGCT	90	81	-0.0207	9.637	11.633	1.5399
CA	TGTGCC	28	29	-0.1447	-0.463	4.541	1.2899
CA	TGTGCA	61	35	0.7099	3.694	0.632	1.5083
CA	TGTGCG	23	10	0.3839	-0.55	-0.267	1.3454
CA	TGCGCT	26	13	0.3723	4.709	16.524	1.2237
CA	TGCGCC	9	17	-0.3258	0.909	-0.327	1.973
CA	TGCGCA	18	14	0.0759	2.736	1.377	0.8364
CA	TGCGCG	10	2	0.2523	0.796	3.842	1.377
PA	CCTGCT	65	200	-3.3412	3.166	5.045	7.6447
PA	CCTGCC	18	54	-0.8927	3.69	-0.463	2.3723
PA	CCTGCA	65	85	-0.6336	0.015	-0.704	1.4569
PA	CCTGCG	23	39	-0.4343	1.166	-0.548	0.9909
PA	CCCGCT	18	29	-0.3041	0.739	4.59	0.9188
PA	CCCGCC	15	18	-0.1082	1.345	-0.622	0.9843
PA	CCCGCA	17	10	0.1222	-0.768	6.567	2.2079
PA	CCCGCG	14	11	0.0356	0.989	-0.834	1.4534
PA	CCAGCT	92	133	-1.1956	0.975	-0.603	1.3267
PA	CCAGCC	27	42	-0.4208	-0.522	-0.222	0.9984
PA	CCAGCA	56	67	-0.3992	-0.649	-0.604	1.6548
PA	CCAGCG	21	35	-0.3822	1.206	-0.643	0.9621
PA	CCGGCT	53	63	-0.3681	2.082	-0.769	1.6348
PA	CCGGCC	9	20	-0.2815	1.054	-0.517	0.9678
PA	CCGGCA	27	30	-0.1382	-0.705	-0.451	1.35
PA	CCGGCG	40	44	-0.1943	17.497	25.714	1.6557
QA	CAAGCT	138	197	-1.2185	5.976	25.424	1.3012
QA	CAAGCC	62	70	-0.2413	6.036	6.734	1.4518
QA	CAAGCA	92	94	-0.1949	2.509	4.84	2.29
QA	CAAGCG	46	38	0.0514	-0.251	-0.219	2.3377
QA	CAGGCT	30	89	-1.0285	12.688	21.719	4.639
QA	CAGGCC	14	30	-0.2892	2.781	5.076	1.3245
QA	CAGGCA	23	46	-0.4208	6.085	7.364	1.4919
QA	CAGGCG	26	30	-0.1119	-0.61	-0.319	1.0609
SA	TCTGCT	162	208	-1.451	13.156	9.91	1.7355
SA	TCTGCC	46	65	-0.5483	-0.676	0.397	1.4183
SA	TCTGCA	96	84	0.0411	1.137	-0.706	1.8953
SA	TCTGCG	35	45	-0.3149	0.616	0.081	1.1152
SA	TCCGCT	44	47	-0.1762	0.59	13.14	1.085
SA	TCCGCC	39	54	-0.4394	6.158	11.008	1.2848
SA	TCCGCA	29	23	0.0669	0.923	6.775	1.3082
SA	TCCGCG	22	14	0.1299	-0.595	0.454	1.5034
SA	TCAGCT	118	163	-1.3207	9.347	27.505	1.9883
SA	TCAGCC	42	43	-0.1254	1.285	0.094	1.1011
SA	TCAGCA	68	53	0.1783	0.182	-0.656	2.0718
SA	TCAGCG	33	21	0.1949	-0.76	-0.209	1.9158
SA	TCGGCT	38	44	-0.2304	0.007	0.232	1.05
SA	TCGGCC	20	7	0.2495	-0.334	4.323	2.5612
SA	TCGGCA	16	9	0.1216	4.579	8.123	1.4241
SA	TCGGCG	26	17	0.1431	1.37	0.283	1.5998
SA	AGTGCT	53	97	-1.1391	2.121	0.878	3.0879
SA	AGTGCC	27	36	-0.2724	-0.826	0.463	1.0852
SA	AGTGCA	49	55	-0.2573	-0.597	1.812	1.0966
SA	AGTGCG	15	25	-0.2661	2.643	0.131	1.2075
SA	AGCGCT	11	28	-0.417	22.721	21.267	2.1177
SA	AGCGCC	12	12	-0.0293	1.71	5.676	0.8096
SA	AGCGCA	23	16	0.1045	3.539	9.353	1.3836
SA	AGCGCG	17	9	0.1421	-0.224	2.65	1.5695
EA	GAAGCT	289	439	-1.2987	35.378	57.453	1.4715
EA	GAAGCC	85	124	-0.3452	-0.22	1.643	1.2341
EA	GAAGCA	214	251	-0.4294	26.166	27.774	3.0924
EA	GAAGCG	73	90	-0.1779	-0.659	2.439	1.5052
EA	GAGGCT	123	223	-0.8126	16.913	60.785	2.1421
EA	GAGGCC	35	64	-0.2351	14.414	20.775	1.2976
EA	GAGGCA	78	140	-0.5051	13.143	10.271	1.6721
EA	GAGGCG	53	78	-0.2201	2.145	-0.036	1.1375
TA	ACTGCT	102	218	-2.5018	-0.63	9.298	6.2884
TA	ACTGCC	36	39	-0.1347	-0.631	4.632	1.1513
TA	ACTGCA	62	113	-1.1359	0.023	3.558	2.3886
TA	ACTGCG	28	41	-0.3151	1.448	-0.792	1.0665
TA	ACCGCT	46	61	-0.3923	2.091	17.183	1.1013
TA	ACCGCC	33	45	-0.3059	2.387	0.089	1.0453
TA	ACCGCA	47	44	-0.0394	-0.17	1.515	1.5911
TA	ACCGCG	29	25	0.0181	0.523	-0.684	1.4408
TA	ACAGCT	93	111	-0.5501	-0.657	-0.193	1.2931
TA	ACAGCC	33	35	-0.1087	-0.474	0.015	1.1488
TA	ACAGCA	63	57	-0.0138	-0.657	-0.449	1.9861
TA	ACAGCG	29	26	-0.0017	0.141	-0.475	1.3628
TA	ACGGCT	48	59	-0.3176	-0.683	-0.566	1.1099
TA	ACGGCC	19	17	-0.0004	-0.755	-0.526	1.1359
TA	ACGGCA	28	31	-0.1179	0.17	-0.548	1.0509
TA	ACGGCG	56	45	0.0995	20.242	27.313	2.3681
GA	GGTGCT	88	302	-3.7396	-0.437	11.331	7.6517
GA	GGTGCC	27	86	-1.0359	0.548	-0.63	2.28
GA	GGTGCA	62	134	-1.3158	-0.742	-0.18	1.3037
GA	GGTGCG	39	47	-0.2034	-0.224	1.054	2.1431
GA	GGCGCT	14	45	-0.5439	8.834	8.484	1.5597
GA	GGCGCC	15	25	-0.1941	-0.616	-0.591	0.9332
GA	GGCGCA	20	11	0.1151	0.895	20.534	3.4802
GA	GGCGCG	9	11	-0.0495	1.226	1.644	0.9795
GA	GGAGCT	158	297	-2.6085	27.638	10.058	1.3863
GA	GGAGCC	46	103	-1.0362	0.152	4.004	1.2827
GA	GGAGCA	121	146	-0.634	26.422	4.211	5.0028
GA	GGAGCG	19	46	-0.4859	8.117	0.703	1.1058
GA	GGGGCT	33	40	-0.1759	2.401	13.94	1.9156
GA	GGGGCC	6	14	-0.1446	6.419	4.76	0.7463
GA	GGGGCA	25	26	-0.0613	0.638	3.281	2.0439
GA	GGGGCG	5	5	-0.0089	3.519	7.779	0.8457
WA	TGGGCT	56	51	-0.0292	1.479	-0.33	1.5876
WA	TGGGCC	22	22	-0.0716	-0.362	-0.274	1.2149
WA	TGGGCA	66	34	0.7644	9.779	0.331	1.783
WA	TGGGCG	18	8	0.2474	1.11	0.945	1.0618
HA	CATGCT	69	102	-1.1933	-0.331	9.09	3.3667
HA	CATGCC	34	34	-0.107	0.259	1.8	0.991
HA	CATGCA	55	37	0.3595	-0.55	-0.754	1.8404
HA	CATGCG	24	10	0.3387	-0.334	1.433	2.1052
HA	CACGCT	34	29	0.041	1.21	14.357	1.0422
HA	CACGCC	32	31	-0.0711	7.962	1.912	0.9743
HA	CACGCA	23	24	-0.1019	0.459	0.83	0.9302
HA	CACGCG	19	16	0.029	-0.527	-0.664	0.9018
YA	TATGCT	109	122	-0.4511	0.49	4.34	1.2185
YA	TATGCC	46	51	-0.1815	0.707	7.77	1.0679
YA	TATGCA	91	88	-0.1225	7.877	16.89	1.4058
YA	TATGCG	47	34	0.1468	1.538	2.382	1.9002
YA	TACGCT	60	66	-0.2271	4.218	34.276	1.1174
YA	TACGCC	27	48	-0.4379	-0.441	-0.652	1.9403
YA	TACGCA	38	57	-0.4227	4.069	1.254	1.5654
YA	TACGCG	20	20	-0.039	2.103	3.327	0.9167
IA	ATTGCT	179	280	-1.7382	17.406	20.182	3.3252
IA	ATTGCC	50	72	-0.3956	-0.633	-0.742	1.3053
IA	ATTGCA	107	158	-0.9033	2.375	21.45	1.8531
IA	ATTGCG	40	36	-0.0037	0.264	1.615	1.4341
IA	ATCGCT	64	91	-0.4895	19.419	41.105	1.3726
IA	ATCGCC	57	75	-0.3484	1.408	0.818	1.1793
IA	ATCGCA	43	56	-0.2545	11.664	11.021	1.103
IA	ATCGCG	41	16	0.2989	-0.649	15.941	4.7268
IA	ATAGCT	80	76	-0.0653	-0.505	-0.397	1.7663
IA	ATAGCC	31	31	-0.0477	-0.671	0.691	1.129
IA	ATAGCA	66	53	0.0866	0.032	2.997	2.3392
IA	ATAGCG	32	22	0.0955	-0.768	0.304	1.9418
VA	GTTGCT	167	353	-2.8208	-0.786	12.816	8.617
VA	GTTGCC	43	103	-0.8939	4.987	-0.319	3.7952
VA	GTTGCA	107	174	-1.0851	-0.291	4.108	2.0057
VA	GTTGCG	63	69	-0.1758	-0.653	-0.67	1.4069
VA	GTCGCT	51	84	-0.5319	7.796	17.758	1.5039
VA	GTCGCC	41	50	-0.185	1.031	-0.564	1.0996
VA	GTCGCA	30	24	0.0389	9.414	19.35	1.7052
VA	GTCGCG	35	18	0.1838	-0.295	4.948	3.4359
VA	GTAGCT	93	92	-0.1231	4.83	5.271	2.1122
VA	GTAGCC	43	27	0.1582	5.505	-0.37	3.1189
VA	GTAGCA	47	67	-0.3461	-0.741	16.454	1.1485
VA	GTAGCG	34	21	0.1299	0.777	0.18	2.6753
VA	GTGGCT	129	149	-0.4668	1.339	2.634	1.5906
VA	GTGGCC	21	30	-0.1555	7.287	11.063	0.9602
VA	GTGGCA	75	76	-0.1242	-0.659	0.752	1.7797
VA	GTGGCG	77	56	0.1774	24.327	2.182	3.8282
MA	ATGGCT	184	249	-0.6866	-0.477	7.485	1.3214
MA	ATGGCC	58	74	-0.18	0.508	3.286	1.1844
MA	ATGGCA	99	127	-0.3128	4.092	1.828	1.3158
MA	ATGGCG	96	157	-0.5781	11.315	80.817	1.688
AL	GCTTTA	121	74	0.5872	7.532	-0.298	4.2406
AL	GCTTTG	179	177	-0.2931	10.475	0.001	1.3882
AL	GCTCTT	147	271	-2.4022	-0.755	20.644	9.7899
AL	GCTCTC	103	137	-0.7734	-0.805	-0.76	2.1618
AL	GCTCTA	91	75	0.1088	8.602	0.632	1.6791
AL	GCTCTG	70	85	-0.3861	1.255	0.214	1.4111
AL	GCCTTA	30	37	-0.1753	-0.412	5.836	1.1216
AL	GCCTTG	62	65	-0.165	1.129	0.232	1.1427
AL	GCCCTT	46	48	-0.1186	0.712	4.678	1.0792
AL	GCCCTC	22	33	-0.2295	2.135	2.368	1.3716
AL	GCCCTA	13	10	0.0278	3.473	5.193	0.8869
AL	GCCCTG	9	18	-0.1713	4.432	1.024	1.3985
AL	GCATTA	60	42	0.1999	-0.572	0.357	1.9445
AL	GCATTG	107	104	-0.1441	0.888	2.811	1.2903
AL	GCACTT	78	102	-0.5556	3.857	-0.568	1.7816
AL	GCACTC	41	31	0.097	8.404	17.681	1.4053
AL	GCACTA	30	21	0.1	2.473	2.103	1.3637
AL	GCACTG	27	39	-0.2558	2.085	-0.506	1.4019
AL	GCGTTA	61	19	0.611	12.955	-0.423	6.4546
AL	GCGTTG	64	34	0.399	1.227	-0.144	3.3858
AL	GCGCTT	49	47	-0.0552	-0.074	-0.652	1.1127
AL	GCGCTC	12	17	-0.108	10.896	4.657	0.9805
AL	GCGCTA	16	9	0.0912	1.156	0.869	1.2685
AL	GCGCTG	16	7	0.1256	0.352	4.143	1.6038
LL	TTATTA	50	18	0.477	0.033	-0.454	2.1465
LL	TTATTG	72	33	0.5604	1.211	-0.417	1.7908
LL	TTACTT	95	42	0.7669	-0.636	-0.458	2.2534
LL	TTACTC	62	25	0.5436	-0.501	0.09	2.0643
LL	TTACTA	37	14	0.3408	-0.308	-0.704	1.6614
LL	TTACTG	42	20	0.3135	-0.109	-0.253	1.3045
LL	TTGTTA	97	33	0.9598	0.16	-0.424	3.7958
LL	TTGTTG	141	94	0.5722	-0.352	-0.636	1.2632
LL	TTGCTT	176	122	0.6308	5.65	-0.111	1.3445
LL	TTGCTC	76	60	0.1416	3.194	1.896	1.3807
LL	TTGCTA	57	36	0.2671	-0.21	-0.6	1.0794
LL	TTGCTG	35	43	-0.2096	4.61	-0.593	2.6677
LL	CTTTTA	83	29	0.8076	0.737	3.461	3.2172
LL	CTTTTG	138	98	0.4528	-0.497	1.138	1.3266
LL	CTTCTT	218	192	0.0504	17.507	13.547	3.3321
LL	CTTCTC	191	156	0.2626	45.612	25.728	2.2163
LL	CTTCTA	78	37	0.5847	0.181	0.092	1.748
LL	CTTCTG	67	60	-0.0022	-0.17	0.344	1.7745
LL	CTCTTA	66	44	0.2678	-0.65	4.128	1.1054
LL	CTCTTG	85	77	-0.0186	0.785	-0.719	2.0704
LL	CTCCTT	65	49	0.1625	13.486	16.326	1.218
LL	CTCCTC	95	98	-0.2342	1.558	6.318	3.3563
LL	CTCCTA	37	13	0.3587	1.031	8.383	1.8255
LL	CTCCTG	23	19	0.0278	5.556	4.372	1.0167
LL	CTATTA	18	11	0.0909	10.916	-0.161	0.829
LL	CTATTG	49	31	0.2286	1.648	-0.328	1.0453
LL	CTACTT	54	26	0.3979	2.136	5.169	1.4321
LL	CTACTC	45	28	0.2184	-0.614	-0.706	1.0314
LL	CTACTA	40	14	0.3888	1.259	-0.445	1.9282
LL	CTACTG	20	9	0.1586	0.475	1.42	1.0126
LL	CTGTTA	41	20	0.2975	-0.425	-0.394	1.2519
LL	CTGTTG	60	40	0.2435	-0.269	-0.597	1.0853
LL	CTGCTT	81	51	0.3823	4.797	-0.742	1.1603
LL	CTGCTC	29	23	0.0521	2.241	1.885	1.0415
LL	CTGCTA	21	21	-0.0399	0.062	0.177	1.2947
LL	CTGCTG	21	16	0.0495	-0.733	-0.533	0.917
RL	CGTTTA	28	16	0.3153	-0.533	-0.372	0.9654
RL	CGTTTG	45	40	0.0075	-0.7	-0.062	1.4125
RL	CGTCTT	59	56	-0.1144	0.692	-0.606	1.8742
RL	CGTCTC	61	63	-0.2966	14.651	11.227	2.414
RL	CGTCTA	27	19	0.1792	0.203	-0.695	0.9247
RL	CGTCTG	18	20	-0.1368	-0.741	-0.638	1.4044
RL	CGCTTA	17	11	0.1465	0.311	1.236	0.8155
RL	CGCTTG	17	11	0.1465	-0.443	0.237	0.8155
RL	CGCCTT	25	21	0.0469	-0.294	-0.607	1.0449
RL	CGCCTC	20	17	0.0305	0.487	0.153	0.9863
RL	CGCCTA	7	6	0.0089	-0.297	-0.74	0.7006
RL	CGCCTG	7	4	0.0788	-0.501	0.186	0.6276
RL	CGATTA	14	15	-0.087	2.606	3.307	1.1679
RL	CGATTG	22	16	0.1279	3.343	-0.376	0.8927
RL	CGACTT	22	17	0.093	4.884	0.454	0.927
RL	CGACTC	23	6	0.5086	-0.114	2.886	1.8563
RL	CGACTA	21	4	0.516	-0.233	0.198	2.1959
RL	CGACTG	14	5	0.2625	-0.462	0.286	1.0461
RL	CGGTTA	53	15	1.1309	53.661	8.78	3.2091
RL	CGGTTG	24	15	0.2253	-0.307	-0.402	0.8932
RL	CGGCTT	44	26	0.4655	4.965	4.907	1.0667
RL	CGGCTC	20	13	0.1703	-0.65	-0.339	0.8501
RL	CGGCTA	18	7	0.3175	0.553	-0.164	1.1158
RL	CGGCTG	9	5	0.1063	-0.292	-0.522	0.6872
RL	AGATTA	53	24	0.8165	2.59	-0.656	1.6232
RL	AGATTG	99	60	0.995	-0.121	-0.577	1.2733
RL	AGACTT	90	51	1.0284	4.423	7.189	1.3783
RL	AGACTC	57	39	0.4172	4.265	1.721	1.0737
RL	AGACTA	39	16	0.6588	1.202	1.563	1.591
RL	AGACTG	28	15	0.3502	4.875	4.647	1.0113
RL	AGGTTA	60	18	1.2447	8.484	-0.716	3.2919
RL	AGGTTG	64	49	0.2864	-0.314	-0.585	1.2093
RL	AGGCTT	82	95	-0.759	4.034	22.851	4.2398
RL	AGGCTC	40	27	0.3056	-0.492	1.539	0.9977
RL	AGGCTA	43	31	0.2596	5.73	5.695	1.038
RL	AGGCTG	33	27	0.087	1.065	0.184	1.1016
KL	AAATTA	71	33	0.2705	12.776	2.986	3.2833
KL	AAATTG	107	94	0.0144	23.413	8.381	1.2336
KL	AAACTT	166	126	0.1986	2.372	4.595	1.6945
KL	AAACTC	146	108	0.1997	0.475	-0.752	1.735
KL	AAACTA	96	63	0.2025	0.626	1.732	1.9528
KL	AAACTG	101	72	0.1622	7.384	1.522	1.6411
KL	AAGTTA	97	55	0.2815	0.823	3	2.7808
KL	AAGTTG	120	121	-0.1223	8.644	18.103	1.5276
KL	AAGCTT	245	296	-0.6846	13.675	18.14	5.0024
KL	AAGCTC	136	156	-0.3062	-0.27	-0.658	2.5272
KL	AAGCTA	138	109	0.1273	24.737	13.867	1.448
KL	AAGCTG	98	108	-0.1814	4.937	5.064	1.8381
NL	AATTTA	65	34	0.312	6.804	-0.677	1.3231
NL	AATTTG	111	84	0.1969	4.54	-0.46	1.4612
NL	AATCTT	201	115	0.8371	10.605	1.551	1.6344
NL	AATCTC	146	82	0.6279	12.541	2.504	1.5348
NL	AATCTA	117	48	0.7326	26.82	5.916	2.9983
NL	AATCTG	93	66	0.2216	16.413	17.872	1.2356
NL	AACTTA	67	27	0.4259	2.582	3.373	2.123
NL	AACTTG	113	100	0.0127	1.47	-0.665	2.4111
NL	AACCTT	97	84	0.0348	12.003	8.568	2.0481
NL	AACCTC	86	74	0.037	0.426	-0.091	1.8838
NL	AACCTA	58	21	0.3994	-0.483	6.26	2.3058
NL	AACCTG	33	41	-0.1491	5.423	-0.355	2.7354
DL	GATTTA	134	65	0.5582	-0.578	-0.648	4.408
DL	GATTTG	221	156	0.4231	-0.278	-0.114	2.0117
DL	GATCTT	270	235	0.0641	5.445	2.515	1.4578
DL	GATCTC	150	159	-0.2544	-0.417	1.447	2.4016
DL	GATCTA	127	79	0.3517	4.941	0.944	2.2445
DL	GATCTG	106	88	0.0686	2.359	0.551	1.2235
DL	GACTTA	68	39	0.222	-0.685	-0.767	1.9048
DL	GACTTG	95	106	-0.2151	-0.566	0.505	2.226
DL	GACCTT	66	96	-0.3774	12.337	2.246	4.0387
DL	GACCTC	62	55	0.0042	0.659	3.976	1.1459
DL	GACCTA	36	24	0.0833	1.068	2.485	1.1398
DL	GACCTG	24	33	-0.1178	4.825	1.126	1.7473
FL	TTTTTA	44	16	0.3151	16.775	4.479	1.5678
FL	TTTTTG	100	53	0.4914	8.779	3.831	1.2337
FL	TTTCTT	215	74	1.5962	19.231	1.813	5.5098
FL	TTTCTC	118	65	0.5466	0.356	-0.475	1.2268
FL	TTTCTA	68	26	0.4698	-0.689	-0.508	1.8532
FL	TTTCTG	71	45	0.2493	1.202	2.352	1.1458
FL	TTCTTA	86	38	0.525	-0.679	-0.586	1.598
FL	TTCTTG	190	149	0.281	20.018	32.405	3.1827
FL	TTCCTT	103	69	0.3114	7.253	11.29	1.3638
FL	TTCCTC	112	106	-0.0798	0.627	7.302	4.2928
FL	TTCCTA	51	25	0.278	0.67	1.449	1.1267
FL	TTCCTG	29	29	-0.0417	7.945	0.95	1.8948
CL	TGTTTA	56	12	1.2261	0	-0.428	2.7774
CL	TGTTTG	92	49	1.0705	3.77	4.887	1.1625
CL	TGTCTT	83	41	1.0691	-0.528	-0.652	1.0823
CL	TGTCTC	50	31	0.441	-0.262	-0.501	1.2614
CL	TGTCTA	30	14	0.4128	-0.09	-0.635	0.8857
CL	TGTCTG	35	9	0.718	-0.304	1.953	1.5948
CL	TGCTTA	43	14	0.7873	3.646	-0.02	1.3455
CL	TGCTTG	54	25	0.7496	0.318	-0.736	1.0095
CL	TGCCTT	38	34	-0.0013	1.759	-0.656	2.5108
CL	TGCCTC	20	23	-0.1652	3.799	-0.701	2.6654
CL	TGCCTA	16	3	0.3641	0.571	2.091	1.2476
CL	TGCCTG	12	5	0.1845	1.402	2.316	0.6984
PL	CCTTTA	67	33	0.6956	-0.407	-0.636	2.0009
PL	CCTTTG	78	76	-0.1629	1.077	-0.706	1.7849
PL	CCTCTT	152	122	0.3581	14.54	2.724	1.3561
PL	CCTCTC	87	90	-0.3171	2.97	6.372	2.2793
PL	CCTCTA	55	30	0.4957	1.344	-0.696	1.4994
PL	CCTCTG	62	48	0.1917	8.114	3.425	1.1092
PL	CCCTTA	15	13	0.0105	-0.36	0.254	0.8524
PL	CCCTTG	23	10	0.2732	-0.108	4.476	1.3109
PL	CCCCTT	14	19	-0.1679	5.953	1.618	1.4839
PL	CCCCTC	9	11	-0.0765	3.259	1.509	1.0083
PL	CCCCTA	4	4	-0.011	4.84	1.399	0.5977
PL	CCCCTG	11	5	0.125	-0.646	1.104	0.8744
PL	CCATTA	53	30	0.4494	-0.36	-0.225	1.3889
PL	CCATTG	116	86	0.4572	5.154	5.008	1.2251
PL	CCACTT	68	54	0.1752	5.154	6.178	1.1466
PL	CCACTC	54	43	0.1361	1.171	0.576	1.0971
PL	CCACTA	29	20	0.1531	1.939	0.072	0.952
PL	CCACTG	41	17	0.5083	-0.357	2.643	1.9534
PL	CCGTTA	41	24	0.3271	1.471	5.319	1.1998
PL	CCGTTG	44	44	-0.1211	-0.75	3.809	1.4688
PL	CCGCTT	50	27	0.4577	-0.689	1.39	1.4589
PL	CCGCTC	21	17	0.0457	3.061	0.786	0.8957
PL	CCGCTA	13	8	0.0936	2.322	0.141	0.7937
PL	CCGCTG	15	12	0.0364	-0.11	-0.656	0.8179
QL	CAATTA	51	13	0.5883	2.724	6.432	5.3248
QL	CAATTG	70	46	0.299	9.907	7.394	1.6719
QL	CAACTT	87	59	0.3386	5.839	12.812	1.7344
QL	CAACTC	70	43	0.3532	0.084	3.868	1.9253
QL	CAACTA	40	28	0.1399	1.121	-0.655	1.1972
QL	CAACTG	51	22	0.4258	0.172	3.13	2.9106
QL	CAGTTA	66	38	0.3789	9.19	0.405	2.1228
QL	CAGTTG	63	69	-0.2293	-0.725	0.053	1.516
QL	CAGCTT	110	145	-0.8433	16.155	21.23	3.9975
QL	CAGCTC	55	84	-0.6293	-0.033	4.773	3.6373
QL	CAGCTA	44	49	-0.1748	3.996	8.464	1.3677
QL	CAGCTG	42	63	-0.4599	3.963	12.237	2.8073
SL	TCTTTA	96	45	0.8055	-0.644	-0.488	1.9798
SL	TCTTTG	153	77	1.1795	-0.371	3.551	2.1419
SL	TCTCTT	235	155	1.0863	26.593	3.643	1.3615
SL	TCTCTC	147	150	-0.3679	12.769	30.259	4.5985
SL	TCTCTA	88	54	0.4866	4.333	3.294	1.1958
SL	TCTCTG	81	66	0.1261	3.637	5.092	1.5288
SL	TCCTTA	43	19	0.3836	-0.671	-0.538	1.4511
SL	TCCTTG	62	53	0.0475	-0.413	-0.706	1.5413
SL	TCCCTT	38	43	-0.1785	9.248	4.734	2.3419
SL	TCCCTC	55	40	0.1807	-0.522	-0.603	1.1242
SL	TCCCTA	22	18	0.0328	1.987	-0.513	0.9956
SL	TCCCTG	18	10	0.1202	2.105	4.873	0.8489
SL	TCATTA	48	16	0.5311	4.162	2.561	2.3084
SL	TCATTG	103	48	0.8698	-0.608	3.455	2.0858
SL	TCACTT	72	70	-0.1117	13.759	0.883	2.3507
SL	TCACTC	71	53	0.2064	0.051	-0.632	1.2344
SL	TCACTA	36	27	0.1021	2.395	-0.717	1.0456
SL	TCACTG	42	30	0.1488	-0.595	-0.624	1.0414
SL	TCGTTA	35	15	0.3215	-0.612	-0.585	1.3655
SL	TCGTTG	53	46	0.0269	-0.686	2.622	1.4943
SL	TCGCTT	43	45	-0.1298	3.441	-0.529	2.094
SL	TCGCTC	29	22	0.0773	1.864	0.144	0.999
SL	TCGCTA	16	10	0.0849	2.392	-0.118	0.8009
SL	TCGCTG	28	19	0.1189	-0.016	-0.076	0.9275
SL	AGTTTA	97	18	1.3563	23.951	-0.317	8.0791
SL	AGTTTG	112	68	0.6337	4.028	2.934	1.2723
SL	AGTCTT	93	65	0.3576	-0.762	-0.789	1.2092
SL	AGTCTC	68	40	0.4101	-0.527	-0.366	1.1716
SL	AGTCTA	43	22	0.3244	-0.597	-0.597	1.1947
SL	AGTCTG	27	21	0.0618	1.061	-0.324	1.0032
SL	AGCTTA	64	34	0.458	5.556	7.631	1.3086
SL	AGCTTG	83	54	0.3984	2.145	0.379	1.1513
SL	AGCCTT	43	45	-0.1298	9.902	1.144	2.094
SL	AGCCTC	51	28	0.3471	-0.675	1.166	1.1647
SL	AGCCTA	16	4	0.2034	5.306	6.439	1.4435
SL	AGCCTG	15	7	0.1265	4.787	6.689	0.8742
EL	GAATTA	73	38	0.2582	11.298	2.658	2.6702
EL	GAATTG	114	106	-0.0391	17.526	3.435	1.3026
EL	GAACTT	142	118	0.0844	10.662	14.202	1.3196
EL	GAACTC	124	87	0.2258	-0.729	2.938	1.8174
EL	GAACTA	68	48	0.1211	0.808	-0.482	1.4062
EL	GAACTG	65	59	-0.0086	-0.282	-0.53	1.1456
EL	GAGTTA	133	72	0.4443	6.943	-0.082	3.8195
EL	GAGTTG	139	142	-0.1686	0.367	0.221	1.7199
EL	GAGCTT	254	251	-0.2276	37.081	11.568	1.9237
EL	GAGCTC	129	144	-0.2723	0.42	0.499	2.2894
EL	GAGCTA	106	96	-0.0121	10.483	14.727	1.2497
EL	GAGCTG	85	89	-0.1236	4.033	2.523	1.5383
TL	ACTTTA	78	32	0.8136	2.194	0.06	3.9453
TL	ACTTTG	105	103	-0.1977	-0.121	0.068	1.535
TL	ACTCTT	157	135	0.1145	17.272	1.874	1.311
TL	ACTCTC	83	113	-0.8377	0.694	12.807	3.9045
TL	ACTCTA	61	38	0.3563	3.252	-0.728	1.5592
TL	ACTCTG	70	60	0.0552	15.461	4.199	1.1453
TL	ACCTTA	23	27	-0.1391	3.224	-0.584	1.2536
TL	ACCTTG	42	44	-0.1395	2.293	2.758	1.2945
TL	ACCCTT	32	52	-0.5049	11.8	5.181	3.0523
TL	ACCCTC	34	34	-0.078	0.299	1.829	1.1249
TL	ACCCTA	33	25	0.0969	0.148	-0.646	1.0061
TL	ACCCTG	16	10	0.0927	0.999	10.113	0.9162
TL	ACATTA	51	28	0.3792	0.269	-0.606	1.7816
TL	ACATTG	81	69	0.0731	-0.027	-0.507	1.1729
TL	ACACTT	78	71	-0.0279	2.524	0.24	1.2262
TL	ACACTC	62	55	0.0088	-0.38	-0.746	1.141
TL	ACACTA	46	27	0.3044	-0.615	-0.663	1.512
TL	ACACTG	23	27	-0.1391	3.145	-0.513	1.2536
TL	ACGTTA	35	15	0.3512	-0.415	-0.262	2.043
TL	ACGTTG	55	29	0.4348	0.35	-0.706	1.9963
TL	ACGCTT	47	44	-0.0431	-0.412	0.33	1.1302
TL	ACGCTC	29	18	0.1708	0.064	0.54	1.1498
TL	ACGCTA	17	6	0.1983	0.349	0.994	1.5466
TL	ACGCTG	23	14	0.1414	-0.397	-0.784	1.0723
GL	GGTTTA	136	95	0.4894	57.658	30.362	2.6406
GL	GGTTTG	145	129	0.0107	10.865	0.117	1.3973
GL	GGTCTT	111	181	-1.5084	-0.665	4.576	6.0714
GL	GGTCTC	83	99	-0.4578	-0.554	-0.685	1.6949
GL	GGTCTA	60	52	0.0299	1.284	-0.218	1.1837
GL	GGTCTG	45	57	-0.3095	-0.69	-0.609	1.5215
GL	GGCTTA	29	24	0.0353	-0.811	2.763	1.0231
GL	GGCTTG	57	47	0.0726	2.22	1.04	1.2378
GL	GGCCTT	36	42	-0.1812	1.538	-0.243	1.198
GL	GGCCTC	29	17	0.1644	-0.411	3.937	1.516
GL	GGCCTA	8	7	0.0028	4.69	2.303	0.6987
GL	GGCCTG	12	17	-0.1157	0.863	-0.77	1.0581
GL	GGATTA	68	41	0.3645	0.246	-0.055	2.4013
GL	GGATTG	104	103	-0.1855	0.587	0.631	1.2492
GL	GGACTT	87	125	-0.8713	10.445	2.099	3.2023
GL	GGACTC	55	58	-0.1632	7.481	11.803	1.1691
GL	GGACTA	36	39	-0.1259	4.924	0.068	1.0887
GL	GGACTG	29	32	-0.1122	4.737	5.305	1.0498
GL	GGGTTA	66	39	0.3685	20.181	19.404	2.4495
GL	GGGTTG	84	45	0.5544	11.528	0.241	3.525
GL	GGGCTT	67	57	0.053	0.123	0.438	1.2421
GL	GGGCTC	21	19	-0.0043	5.939	3.686	0.9067
GL	GGGCTA	19	15	0.0365	0.555	-0.726	0.9345
GL	GGGCTG	18	13	0.0569	-0.128	0.045	0.9781
WL	TGGTTA	54	15	0.8179	-0.654	-0.708	1.4245
WL	TGGTTG	57	24	0.6625	7.888	2.67	0.978
WL	TGGCTT	106	47	1.1737	1.649	-0.497	1.1171
WL	TGGCTC	85	22	1.327	7.446	0.519	2.1438
WL	TGGCTA	31	22	0.1403	1.023	4.139	1.7823
WL	TGGCTG	32	22	0.1622	-0.646	1	1.6978
HL	CATTTA	61	22	0.7756	-0.649	-0.635	2.1194
HL	CATTTG	96	60	0.6152	-0.677	0.964	1.1543
HL	CATCTT	114	57	1.0705	0.245	-0.258	1.5509
HL	CATCTC	92	59	0.5538	3.625	5.193	1.1664
HL	CATCTA	52	20	0.6314	0.047	-0.599	1.7276
HL	CATCTG	36	34	-0.0436	-0.481	3.887	1.7728
HL	CACTTA	39	10	0.5928	-0.734	1.268	2.4261
HL	CACTTG	67	62	-0.0507	1.163	5.829	2.4894
HL	CACCTT	39	42	-0.1705	5.275	1.231	2.5612
HL	CACCTC	38	19	0.3568	-0.54	4.714	1.059
HL	CACCTA	20	8	0.2355	0.333	3.09	1.0173
HL	CACCTG	8	11	-0.0919	5.878	2.231	1.4199
YL	TATTTA	60	14	0.7914	-0.491	0.304	4.0033
YL	TATTTG	101	54	0.7243	-0.633	-0.262	1.3833
YL	TATCTT	130	63	1.0622	3.681	-0.581	1.9456
YL	TATCTC	74	41	0.502	-0.747	-0.72	1.1958
YL	TATCTA	47	19	0.4595	-0.728	-0.719	1.6002
YL	TATCTG	45	30	0.204	-0.336	1.799	1.0282
YL	TACTTA	72	25	0.7859	4.262	-0.698	2.6988
YL	TACTTG	103	92	0.001	4.129	7.748	2.7113
YL	TACCTT	52	70	-0.47	14.865	0.574	5.3159
YL	TACCTC	51	36	0.1913	0.587	3.375	1.1101
YL	TACCTA	23	21	-0.0089	3.508	0.005	1.25
YL	TACCTG	23	27	-0.1288	2.294	-0.532	2.028
IL	ATTTTA	56	20	0.5004	3.25	6.971	3.1482
IL	ATTTTG	107	91	0.077	-0.247	0.113	1.3376
IL	ATTCTT	172	146	0.1284	13.095	1.598	1.4986
IL	ATTCTC	126	97	0.2599	15.392	0.238	1.2468
IL	ATTCTA	59	54	-0.0212	-0.525	3.228	1.3025
IL	ATTCTG	65	66	-0.1318	4.264	4.889	1.7145
IL	ATCTTA	72	50	0.2389	-0.485	1.964	1.1978
IL	ATCTTG	113	94	0.1163	0.335	-0.743	1.3043
IL	ATCCTT	64	93	-0.5964	15.704	3.613	4.8058
IL	ATCCTC	77	99	-0.5028	-0.765	3.067	3.8935
IL	ATCCTA	33	16	0.2247	2.43	9.267	1.452
IL	ATCCTG	29	25	0.0153	2.789	4.667	0.9969
IL	ATATTA	42	8	0.4919	0.269	0.682	4.6558
IL	ATATTG	74	44	0.3686	-0.646	1.195	1.5442
IL	ATACTT	74	24	0.7017	-0.041	7.604	4.5064
IL	ATACTC	54	20	0.4707	-0.588	1.604	2.9104
IL	ATACTA	41	24	0.2105	-0.3	3.046	1.2472
IL	ATACTG	35	26	0.0879	-0.487	2.885	0.9866
VL	GTTTTA	93	47	0.6221	-0.626	0.312	3.5415
VL	GTTTTG	186	144	0.3828	12.771	-0.354	1.7229
VL	GTTCTT	186	221	-0.9437	6.397	11.981	3.4855
VL	GTTCTC	121	130	-0.3767	1.436	0.927	1.7994
VL	GTTCTA	65	56	0.036	-0.732	-0.649	1.1378
VL	GTTCTG	77	62	0.1174	4.725	-0.729	1.2381
VL	GTCTTA	46	35	0.1052	-0.829	0.998	1.1551
VL	GTCTTG	85	74	0.0338	2.938	0.004	1.1913
VL	GTCCTT	48	52	-0.1568	5.586	10.529	1.3055
VL	GTCCTC	46	61	-0.3427	-0.537	-0.478	2.0465
VL	GTCCTA	13	26	-0.2478	7.047	-0.726	2.1985
VL	GTCCTG	13	14	-0.041	4.372	6.529	0.8685
VL	GTATTA	31	17	0.1844	0.349	-0.309	1.5117
VL	GTATTG	60	36	0.3035	-0.693	-0.602	1.8806
VL	GTACTT	47	43	-0.0172	2.995	-0.704	1.0727
VL	GTACTC	30	23	0.0656	3.066	-0.112	1.0201
VL	GTACTA	30	14	0.2207	-0.554	-0.691	1.8264
VL	GTACTG	20	22	-0.0711	-0.172	1.252	1.0112
VL	GTGTTA	64	22	0.6063	-0.64	1.802	4.7671
VL	GTGTTG	100	101	-0.2004	-0.199	2.806	1.4184
VL	GTGCTT	84	92	-0.2917	2.185	0.32	1.6395
VL	GTGCTC	50	46	-0.0227	2.648	6.003	1.0882
VL	GTGCTA	30	21	0.1001	2.678	3.297	1.1044
VL	GTGCTG	36	32	0.003	-0.575	-0.072	1.0101
ML	ATGTTA	76	18	0.6891	0.081	4.134	4.9144
ML	ATGTTG	133	82	0.5088	-0.615	-0.822	1.199
ML	ATGCTT	175	142	0.1987	7.824	13.792	2.9654
ML	ATGCTC	69	57	0.0644	6.838	0.747	1.7033
ML	ATGCTA	56	25	0.3457	-0.291	0.951	1.4946
ML	ATGCTG	57	31	0.2752	-0.422	0.298	1.13
AR	GCTCGT	69	110	-1.6056	9.087	3.576	2.7373
AR	GCTCGC	23	33	-0.4134	-0.296	-0.378	1.195
AR	GCTCGA	44	38	0.0439	0.557	-0.582	1.2948
AR	GCTCGG	39	28	0.2276	2.723	-0.144	1.6486
AR	GCTAGA	86	95	-0.6027	3.714	3.971	1.202
AR	GCTAGG	55	66	-0.5597	-0.409	3.25	1.188
AR	GCCCGT	12	28	-0.5739	0.155	-0.639	2.0388
AR	GCCCGC	1	17	-0.535	2.851	2.899	3.9061
AR	GCCCGA	11	7	0.094	-0.24	1.092	0.9973
AR	GCCCGG	4	6	-0.0806	1.872	-0.275	0.6541
AR	GCCAGA	34	24	0.2121	0.375	4.813	1.573
AR	GCCAGG	13	27	-0.511	2.083	-0.565	1.7347
AR	GCACGT	29	40	-0.4678	-0.557	-0.26	1.2198
AR	GCACGC	8	11	-0.1279	1.339	0.116	0.7913
AR	GCACGA	23	24	-0.1145	-0.539	0.627	0.9343
AR	GCACGG	11	11	-0.0389	2.411	-0.596	0.7798
AR	GCAAGA	105	84	0.3267	6.487	6.283	2.3109
AR	GCAAGG	43	62	-0.783	-0.677	4.99	1.5608
AR	GCGCGT	15	16	-0.0862	-0.557	0.147	0.8433
AR	GCGCGC	0	2	-0.0664	3.568	1.45	0.5662
AR	GCGCGA	7	3	0.1081	1.687	2.246	1.0102
AR	GCGCGG	5	5	-0.0177	1.29	-0.657	0.6114
AR	GCGAGA	49	30	0.4581	0.529	-0.604	2.4821
AR	GCGAGG	47	31	0.3655	17.414	2.793	2.124
LR	TTACGT	29	19	0.2297	-0.533	-0.612	0.9338
LR	TTACGC	16	3	0.3752	-0.375	0.516	1.8351
LR	TTACGA	24	7	0.4798	-0.643	-0.514	1.7836
LR	TTACGG	20	5	0.4275	-0.737	-0.586	1.787
LR	TTAAGA	81	22	1.6734	-0.438	0.189	4.9945
LR	TTAAGG	42	17	0.6819	-0.708	-0.443	1.7576
LR	TTGCGT	31	26	0.0566	3.302	8.673	1.0893
LR	TTGCGC	6	10	-0.154	7.299	1.34	1.3567
LR	TTGCGA	14	14	-0.0494	13.63	0.501	1.033
LR	TTGCGG	28	6	0.6317	-0.729	2.342	2.6094
LR	TTGAGA	126	78	1.1491	0.607	0.743	1.3583
LR	TTGAGG	77	67	0.0602	2.43	3.619	1.6046
LR	CTTCGT	64	87	-0.9898	2.173	6.431	5.1719
LR	CTTCGC	19	19	-0.0671	-0.277	-0.568	1.1737
LR	CTTCGA	50	19	0.8529	0.645	0.359	2.1501
LR	CTTCGG	19	8	0.2982	3.501	2.65	1.0975
LR	CTTAGA	80	39	1.0791	10.801	18.32	1.8499
LR	CTTAGG	54	52	-0.1243	1.043	0.448	1.7656
LR	CTCCGT	47	75	-1.0959	1.566	20.225	5.9468
LR	CTCCGC	30	26	0.0269	6.294	5.635	1.1269
LR	CTCCGA	38	22	0.3972	2.376	0.445	1.0649
LR	CTCCGG	44	12	0.9073	13.967	-0.626	2.9927
LR	CTCAGA	69	44	0.5866	1.301	1.124	1.1426
LR	CTCAGG	18	34	-0.5949	10.444	0.034	3.7568
LR	CTACGT	22	13	0.2212	-0.635	0.68	0.8994
LR	CTACGC	7	8	-0.0579	-0.168	-0.543	0.8985
LR	CTACGA	32	9	0.6508	6.37	-0.601	2.2708
LR	CTACGG	18	7	0.3017	0.39	-0.391	1.1457
LR	CTAAGA	58	35	0.559	-0.484	1.07	1.1512
LR	CTAAGG	42	24	0.4495	3.303	0.108	1.1104
LR	CTGCGT	23	22	-0.048	-0.331	-0.781	1.1859
LR	CTGCGC	5	9	-0.1505	0.53	-0.534	1.3415
LR	CTGCGA	14	7	0.183	-0.695	-0.383	0.8475
LR	CTGCGG	7	6	0.0085	0.966	-0.62	0.6937
LR	CTGAGA	72	38	0.8749	9.308	0.666	1.5063
LR	CTGAGG	33	49	-0.6479	0.821	18.278	3.7155
RR	CGTCGT	38	40	-0.283	4.976	0.245	2.3964
RR	CGTCGC	13	13	-0.0648	-0.197	-0.34	1.1669
RR	CGTCGA	15	16	-0.1216	0	-0.168	1.3931
RR	CGTCGG	17	10	0.2433	-0.386	-0.712	0.8004
RR	CGTAGA	36	21	0.5235	3.459	10.736	0.9584
RR	CGTAGG	15	16	-0.1216	6.954	5.267	1.3931
RR	CGCCGT	28	29	-0.1864	17.064	26.794	1.8945
RR	CGCCGC	17	9	0.2902	22.745	3.976	0.8081
RR	CGCCGA	12	11	-0.0129	0.653	7.008	0.9971
RR	CGCCGG	12	7	0.1745	2.936	2.881	0.7268
RR	CGCAGA	20	17	0.0409	-0.057	-0.375	1.1136
RR	CGCAGG	6	9	-0.1705	2.554	-0.609	1.3534
RR	CGACGT	17	11	0.1964	-0.516	-0.51	0.8187
RR	CGACGC	12	6	0.2214	0.244	-0.276	0.7368
RR	CGACGA	12	4	0.3151	-0.172	-0.481	0.8995
RR	CGACGG	8	7	0.007	0.061	1.023	0.8012
RR	CGAAGA	46	20	0.9891	-0.802	-0.486	1.319
RR	CGAAGG	7	20	-0.644	9.159	2.901	4.0227
RR	CGGCGT	10	7	0.0907	0.21	-0.393	0.7302
RR	CGGCGC	3	2	0.0319	0.182	-0.517	0.4633
RR	CGGCGA	14	4	0.3988	-0.373	-0.522	1.0861
RR	CGGCGG	13	2	0.4507	0.203	-0.593	1.5008
RR	CGGAGA	43	19	0.9103	0.707	1.681	1.2545
RR	CGGAGG	23	4	0.7757	0.081	0.98	2.191
RR	AGACGT	21	27	-0.3858	15.421	3.996	2.4525
RR	AGACGC	11	22	-0.5702	5.828	2.267	3.35
RR	AGACGA	35	9	1.0439	1.107	3.345	2.1772
RR	AGACGG	31	13	0.689	-0.406	-0.757	1.1621
RR	AGAAGA	184	54	5.1747	11.002	-0.497	7.3296
RR	AGAAGG	83	40	1.6013	0.243	-0.532	1.43
RR	AGGCGT	22	28	-0.3908	1.21	-0.371	2.4847
RR	AGGCGC	9	2	0.2832	0.349	4.38	0.9562
RR	AGGCGA	20	9	0.4158	-0.099	0.2	0.9194
RR	AGGCGG	12	6	0.2214	1.321	-0.097	0.7368
RR	AGGAGA	94	64	0.9374	3.592	5.98	1.2979
RR	AGGAGG	56	35	0.705	4.843	-0.492	1.0602
KR	AAACGT	55	58	-0.1431	3.878	-0.777	2.4111
KR	AAACGC	51	24	0.349	11.571	-0.145	1.5038
KR	AAACGA	91	29	0.8464	13.889	-0.098	4.3133
KR	AAACGG	53	15	0.5235	0.453	-0.621	3.2378
KR	AAAAGA	122	59	0.8092	13.495	3.614	2.3037
KR	AAAAGG	76	35	0.5325	2.156	7.83	1.9332
KR	AAGCGT	37	62	-0.468	12.041	4.005	5.6971
KR	AAGCGC	17	15	0.0031	4.719	3.753	0.973
KR	AAGCGA	52	28	0.2988	-0.418	0.039	1.2394
KR	AAGCGG	45	20	0.327	-0.635	-0.359	1.5407
KR	AAGAGA	194	180	-0.1072	2.561	37.42	3.9842
KR	AAGAGG	145	109	0.3329	21.555	2.543	1.4388
NR	AATCGT	38	30	0.1099	-0.123	0.492	1.0714
NR	AATCGC	19	11	0.166	-0.695	-0.563	0.864
NR	AATCGA	30	15	0.3278	-0.237	-0.675	1.1291
NR	AATCGG	26	12	0.3119	-0.798	-0.473	1.158
NR	AATAGA	68	22	1.0762	10.086	12.441	3.5128
NR	AATAGG	33	11	0.5133	7.205	15.731	1.9413
NR	AACCGT	62	73	-0.4884	8.89	11.78	3.6197
NR	AACCGC	25	21	0.0372	1.829	0.699	1.0234
NR	AACCGA	49	36	0.2162	6.816	9.807	1.0599
NR	AACCGG	47	16	0.7218	14.913	-0.242	2.4368
NR	AACAGA	108	80	0.4585	0.455	2.899	1.2514
NR	AACAGG	38	46	-0.3342	2.148	-0.703	2.6445
DR	GATCGT	76	52	0.3873	1.683	1.401	1.1667
DR	GATCGC	23	10	0.2568	-0.367	4.05	1.2913
DR	GATCGA	70	29	0.8165	5.932	-0.494	2.8166
DR	GATCGG	40	25	0.2615	-0.672	1.262	1.0864
DR	GATAGA	105	52	1.018	16.575	12.008	2.6387
DR	GATAGG	46	45	-0.0947	10.062	4.082	1.4716
DR	GACCGT	40	67	-0.7605	2.405	17.702	5.2745
DR	GACCGC	18	15	0.0264	0.857	-0.261	0.8766
DR	GACCGA	36	15	0.4178	4.028	-0.714	1.7627
DR	GACCGG	38	14	0.4857	17.064	0.514	2.1487
DR	GACAGA	75	73	-0.1454	-0.545	8.836	1.8389
DR	GACAGG	33	48	-0.4504	-0.166	1.775	3.1666
FR	TTTCGT	41	17	0.5235	-0.407	9.38	1.6474
FR	TTTCGC	23	5	0.4146	-0.252	3.203	2.1855
FR	TTTCGA	40	10	0.6862	-0.386	0.786	3.0201
FR	TTTCGG	19	4	0.346	2.018	1.81	1.9263
FR	TTTAGA	87	40	1.0062	3.173	2.568	2.1793
FR	TTTAGG	59	39	0.3659	-0.692	-0.75	1.0666
FR	TTCCGT	48	64	-0.5625	0.116	2.708	4.2056
FR	TTCCGC	20	26	-0.2166	-0.536	4.167	2.0143
FR	TTCCGA	37	25	0.215	-0.378	0.398	0.9734
FR	TTCCGG	38	15	0.5053	4.161	-0.53	1.6864
FR	TTCAGA	99	68	0.5457	-0.778	-0.699	1.1618
FR	TTCAGG	57	73	-0.588	-0.612	10.364	4.3917
CR	TGTCGT	40	19	0.8965	1.791	-0.709	0.9414
CR	TGTCGC	18	12	0.2187	0.487	4.049	1.0832
CR	TGTCGA	24	10	0.6128	-0.699	-0.169	0.8184
CR	TGTCGG	13	7	0.2472	0.566	-0.195	0.762
CR	TGTAGA	54	15	1.7804	3.675	4.048	1.6121
CR	TGTAGG	36	14	0.9728	-0.395	0.164	0.9242
CR	TGCCGT	15	18	-0.246	0.134	-0.02	2.7198
CR	TGCCGC	6	7	-0.0877	-0.259	0.096	1.3202
CR	TGCCGA	15	6	0.3964	-0.735	-0.679	0.723
CR	TGCCGG	14	8	0.2415	-0.449	1.611	0.8189
CR	TGCAGA	62	19	1.949	3.56	-0.733	1.4974
CR	TGCAGG	32	11	0.942	0.796	-0.083	0.9728
PR	CCTCGT	55	50	-0.0402	7.677	0.861	1.6122
PR	CCTCGC	23	16	0.2161	1.991	-0.367	0.8824
PR	CCTCGA	39	21	0.6572	1.643	0.389	1.1318
PR	CCTCGG	32	8	0.9771	2.424	0.069	2.5192
PR	CCTAGA	59	34	0.8884	6.802	5.046	1.1912
PR	CCTAGG	30	24	0.1333	3.608	4.792	1.0317
PR	CCCCGT	7	14	-0.3674	0.139	-0.314	2.0307
PR	CCCCGC	1	4	-0.1474	0.66	-0.585	1.0992
PR	CCCCGA	8	3	0.1968	-0.695	-0.286	0.7634
PR	CCCCGG	5	2	0.1171	-0.445	-0.361	0.5894
PR	CCCAGA	15	18	-0.218	2.441	-0.481	1.4446
PR	CCCAGG	12	6	0.2241	-0.565	1.056	0.79
PR	CCACGT	31	24	0.1757	-0.584	1.456	1.0065
PR	CCACGC	11	17	-0.3401	-0.105	1.808	1.8442
PR	CCACGA	19	16	0.0465	1.087	-0.266	0.9523
PR	CCACGG	17	10	0.2463	-0.145	-0.659	0.8276
PR	CCAAGA	99	75	0.6392	2.201	25.108	1.3032
PR	CCAAGG	62	29	1.2528	5.484	-0.482	1.7135
PR	CCGCGT	13	5	0.3139	0.032	5.809	0.9617
PR	CCGCGC	3	4	-0.0626	1.483	-0.431	0.7024
PR	CCGCGA	12	4	0.319	-0.43	-0.097	1.0176
PR	CCGCGG	10	2	0.3291	-0.595	0.036	1.2246
PR	CCGAGA	36	25	0.3402	0.103	0.081	0.9741
PR	CCGAGG	39	23	0.5623	7.425	2.118	1.0373
QR	CAACGT	45	20	0.5936	-0.307	6.004	1.5092
QR	CAACGC	19	15	0.0581	-0.539	-0.493	0.91
QR	CAACGA	38	15	0.5567	-0.622	-0.67	1.6283
QR	CAACGG	22	15	0.1368	1.432	0.802	0.869
QR	CAAAGA	114	47	1.6113	-0.58	-0.187	3.2594
QR	CAAAGG	58	34	0.5236	-0.277	-0.318	1.1266
QR	CAGCGT	24	20	0.0425	0.214	8.028	1.034
QR	CAGCGC	10	7	0.0569	-0.234	1.782	0.7111
QR	CAGCGA	11	13	-0.0931	5.105	-0.083	1.2248
QR	CAGCGG	11	7	0.0831	1.428	0.447	0.7185
QR	CAGAGA	98	85	0.0757	6.156	14.732	2.0501
QR	CAGAGG	70	68	-0.1598	12.548	10.999	2.3986
SR	TCTCGT	69	55	0.2724	6.349	-0.007	1.4413
SR	TCTCGC	30	36	-0.3757	3.23	13.893	2.4206
SR	TCTCGA	42	27	0.4306	-0.482	1.485	1.0005
SR	TCTCGG	25	13	0.3819	-0.299	-0.71	0.9546
SR	TCTAGA	76	22	1.8772	10.304	22.507	3.8603
SR	TCTAGG	48	26	0.6907	1.373	8.545	1.1249
SR	TCCCGT	18	29	-0.5279	-0.149	-0.15	3.0685
SR	TCCCGC	17	13	0.0896	2.533	1.034	0.8791
SR	TCCCGA	8	9	-0.0757	3.268	-0.588	1.0027
SR	TCCCGG	13	9	0.107	-0.745	-0.203	0.7702
SR	TCCAGA	37	29	0.1662	2.339	-0.216	1.1348
SR	TCCAGG	19	18	-0.0417	1.738	0.489	1.1789
SR	TCACGT	19	22	-0.2052	4.643	1.793	1.6739
SR	TCACGC	19	15	0.0809	0.131	0.577	0.9343
SR	TCACGA	25	20	0.0957	-0.547	2.446	1.0316
SR	TCACGG	21	16	0.1131	-0.723	3.29	0.9315
SR	TCAAGA	157	59	3.3238	47.171	3.271	4.487
SR	TCAAGG	57	41	0.4063	1.717	1.439	1.1406
SR	TCGCGT	9	7	0.0426	2.157	3.475	0.7314
SR	TCGCGC	5	1	0.1418	-0.032	1.274	0.7101
SR	TCGCGA	10	2	0.2836	0.479	0.764	1.1587
SR	TCGCGG	13	5	0.2705	-0.485	-0.533	0.9112
SR	TCGAGA	43	30	0.3445	-0.722	2.741	1.0395
SR	TCGAGG	30	23	0.1558	0.811	1.908	1.0374
SR	AGTCGT	30	13	0.5646	-0.57	4.286	1.2118
SR	AGTCGC	19	7	0.408	2.531	-0.607	1.1387
SR	AGTCGA	14	5	0.3071	1.643	1.379	0.9957
SR	AGTCGG	18	10	0.2488	-0.673	0.12	0.8366
SR	AGTAGA	52	25	0.8777	1.389	1.194	1.3481
SR	AGTAGG	16	7	0.2984	5.925	10.13	0.9157
SR	AGCCGT	25	36	-0.5584	-0.482	6.223	3.1587
SR	AGCCGC	16	8	0.2575	2.482	-0.656	0.8437
SR	AGCCGA	20	17	0.0357	-0.516	5.436	1.0317
SR	AGCCGG	18	11	0.2079	0.195	2.712	0.8214
SR	AGCAGA	62	45	0.4255	0.188	4.641	1.1772
SR	AGCAGG	34	21	0.3837	-0.007	-0.752	0.9571
ER	GAACGT	51	56	-0.1711	2.168	3.926	1.4404
ER	GAACGC	25	20	0.0384	-0.371	0.087	0.9349
ER	GAACGA	51	34	0.19	-0.667	-0.476	1.3759
ER	GAACGG	27	24	0.0021	2.301	-0.412	0.9475
ER	GAAAGA	172	86	1.1115	0.252	1.819	6.0079
ER	GAAAGG	72	59	0.0877	0.922	2.346	1.1623
ER	GAGCGT	45	71	-0.5054	2.019	2.179	3.4775
ER	GAGCGC	9	12	-0.065	7.635	8.477	0.9677
ER	GAGCGA	24	22	-0.0091	9.068	4.885	0.9323
ER	GAGCGG	13	17	-0.0884	9.02	1.215	1.1084
ER	GAGAGA	213	174	0.2684	27.893	23.358	1.4321
ER	GAGAGG	127	145	-0.5172	23.637	18.609	2.6109
TR	ACTCGT	40	53	-0.7564	0.389	0.501	2.5581
TR	ACTCGC	24	21	0.0196	4.546	1.442	0.9474
TR	ACTCGA	41	16	0.9049	4.756	-0.591	2.3162
TR	ACTCGG	30	17	0.4301	2.563	0.771	1.1775
TR	ACTAGA	64	38	0.8415	1.319	6.921	1.5193
TR	ACTAGG	26	22	0.0542	3.436	7.489	0.9455
TR	ACCCGT	14	38	-1.1175	0.327	1.371	5.0068
TR	ACCCGC	12	11	-0.0121	0.112	-0.462	0.8095
TR	ACCCGA	23	17	0.1558	1.638	1.414	0.8972
TR	ACCCGG	11	12	-0.0951	-0.642	1.031	0.9169
TR	ACCAGA	30	45	-0.7975	3.321	0.107	2.8151
TR	ACCAGG	16	21	-0.2938	1.587	0.618	1.4197
TR	ACACGT	20	15	0.126	2.14	6.172	0.8661
TR	ACACGC	9	6	0.0896	0.422	0.627	0.7033
TR	ACACGA	27	14	0.4441	-0.526	-0.48	1.2464
TR	ACACGG	10	8	0.0411	2.364	-0.529	0.7261
TR	ACAAGA	103	44	2.1065	7.794	-0.567	4.1367
TR	ACAAGG	62	49	0.2809	7.704	8.566	1.0972
TR	ACGCGT	14	6	0.2855	-0.426	2.646	1.0771
TR	ACGCGC	6	6	-0.028	-0.583	-0.434	0.683
TR	ACGCGA	6	4	0.0597	2.322	-0.357	0.6129
TR	ACGCGG	2	3	-0.0532	2.351	-0.643	0.5732
TR	ACGAGA	30	24	0.1232	0.785	0.303	0.9544
TR	ACGAGG	30	20	0.2986	2.46	1.313	1.0045
GR	GGTCGT	65	128	-2.0551	10.3	12.105	4.5905
GR	GGTCGC	10	33	-0.7074	1.636	0.551	3.1323
GR	GGTCGA	35	26	0.1552	-0.53	0.218	1.58
GR	GGTCGG	26	26	-0.0813	-0.532	-0.187	0.9953
GR	GGTAGA	69	47	0.431	6.483	33.699	2.8146
GR	GGTAGG	25	30	-0.2251	10.344	20.035	0.9723
GR	GGCCGT	25	50	-0.8131	1.766	17.265	2.297
GR	GGCCGC	15	14	-0.0175	5.722	1.112	0.8878
GR	GGCCGA	15	21	-0.2233	-0.694	6.65	0.9583
GR	GGCCGG	14	5	0.2208	0.183	-0.343	1.92
GR	GGCAGA	24	33	-0.3396	4.643	-0.579	1.0859
GR	GGCAGG	14	20	-0.2201	1.424	0.124	0.957
GR	GGACGT	28	67	-1.234	4.566	0.677	3.8032
GR	GGACGC	16	19	-0.1382	-0.202	0.856	0.8719
GR	GGACGA	30	29	-0.0644	0.255	-0.598	1.0589
GR	GGACGG	21	15	0.1107	0.713	1.048	1.2846
GR	GGAAGA	151	146	-0.325	13.894	10.84	1.7693
GR	GGAAGG	47	83	-1.2052	1.118	-0.454	2.5694
GR	GGGCGT	16	25	-0.3146	0.036	-0.613	1.1231
GR	GGGCGC	3	2	0.02	2.481	2.988	0.5354
GR	GGGCGA	3	9	-0.1858	7.889	-0.571	1.122
GR	GGGCGG	10	9	-0.0019	-0.325	-0.413	0.7943
GR	GGGAGA	94	54	0.882	33.518	6.785	5.0429
GR	GGGAGG	56	27	0.6774	22.032	-0.635	4.2613
WR	TGGCGT	34	20	0.3657	-0.234	0.335	1.1609
WR	TGGCGC	6	3	0.0832	4.197	2.504	0.5641
WR	TGGCGA	23	3	0.6182	0.853	3.458	1.8562
WR	TGGCGG	21	2	0.5905	-0.58	2.902	2.0404
WR	TGGAGA	120	47	2.1216	10.688	3.926	1.2534
WR	TGGAGG	46	36	0.1799	-0.53	4.039	2.7757
HR	CATCGT	36	16	0.6763	-0.385	0.907	0.9046
HR	CATCGC	18	11	0.2127	-0.727	0.478	0.9698
HR	CATCGA	41	4	1.3651	1.465	1.115	3.5479
HR	CATCGG	21	7	0.4921	-0.283	-0.586	0.8529
HR	CATAGA	69	17	1.8679	7.953	4.434	2.2291
HR	CATAGG	33	16	0.5642	4.067	0.769	0.9219
HR	CACCGT	51	37	0.3587	25.959	10.24	2.3418
HR	CACCGC	15	10	0.1424	0.76	0.449	1.0074
HR	CACCGA	21	7	0.4921	-0.621	-0.694	0.8529
HR	CACCGG	30	6	0.8703	10.787	-0.465	1.5894
HR	CACAGA	54	29	0.8054	-0.528	-0.571	1.1858
HR	CACAGG	33	26	0.146	-0.573	1.074	2.1006
YR	TATCGT	42	18	0.7055	0.061	1.665	1.4881
YR	TATCGC	18	7	0.3282	-0.249	-0.323	1.0737
YR	TATCGA	36	14	0.6564	0.633	-0.07	1.5625
YR	TATCGG	17	3	0.4404	-0.039	1.166	1.8893
YR	TATAGA	74	27	1.4134	0.637	0.947	2.8402
YR	TATAGG	28	10	0.5426	5.025	9.172	1.4927
YR	TACCGT	40	49	-0.4787	2.309	2.647	3.229
YR	TACCGC	21	7	0.425	3.146	0.805	1.3471
YR	TACCGA	27	18	0.2214	-0.353	-0.159	0.9051
YR	TACCGG	14	15	-0.0899	0.086	1.441	1.2244
YR	TACAGA	75	65	0.0731	-0.526	3.287	1.8746
YR	TACAGG	34	45	-0.5279	-0.322	1.328	3.4211
IR	ATTCGT	57	59	-0.2608	5.343	-0.232	1.5589
IR	ATTCGC	26	12	0.3635	3.43	1.075	1.45
IR	ATTCGA	40	25	0.3477	0.853	-0.293	1.2076
IR	ATTCGG	34	18	0.4007	2.379	-0.197	1.4074
IR	ATTAGA	58	39	0.4151	12.233	14.233	1.2407
IR	ATTAGG	42	41	-0.1121	0.526	1.804	1.2277
IR	ATCCGT	40	62	-0.8493	-0.159	1.402	3.6516
IR	ATCCGC	23	32	-0.3703	2.592	8.846	1.892
IR	ATCCGA	31	31	-0.1066	-0.466	4.162	1.1552
IR	ATCCGG	28	12	0.4213	1.028	-0.675	1.6543
IR	ATCAGA	68	76	-0.4927	1.887	0.475	2.1227
IR	ATCAGG	34	46	-0.5052	1.574	-0.59	2.2902
IR	ATACGT	27	9	0.4894	-0.703	2.757	2.1305
IR	ATACGC	10	5	0.1274	-0.687	-0.596	0.8381
IR	ATACGA	12	4	0.2175	2.213	0.07	1.2212
IR	ATACGG	17	4	0.3621	-0.71	-0.554	1.9975
IR	ATAAGA	66	23	1.1641	-0.458	-0.589	4.1104
IR	ATAAGG	41	27	0.3119	0.454	2.393	1.1428
VR	GTTCGT	56	80	-1.0279	0.441	2.101	3.2107
VR	GTTCGC	12	18	-0.2497	1.502	-0.08	1.3342
VR	GTTCGA	43	29	0.3235	-0.151	-0.632	1.2447
VR	GTTCGG	30	11	0.5425	-0.704	2.029	2.3014
VR	GTTAGA	76	61	0.2374	8.314	6.038	1.1816
VR	GTTAGG	53	51	-0.1248	-0.007	2.377	1.169
VR	GTCCGT	32	46	-0.5972	2.016	3.871	2.1938
VR	GTCCGC	9	13	-0.1701	-0.672	-0.412	1.0863
VR	GTCCGA	18	15	0.0373	-0.714	-0.541	0.8557
VR	GTCCGG	23	9	0.3965	2.811	-0.625	1.7802
VR	GTCAGA	38	54	-0.6877	4.307	1.074	2.3907
VR	GTCAGG	21	37	-0.6257	1.154	-0.329	2.5885
VR	GTACGT	14	9	0.1205	0.962	1.719	0.8738
VR	GTACGC	13	6	0.1928	1.091	-0.659	1.0815
VR	GTACGA	20	6	0.4074	-0.05	-0.514	2.0547
VR	GTACGG	10	5	0.1351	-0.32	-0.643	0.8922
VR	GTAAGA	58	28	0.8178	0.754	0.336	2.5539
VR	GTAAGG	31	13	0.5046	0.212	-0.278	2.0193
VR	GTGCGT	21	20	-0.0423	2.449	8.959	0.9249
VR	GTGCGC	6	9	-0.1248	2.525	0.589	0.9336
VR	GTGCGA	10	10	-0.0365	5.425	1.386	0.7762
VR	GTGCGG	11	6	0.1314	1.646	0.944	0.8813
VR	GTGAGA	115	73	1.0216	15.164	4.368	2.2335
VR	GTGAGG	77	76	-0.2467	20.372	19.739	1.3443
MR	ATGCGT	35	37	-0.1285	3.272	5.33	1.5824
MR	ATGCGC	15	10	0.0765	0.83	2.436	0.7966
MR	ATGCGA	32	13	0.3504	0.802	2.53	1.6941
MR	ATGCGG	20	12	0.1319	1.667	-0.203	0.9014
MR	ATGAGA	142	97	0.6716	3.938	6.007	1.2841
MR	ATGAGG	82	71	0.0512	3.543	5.049	1.4168
AK	GCTAAA	131	216	-0.7672	4.521	14.549	1.4613
AK	GCTAAG	125	281	-1.3128	5.007	29.682	2.5398
AK	GCCAAA	81	157	-0.6562	5.177	32.116	1.32
AK	GCCAAG	84	197	-0.9456	7.006	30.05	2.3521
AK	GCAAAA	111	133	-0.2621	-0.74	-0.401	3.6221
AK	GCAAAG	139	244	-0.9289	5.772	6.285	1.3407
AK	GCGAAA	65	86	-0.2164	-0.569	2.882	1.9489
AK	GCGAAG	47	89	-0.3645	1.741	-0.55	1.1521
LK	TTAAAA	86	36	0.3409	5.686	4.329	5.3787
LK	TTAAAG	102	59	0.2683	0.577	3.14	3.4222
LK	TTGAAA	197	166	0.0839	0.646	2.395	1.7097
LK	TTGAAG	245	286	-0.5596	24.221	28.03	2.7928
LK	CTTAAA	110	116	-0.1477	39.788	19.092	1.3836
LK	CTTAAG	141	144	-0.1502	10.041	37.813	1.3767
LK	CTCAAA	149	114	0.1599	0.302	-0.712	2.0594
LK	CTCAAG	156	220	-0.6725	3.296	12.619	4.8034
LK	CTAAAA	76	47	0.1746	0.173	0.124	2.4088
LK	CTAAAG	95	73	0.0993	0.439	-0.433	1.6556
LK	CTGAAA	116	107	-0.0278	20.389	13.804	1.2735
LK	CTGAAG	84	122	-0.3917	0.339	5.874	3.2865
RK	CGTAAA	62	32	0.3708	1.558	9.575	1.477
RK	CGTAAG	45	37	0.0509	8.383	27.647	1.1815
RK	CGCAAA	34	40	-0.1523	-0.643	12.601	2.2088
RK	CGCAAG	33	30	-0.0081	-0.588	-0.837	1.2545
RK	CGAAAA	43	21	0.2761	3.685	-0.189	1.3663
RK	CGAAAG	38	18	0.2528	4.899	4.332	1.3459
RK	CGGAAA	62	29	0.4184	4.559	4.529	1.759
RK	CGGAAG	42	23	0.2303	-0.699	-0.793	1.1646
RK	AGAAAA	163	55	1.4364	0.266	7.543	7.0201
RK	AGAAAG	129	86	0.4639	5.892	6.32	1.242
RK	AGGAAA	157	118	0.3534	25.135	45.967	1.3955
RK	AGGAAG	141	167	-0.6494	18.161	37.426	7.2988
KK	AAAAAA	128	67	0.1542	98.354	126.247	7.5183
KK	AAAAAG	175	156	0.0013	54.816	45.162	2.396
KK	AAGAAA	459	454	-0.1425	74.736	18.58	2.6565
KK	AAGAAG	467	699	-0.9164	86.701	31.093	10.8735
NK	AATAAA	96	43	0.3082	25.457	24.898	4.8994
NK	AATAAG	102	59	0.2316	17.007	41.508	3.032
NK	AACAAA	215	198	-0.0422	20.282	46.369	1.3331
NK	AACAAG	207	257	-0.5186	21.189	24.256	5.6603
DK	GATAAA	195	128	0.2635	5.051	29.421	9.7135
DK	GATAAG	150	185	-0.2902	27.035	63.119	1.3071
DK	GACAAA	146	200	-0.396	9.594	45.878	1.6388
DK	GACAAG	180	304	-0.8154	39.357	79.419	5.3076
FK	TTTAAA	90	48	0.2488	22.885	17.129	2.5344
FK	TTTAAG	109	88	0.0722	11.795	14.869	1.2011
FK	TTCAAA	185	136	0.225	9.184	3.987	1.5078
FK	TTCAAG	226	223	-0.1613	49.61	33.05	2.8806
CK	TGTAAA	66	26	0.5569	7.713	7.145	2.5081
CK	TGTAAG	55	23	0.4416	11.797	29.875	1.9678
CK	TGCAAA	97	76	0.1804	21.203	41.551	1.4426
CK	TGCAAG	82	77	-0.0628	8.969	12.444	2.5062
PK	CCTAAA	109	100	-0.0309	1.544	2.693	1.438
PK	CCTAAG	88	110	-0.3741	10.327	25.422	1.6238
PK	CCCAAA	69	68	-0.0756	20.893	21.121	1.1704
PK	CCCAAG	48	104	-0.7289	2.432	42.094	5.7172
PK	CCAAAA	150	93	0.4897	4.764	-0.514	5.4039
PK	CCAAAG	135	159	-0.4576	1.739	1.288	1.5831
PK	CCGAAA	56	55	-0.0591	0.126	0.573	1.1266
PK	CCGAAG	41	36	0.0076	5.251	8.505	1.1585
QK	CAAAAA	93	67	0.1299	26.232	16.742	3.3707
QK	CAAAAG	145	134	-0.0356	-0.561	4.075	2.2333
QK	CAGAAA	127	153	-0.3186	9.127	9.669	1.2988
QK	CAGAAG	124	208	-0.7838	12.64	6.907	4.8634
SK	TCTAAA	112	71	0.3267	17.668	17.161	2.1416
SK	TCTAAG	95	101	-0.1808	28.25	33.296	1.773
SK	TCCAAA	100	89	0.0041	4.672	8.914	1.2343
SK	TCCAAG	119	127	-0.232	15.837	9.344	1.9989
SK	TCAAAA	112	67	0.3717	0.389	0.721	2.4911
SK	TCAAAG	155	166	-0.3087	6.542	13.124	2.3395
SK	TCGAAA	78	52	0.1989	0.99	1.628	1.5887
SK	TCGAAG	67	68	-0.0912	-0.641	0.465	1.3772
SK	AGTAAA	87	35	0.4801	0.676	6.745	4.6434
SK	AGTAAG	64	46	0.1257	7.499	20.456	1.2906
SK	AGCAAA	125	102	0.109	17.133	21.436	1.2822
SK	AGCAAG	106	120	-0.2838	10.147	17.228	2.3178
EK	GAAAAA	175	86	0.235	35.578	109.959	18.6033
EK	GAAAAG	173	204	-0.1649	40.943	70.436	2.2599
EK	GAGAAA	361	507	-0.6155	44.175	65.156	1.5008
EK	GAGAAG	334	699	-1.337	26.57	52.124	13.5609
TK	ACTAAA	97	86	0.0073	6.1	10.718	1.5139
TK	ACTAAG	58	106	-0.575	30.303	26.149	4.0913
TK	ACCAAA	128	122	-0.0808	24.028	13.941	1.4035
TK	ACCAAG	89	201	-1.2893	0.98	49.233	11.6408
TK	ACAAAA	131	77	0.4253	-0.258	0.268	5.4002
TK	ACAAAG	143	125	0.0297	3.08	-0.775	1.8424
TK	ACGAAA	69	45	0.1769	-0.452	-0.454	2.5656
TK	ACGAAG	65	55	0.0328	-0.636	-0.6	1.4398
GK	GGTAAA	130	149	-0.247	4.825	9.109	1.5155
GK	GGTAAG	78	89	-0.1452	29.659	116.509	1.3294
GK	GGCAAA	99	131	-0.32	9.794	49.416	1.2636
GK	GGCAAG	53	88	-0.3057	1.779	-0.682	1.6585
GK	GGAAAA	217	201	-0.0532	4.082	-0.518	4.3489
GK	GGAAAG	118	261	-1.1704	15.416	0.148	7.9064
GK	GGGAAA	160	171	-0.2108	60.134	118.729	2.0353
GK	GGGAAG	131	177	-0.4509	20.289	54.043	1.3539
WK	TGGAAA	134	72	0.5243	4.765	-0.095	2.7482
WK	TGGAAG	92	88	-0.0635	4.765	-0.095	2.7482
HK	CATAAA	74	10	0.8588	16.14	17.392	6.3924
HK	CATAAG	67	26	0.5183	17.022	21.005	1.4454
HK	CACAAA	109	59	0.5876	20.763	11.527	1.1275
HK	CACAAG	114	95	0.1052	32.926	34.15	5.1096
YK	TATAAA	78	27	0.4309	15.13	17.689	5.8332
YK	TATAAG	74	44	0.2233	17.381	24.586	2.1549
YK	TACAAA	137	115	0.075	9.045	5.25	1.2538
YK	TACAAG	159	206	-0.6448	35.772	36.037	6.6379
IK	ATTAAA	95	82	0.0251	11.942	20.453	1.5148
IK	ATTAAG	81	150	-0.6722	14.804	6.526	6.1759
IK	ATCAAA	213	167	0.2022	63.241	10.347	3.3015
IK	ATCAAG	168	267	-1.0121	12.033	37.764	7.5968
IK	ATAAAA	88	23	0.4819	-0.314	7.93	10.8862
IK	ATAAAG	80	54	0.1515	0.574	0.761	2.5029
VK	GTTAAA	136	128	-0.0486	21.813	25.845	1.8315
VK	GTTAAG	124	187	-0.5727	33.673	39.442	2.8781
VK	GTCAAA	115	102	0.0058	0.955	-0.769	2.0152
VK	GTCAAG	114	186	-0.6324	1.475	9.011	3.7199
VK	GTAAAA	53	39	0.0629	7.85	1.263	2.0215
VK	GTAAAG	91	41	0.3031	-0.461	8.97	7.1256
VK	GTGAAA	178	213	-0.4054	7.352	32.768	1.4317
VK	GTGAAG	247	301	-0.6034	61.854	63.823	1.6205
MK	ATGAAA	229	136	0.3488	3.527	-0.598	1.7007
MK	ATGAAG	271	198	0.2245	3.527	-0.598	1.7007
AN	GCTAAT	96	119	-0.4723	1.139	3.123	1.2328
AN	GCTAAC	65	105	-0.6671	13.026	29.464	1.7309
AN	GCCAAT	52	91	-0.6333	1.375	25.808	1.9534
AN	GCCAAC	43	79	-0.577	-0.499	2.948	2.0085
AN	GCAAAT	93	99	-0.226	2.216	5.287	1.6188
AN	GCAAAC	89	102	-0.3195	3.101	0.14	1.3477
AN	GCGAAT	60	47	0.0941	5.483	3.142	2.6175
AN	GCGAAC	25	27	-0.0662	3.726	3.917	1.0321
LN	TTAAAT	70	13	0.6958	0.505	6.414	7.2298
LN	TTAAAC	68	39	0.3057	-0.011	-0.691	1.4757
LN	TTGAAT	145	81	0.6821	2.858	-0.657	2.3018
LN	TTGAAC	106	118	-0.3267	-0.272	2.217	3.5093
LN	CTTAAT	81	72	0.0054	14.286	4.977	1.4599
LN	CTTAAC	85	102	-0.3656	9.816	2.585	3.8043
LN	CTCAAT	107	76	0.2755	1.012	0.335	1.2225
LN	CTCAAC	133	104	0.2086	20.613	2.292	1.2899
LN	CTAAAT	48	26	0.2372	0.646	-0.113	1.3974
LN	CTAAAC	77	36	0.4607	6.879	-0.509	2.3593
LN	CTGAAT	74	53	0.1844	7.122	4.38	1.1389
LN	CTGAAC	45	52	-0.1655	-0.651	0.035	2.1616
RN	CGTAAT	29	26	-0.0021	5.763	3.082	1.3765
RN	CGTAAC	47	39	0.076	-0.786	0.937	1.4647
RN	CGCAAT	22	10	0.2444	-0.765	-0.295	0.9707
RN	CGCAAC	22	21	-0.0339	-0.592	0.375	1.3529
RN	CGAAAT	30	13	0.3494	1.029	-0.399	1.15
RN	CGAAAC	39	15	0.5023	-0.59	0.34	1.515
RN	CGGAAT	25	13	0.2364	-0.144	-0.296	0.9222
RN	CGGAAC	25	12	0.2617	-0.393	-0.602	0.9739
RN	AGAAAT	74	35	0.7877	13.432	3.63	1.5056
RN	AGAAAC	140	76	1.2426	6.226	0.328	1.4438
RN	AGGAAT	89	51	0.722	8.429	2.224	1.1766
RN	AGGAAC	78	74	-0.1086	3.984	10.432	2.8842
KN	AAAAAT	117	69	0.2178	24.968	13.12	3.2268
KN	AAAAAC	138	92	0.1918	10.363	14.729	2.5821
KN	AAGAAT	238	217	-0.0264	16.113	13.154	1.3432
KN	AAGAAC	234	279	-0.428	23.87	21.037	4.7438
NN	AATAAT	113	24	0.5884	42.04	20.736	4.2353
NN	AATAAC	121	48	0.4596	27.077	13.692	1.284
NN	AACAAT	247	116	0.8005	11.685	6.434	1.2995
NN	AACAAC	283	157	0.733	36.555	11.703	2.8132
DN	GATAAT	165	113	0.2813	1.148	5.346	3.7964
DN	GATAAC	124	113	-0.0178	11.131	28.416	1.3103
DN	GACAAT	121	117	-0.0724	10.56	10.279	1.2321
DN	GACAAC	115	170	-0.549	10.187	38.231	4.8317
FN	TTTAAT	85	39	0.3761	13.058	15.035	2.9143
FN	TTTAAC	91	59	0.2271	5.79	10.033	1.3804
FN	TTCAAT	136	124	-0.025	2.95	10.083	1.889
FN	TTCAAC	161	138	0.0598	24.755	4.719	1.5915
CN	TGTAAT	62	17	0.8681	4.261	4.513	1.6346
CN	TGTAAC	62	41	0.3256	2.093	0.394	2.5008
CN	TGCAAT	75	28	0.8821	9.725	1.411	1.0766
CN	TGCAAC	65	25	0.7479	3.681	-0.529	1.0132
PN	CCTAAT	120	59	0.7924	-0.57	1.855	2.2357
PN	CCTAAC	66	56	0.049	14.448	13.115	1.4982
PN	CCCAAT	52	36	0.172	6.976	7.472	1.048
PN	CCCAAC	51	46	-0.0069	9.607	10.244	1.5514
PN	CCAAAT	125	63	0.8001	1.393	-0.503	2.1455
PN	CCAAAC	126	102	0.1742	3.804	8.953	1.7324
PN	CCGAAT	53	28	0.3181	-0.397	-0.732	1.2811
PN	CCGAAC	23	26	-0.0895	12.637	1.172	1.6717
QN	CAAAAT	102	42	0.5676	13.961	6.573	2.3448
QN	CAAAAC	151	80	0.6345	0.874	-0.471	1.4824
QN	CAGAAT	111	62	0.4295	3.647	-0.733	1.2185
QN	CAGAAC	93	93	-0.1142	0.367	1.947	4.5551
SN	TCTAAT	109	47	0.7893	8.377	9.12	1.637
SN	TCTAAC	69	47	0.2296	31.404	18.112	1.3885
SN	TCCAAT	80	56	0.2426	0.711	5.205	1.5688
SN	TCCAAC	70	70	-0.1165	-0.324	7.856	4.0454
SN	TCAAAT	113	47	0.8453	-0.519	-0.666	1.8069
SN	TCAAAC	118	83	0.3516	1.144	4.295	1.9065
SN	TCGAAT	76	27	0.6407	3.874	-0.355	1.996
SN	TCGAAC	33	21	0.1329	4.335	1.336	1.0046
SN	AGTAAT	100	25	1.0078	0.697	2.421	4.4325
SN	AGTAAC	80	37	0.5401	-0.657	1.652	1.2775
SN	AGCAAT	94	54	0.4698	7.037	10.738	1.1589
SN	AGCAAC	104	64	0.4531	17.673	7.093	1.2846
EN	GAAAAT	161	82	0.3908	7.687	9.237	4.5494
EN	GAAAAC	153	130	0.0425	8.564	2.346	1.3029
EN	GAGAAT	268	214	0.1611	40.129	37.358	1.3596
EN	GAGAAC	157	177	-0.2318	0.384	-0.553	3.8203
TN	ACTAAT	71	46	0.2866	4.307	10.539	1.6367
TN	ACTAAC	56	62	-0.1964	11.164	10.806	1.5854
TN	ACCAAT	97	85	0.0277	24.606	15.507	1.192
TN	ACCAAC	77	85	-0.2659	5.84	2.565	1.839
TN	ACAAAT	85	57	0.3115	-0.556	-0.574	1.6537
TN	ACAAAC	99	87	0.0242	2.087	2.304	1.1976
TN	ACGAAT	43	30	0.1384	-0.535	-0.02	1.1833
TN	ACGAAC	28	24	0.0168	4.08	0.754	0.9457
GN	GGTAAT	84	61	0.1773	9.639	14.525	1.5368
GN	GGTAAC	74	85	-0.2378	13.544	18.543	1.7682
GN	GGCAAT	50	46	-0.0166	-0.787	1.72	1.0774
GN	GGCAAC	45	53	-0.1611	-0.694	0.609	1.5011
GN	GGAAAT	137	104	0.2323	-0.611	-0.728	1.6812
GN	GGAAAC	149	187	-0.6786	4.535	17.195	4.0258
GN	GGGAAT	99	51	0.4723	14.665	4.497	3.7859
GN	GGGAAC	71	49	0.1821	2.535	-0.278	1.5924
WN	TGGAAT	92	49	0.4631	1.094	-0.535	1.0179
WN	TGGAAC	107	56	0.5524	1.094	-0.535	1.0179
HN	CATAAT	73	24	0.7517	6.048	4.413	2.4937
HN	CATAAC	66	40	0.346	5.354	1.88	1.0836
HN	CACAAT	62	52	0.0621	-0.394	7.986	2.3688
HN	CACAAC	97	51	0.6505	35.183	0.228	1.1241
YN	TATAAT	84	25	0.554	7.59	19.797	6.7879
YN	TATAAC	81	53	0.2145	4.814	7.732	1.5441
YN	TACAAT	121	102	0.0679	4.344	1.313	1.2098
YN	TACAAC	135	165	-0.4908	14.264	24.819	5.5119
IN	ATTAAT	85	58	0.2067	9.796	12.22	1.3996
IN	ATTAAC	76	79	-0.1275	11.681	12.778	1.76
IN	ATCAAT	160	128	0.1724	18.385	10.628	1.2643
IN	ATCAAC	140	171	-0.528	7.808	21.017	5.1972
IN	ATAAAT	63	25	0.3601	3.235	0.559	3.3569
IN	ATAAAC	86	34	0.4931	0.356	0.64	4.4012
VN	GTTAAT	98	94	-0.0826	3.566	8.002	1.3191
VN	GTTAAC	80	106	-0.4438	11.164	15.117	1.7937
VN	GTCAAT	70	84	-0.2758	0.112	4.658	1.3173
VN	GTCAAC	83	99	-0.3193	8.055	1.884	1.3636
VN	GTAAAT	53	21	0.3391	-0.525	1.83	4.6769
VN	GTAAAC	45	30	0.1314	-0.169	0.936	1.9122
VN	GTGAAT	134	122	-0.0289	26.459	20.781	1.6349
VN	GTGAAC	78	121	-0.6597	-0.619	3.425	3.0319
MN	ATGAAT	174	77	0.6931	2.397	-0.585	3.128
MN	ATGAAC	128	101	0.1182	2.397	-0.585	3.128
AD	GCTGAT	213	434	-2.6208	14.043	53.686	2.4606
AD	GCTGAC	39	139	-1.1202	13.384	5.17	5.2312
AD	GCCGAT	46	70	-0.3108	1.359	10.441	1.246
AD	GCCGAC	27	29	-0.0524	-0.673	8.727	1.73
AD	GCAGAT	106	161	-0.7128	-0.713	-0.71	1.6336
AD	GCAGAC	50	74	-0.3153	-0.62	1.016	1.3342
AD	GCGGAT	74	82	-0.1707	1.877	0.248	3.1739
AD	GCGGAC	15	17	-0.0387	4.391	10.007	1.189
LD	TTAGAT	123	55	0.5838	0.06	0.672	4.7272
LD	TTAGAC	73	34	0.3321	0.403	-0.685	2.8938
LD	TTGGAT	208	172	0.1476	-0.578	0.144	1.3489
LD	TTGGAC	70	80	-0.1854	5.205	-0.023	2.096
LD	CTTGAT	276	225	0.2302	11.326	2.012	1.3994
LD	CTTGAC	141	168	-0.4464	10.437	23.784	3.9166
LD	CTCGAT	96	95	-0.0979	9.854	8.179	1.5953
LD	CTCGAC	78	66	0.0394	-0.369	-0.03	1.1685
LD	CTAGAT	88	58	0.2194	-0.114	-0.394	1.5691
LD	CTAGAC	54	40	0.0878	0.27	-0.175	1.1323
LD	CTGGAT	63	46	0.1095	4.092	7.027	1.1924
LD	CTGGAC	41	42	-0.057	-0.661	-0.668	1.2706
RD	CGTGAT	56	98	-1.0145	2.335	5.141	8.4131
RD	CGTGAC	65	60	-0.0404	18.058	5.936	1.5637
RD	CGCGAT	17	17	-0.0382	3.375	1.181	1.0569
RD	CGCGAC	5	9	-0.0959	3.174	0.453	1.2758
RD	CGAGAT	51	21	0.5199	-0.008	1.211	2.1462
RD	CGAGAC	44	18	0.451	7.575	-0.756	1.9657
RD	CGGGAT	29	8	0.379	4.992	3.658	2.3273
RD	CGGGAC	17	9	0.131	-0.203	-0.327	0.9164
RD	AGAGAT	202	84	2.0419	3.627	1.926	6.737
RD	AGAGAC	133	92	0.5682	20.265	19.031	1.254
RD	AGGGAT	46	60	-0.3996	14.219	1.347	3.2581
RD	AGGGAC	32	29	-0.0085	2.128	2.294	1.1536
KD	AAAGAT	341	307	-0.0109	19.326	10.266	6.8023
KD	AAAGAC	178	185	-0.1247	16.077	7.806	2.0223
KD	AAGGAT	174	296	-0.6755	37.133	17.426	4.8523
KD	AAGGAC	98	184	-0.4636	4.278	1.215	4.3347
ND	AATGAT	207	143	0.3963	12.152	2.385	3.8086
ND	AATGAC	107	120	-0.2301	9.361	28.098	1.8378
ND	AACGAT	96	98	-0.1152	19.09	21.57	1.326
ND	AACGAC	57	70	-0.1799	2.077	1.479	1.7676
DD	GATGAT	521	420	0.2291	24.548	35.249	1.7236
DD	GATGAC	159	158	-0.0799	5.905	1.185	1.8216
DD	GACGAT	133	126	-0.0359	12.543	9.801	1.4644
DD	GACGAC	99	71	0.0878	-0.553	4.097	1.4748
FD	TTTGAT	316	255	0.1847	20.129	45.784	1.8509
FD	TTTGAC	104	124	-0.2094	-0.239	5.543	2.5477
FD	TTCGAT	158	126	0.1025	12.437	38.208	1.4922
FD	TTCGAC	88	86	-0.0496	0.592	6.205	1.2884
CD	TGTGAT	176	72	1.4314	9.007	0.978	2.1388
CD	TGTGAC	63	60	-0.0621	-0.629	14.903	4.5575
CD	TGCGAT	70	21	0.6975	2.855	13.023	2.242
CD	TGCGAC	26	17	0.1047	5.769	2.561	1.0407
PD	CCTGAT	184	168	-0.0512	6.627	2.166	1.2961
PD	CCTGAC	83	95	-0.2989	0.78	1.125	1.7273
PD	CCCGAT	43	24	0.2071	-0.686	5.617	1.9023
PD	CCCGAC	24	24	-0.0366	-0.486	-0.707	0.9506
PD	CCAGAT	113	106	-0.072	5.834	0.466	1.2293
PD	CCAGAC	69	68	-0.091	-0.762	-0.752	1.1797
PD	CCGGAT	75	46	0.3018	-0.815	0.709	2.2688
PD	CCGGAC	24	35	-0.1945	2.592	-0.389	1.6698
QD	CAAGAT	180	145	0.1812	1.334	9.992	1.6685
QD	CAAGAC	127	90	0.2684	24.103	10.08	2.1835
QD	CAGGAT	46	70	-0.33	27.826	23.596	3.0407
QD	CAGGAC	36	48	-0.1808	1.253	2.771	1.7855
SD	TCTGAT	248	171	0.6421	5.048	-0.312	1.6769
SD	TCTGAC	70	90	-0.348	5.221	-0.754	3.6728
SD	TCCGAT	94	64	0.2537	-0.674	2.112	1.3039
SD	TCCGAC	65	45	0.166	3.999	-0.819	1.1667
SD	TCAGAT	165	94	0.6779	-0.199	0.217	2.6215
SD	TCAGAC	86	80	-0.0399	1.087	5.857	1.5481
SD	TCGGAT	79	44	0.3373	-0.618	0.333	1.8052
SD	TCGGAC	21	20	-0.0156	5.376	1.791	1.007
SD	AGTGAT	150	108	0.3304	3.003	4.508	1.3344
SD	AGTGAC	70	67	-0.0564	0.721	5.239	1.5365
SD	AGCGAT	52	51	-0.0574	14.057	3.821	1.4449
SD	AGCGAC	34	37	-0.0839	2.69	-0.538	1.501
ED	GAAGAT	391	393	-0.2008	15.056	41.724	1.9094
ED	GAAGAC	214	194	-0.0127	24.206	5.434	2.3123
ED	GAGGAT	195	276	-0.4689	28.098	12.491	3.6679
ED	GAGGAC	80	96	-0.113	17.105	38.118	1.2954
TD	ACTGAT	146	184	-0.8174	2.83	15.312	2.5082
TD	ACTGAC	54	73	-0.3779	-0.358	-0.577	1.7694
TD	ACCGAT	71	78	-0.2222	-0.666	-0.114	1.2182
TD	ACCGAC	36	32	0.0026	-0.745	1.982	1.0664
TD	ACAGAT	114	82	0.3036	-0.683	0.421	2.6721
TD	ACAGAC	43	59	-0.3142	1.512	0.138	1.6389
TD	ACGGAT	60	36	0.2691	-0.68	0.224	2.5591
TD	ACGGAC	28	14	0.1683	-0.671	2.183	1.986
GD	GGTGAT	189	288	-1.153	-0.241	13.841	3.7287
GD	GGTGAC	82	133	-0.5782	-0.673	-0.544	2.5735
GD	GGCGAT	64	56	0.0116	0.763	3.031	1.72
GD	GGCGAC	37	30	0.0297	-0.639	2.062	1.5142
GD	GGAGAT	256	234	-0.0506	11.83	-0.395	3.6613
GD	GGAGAC	105	128	-0.3308	0.183	-0.717	1.2712
GD	GGGGAT	43	47	-0.083	23.084	9.997	1.0897
GD	GGGGAC	30	29	-0.0212	2.464	2.181	1.1011
WD	TGGGAT	151	87	0.5521	0.085	1.815	3.0822
WD	TGGGAC	61	69	-0.1668	0.085	1.815	3.0822
HD	CATGAT	159	78	1.0135	1.259	1.026	1.7848
HD	CATGAC	80	47	0.3873	1.068	1.126	1.0771
HD	CACGAT	51	45	0.0091	10.726	2.167	2.093
HD	CACGAC	48	28	0.2356	0.5	-0.147	0.9914
YD	TATGAT	175	163	-0.0666	5.332	10.197	2.5628
YD	TATGAC	72	113	-0.4904	-0.514	25.737	2.4031
YD	TACGAT	89	92	-0.1256	6.924	29.152	1.3061
YD	TACGAC	56	81	-0.312	-0.636	0.557	1.5945
ID	ATTGAT	281	286	-0.2908	32.16	23.692	1.3872
ID	ATTGAC	102	154	-0.5239	-0.38	6.76	4.0079
ID	ATCGAT	122	140	-0.2582	15.417	15.216	1.5839
ID	ATCGAC	69	90	-0.2362	1.755	1.439	1.8392
ID	ATAGAT	119	49	0.4781	0.884	5.794	8.4819
ID	ATAGAC	69	44	0.1473	-0.286	-0.584	2.4128
VD	GTTGAT	312	371	-0.832	21.729	47.501	1.7812
VD	GTTGAC	97	169	-0.743	0.62	1.02	4.6856
VD	GTCGAT	81	77	-0.0416	6.269	14.094	1.374
VD	GTCGAC	41	59	-0.2018	1.021	0.939	1.4906
VD	GTAGAT	93	53	0.2718	-0.455	1.677	4.7165
VD	GTAGAC	50	37	0.0694	-0.613	-0.72	1.8188
VD	GTGGAT	165	146	0.0131	-0.603	0.849	2.2484
VD	GTGGAC	56	71	-0.1891	3.318	3.764	1.2836
MD	ATGGAT	221	181	0.1156	-0.736	-0.652	1.287
MD	ATGGAC	105	98	-0.0292	-0.735	-0.652	1.287
AF	GCTTTT	115	122	-0.2591	1.308	1.683	1.2415
AF	GCTTTC	131	145	-0.3764	0.473	2.564	1.3138
AF	GCCTTT	64	67	-0.1321	2.517	5.429	1.1337
AF	GCCTTC	41	66	-0.3956	-0.41	0.01	2.1951
AF	GCATTT	76	73	-0.0685	1.309	-0.765	1.2341
AF	GCATTC	56	63	-0.1746	6.552	4.463	1.1463
AF	GCGTTT	88	77	0.0221	21.668	42.807	1.5258
AF	GCGTTC	42	32	0.0746	-0.68	0.472	1.458
LF	TTATTT	66	21	0.5749	1.146	0.668	3.0183
LF	TTATTC	57	19	0.4834	2.672	4.379	2.5251
LF	TTGTTT	156	71	1.0355	6.563	-0.638	2.7632
LF	TTGTTC	99	78	0.1585	0.074	-0.399	1.612
LF	CTTTTT	88	28	0.7665	12.215	36.559	3.799
LF	CTTTTC	113	97	0.0603	-0.201	-0.272	2.2722
LF	CTCTTT	95	95	-0.1529	-0.62	16.467	3.4278
LF	CTCTTC	143	111	0.2542	18.212	10.712	1.8007
LF	CTATTT	44	22	0.2622	2.46	0.036	1.1976
LF	CTATTC	46	25	0.2438	-0.081	0.577	1.1068
LF	CTGTTT	79	51	0.2967	10.323	7.735	1.1281
LF	CTGTTC	35	41	-0.1471	1.46	-0.647	2.5563
RF	CGTTTT	33	28	0.032	8.684	3.798	1.5207
RF	CGTTTC	49	49	-0.1118	-0.111	-0.283	2.8936
RF	CGCTTT	17	14	0.0256	2.307	-0.647	1.0679
RF	CGCTTC	20	16	0.0402	-0.251	-0.448	1.0953
RF	CGATTT	44	14	0.5433	-0.25	-0.096	1.8032
RF	CGATTC	50	30	0.3151	-0.114	1.941	1.0335
RF	CGGTTT	81	32	0.8666	41.595	21.717	1.8315
RF	CGGTTC	51	22	0.5059	5.995	2.315	1.2652
RF	AGATTT	114	38	1.3707	4.472	7.842	3.2938
RF	AGATTC	114	75	0.5767	1.648	-0.625	1.4291
RF	AGGTTT	123	60	1.0712	20.174	3.746	1.4199
RF	AGGTTC	59	52	0.0156	1.035	-0.707	2.3423
KF	AAATTT	114	66	0.2679	10.052	9.135	3.8292
KF	AAATTC	118	116	-0.0788	3.065	-0.167	1.2599
KF	AAGTTT	236	207	0.0292	50.725	25.42	1.5225
KF	AAGTTC	116	162	-0.4356	2.917	0.707	4.2875
NF	AATTTT	101	34	0.5787	5.31	15.635	5.4576
NF	AATTTC	144	101	0.2848	5.693	1.962	1.2419
NF	AACTTT	100	83	0.0655	2.789	-0.497	1.3755
NF	AACTTC	131	130	-0.133	2.949	3.371	3.1585
DF	GATTTT	214	108	0.6206	-0.409	9.982	6.5481
DF	GATTTC	245	215	0.0294	7.225	6.101	1.5128
DF	GACTTT	95	92	-0.0529	0.219	0.094	1.5345
DF	GACTTC	71	97	-0.2501	4.77	-0.72	3.9483
FF	TTTTTT	80	30	0.3878	26.975	20.254	2.9979
FF	TTTTTC	111	62	0.3476	3.185	7.656	1.5153
FF	TTCTTT	133	104	0.1388	-0.797	1.38	1.6197
FF	TTCTTC	219	168	0.259	58.167	21.526	1.9175
CF	TGTTTT	112	28	1.367	0.693	0.359	3.2085
CF	TGTTTC	86	38	0.7368	-0.399	-0.383	1.047
CF	TGCTTT	59	25	0.5257	-0.382	-0.671	0.9786
CF	TGCTTC	56	43	0.1336	-0.576	2.957	3.2967
PF	CCTTTT	94	72	0.2124	-0.657	0.713	1.447
PF	CCTTTC	90	94	-0.2401	-0.602	-0.36	1.4549
PF	CCCTTT	33	36	-0.1152	-0.26	4.28	1.1502
PF	CCCTTC	26	31	-0.1374	-0.737	-0.563	1.2206
PF	CCATTT	89	71	0.1511	-0.732	-0.59	1.3111
PF	CCATTC	63	68	-0.207	3.628	1.189	1.3943
PF	CCGTTT	74	43	0.4093	9.816	2.353	2.4209
PF	CCGTTC	35	39	-0.1366	0.638	-0.673	1.2126
QF	CAATTT	61	45	0.1358	18.631	3.372	1.2621
QF	CAATTC	81	63	0.1339	1.368	0.918	1.253
QF	CAGTTT	106	99	-0.0609	33.44	16.533	1.237
QF	CAGTTC	69	70	-0.119	1.41	-0.108	1.3313
SF	TCTTTT	113	58	0.6127	8.525	14.356	1.8553
SF	TCTTTC	127	95	0.2636	0.544	2.626	1.3919
SF	TCCTTT	56	61	-0.1561	1.412	2.749	2.6977
SF	TCCTTC	84	89	-0.1986	2.342	8.69	3.3439
SF	TCATTT	69	40	0.3088	16.095	5.185	1.2179
SF	TCATTC	60	49	0.0658	18.259	6.809	1.3368
SF	TCGTTT	85	54	0.313	8.945	14.034	1.1665
SF	TCGTTC	41	25	0.1659	1.261	1.882	1.0217
SF	AGTTTT	107	44	0.7358	1.89	-0.279	3.0177
SF	AGTTTC	102	82	0.1305	3.246	5.681	1.5554
SF	AGCTTT	118	46	0.8474	23.566	-0.493	3.6474
SF	AGCTTC	105	74	0.2827	16.965	5.846	1.219
EF	GAATTT	111	92	0.0503	20.238	2.269	1.2218
EF	GAATTC	105	91	0.0198	20.905	13.375	1.2084
EF	GAGTTT	307	214	0.4221	91.999	43.803	3.3032
EF	GAGTTC	131	161	-0.3072	1.186	-0.588	4.0428
TF	ACTTTT	86	60	0.2688	1.213	4.34	1.3662
TF	ACTTTC	99	98	-0.1519	-0.234	-0.631	1.6831
TF	ACCTTT	45	56	-0.2517	1.957	-0.573	2.1448
TF	ACCTTC	56	59	-0.1428	-0.612	-0.608	1.5557
TF	ACATTT	92	60	0.3543	-0.574	-0.483	1.6206
TF	ACATTC	79	81	-0.1659	-0.155	1.413	1.6911
TF	ACGTTT	85	36	0.6373	21.046	1.762	3.9452
TF	ACGTTC	43	28	0.1663	-0.645	-0.373	1.2068
GF	GGTTTT	149	103	0.2952	0.1	8.668	1.8993
GF	GGTTTC	139	152	-0.2719	-0.451	0.126	2.5341
GF	GGCTTT	65	53	0.0498	-0.712	0.582	1.1269
GF	GGCTTC	71	53	0.1023	0.441	-0.647	1.2379
GF	GGATTT	145	121	0.084	5.173	0.459	1.2764
GF	GGATTC	121	131	-0.2238	8.903	4.641	2.2332
GF	GGGTTT	173	122	0.3191	79.237	98.619	1.9162
GF	GGGTTC	75	59	0.0785	-0.786	-0.394	1.1838
WF	TGGTTT	78	40	0.5224	-0.781	-0.653	1.2917
WF	TGGTTC	72	51	0.2347	-0.781	-0.653	1.2917
HF	CATTTT	97	35	0.9671	-0.669	-0.067	2.8073
HF	CATTTC	102	68	0.4332	2.363	7.374	1.4219
HF	CACTTT	41	27	0.1804	4.234	0.795	1.0499
HF	CACTTC	48	35	0.1477	-0.531	0.305	1.316
YF	TATTTT	91	19	0.8506	2.894	11.986	6.8646
YF	TATTTC	107	50	0.6227	-0.305	-0.253	1.8917
YF	TACTTT	89	78	0.021	-0.626	2.687	2.6464
YF	TACTTC	97	90	-0.0452	1.092	1.786	3.5581
IF	ATTTTT	70	51	0.1367	21.51	17.97	1.1903
IF	ATTTTC	99	70	0.2185	0.793	16.944	1.3651
IF	ATCTTT	102	96	-0.0573	-0.372	-0.173	1.499
IF	ATCTTC	139	160	-0.4232	11.761	19.135	4.0466
IF	ATATTT	99	50	0.455	2.718	4.663	3.0719
IF	ATATTC	85	54	0.2597	0.884	3.327	1.6219
VF	GTTTTT	107	61	0.4076	20.188	21.31	1.994
VF	GTTTTC	179	118	0.494	3.626	4.58	1.6919
VF	GTCTTT	103	65	0.3184	4.684	-0.231	1.5287
VF	GTCTTC	104	104	-0.1302	7.04	7.646	2.1909
VF	GTATTT	54	42	0.0737	2.031	3.055	1.0741
VF	GTATTC	45	44	-0.0446	4.093	0.842	1.377
VF	GTGTTT	137	105	0.2052	3.768	9.075	1.247
VF	GTGTTC	88	84	-0.0631	1.103	-0.396	1.7208
MF	ATGTTT	138	81	0.4599	1.141	2.443	1.1782
MF	ATGTTC	102	69	0.2407	1.141	2.443	1.1782
AC	GCTTGT	129	84	0.9659	25.459	5.956	1.2415
AC	GCTTGC	63	48	0.2563	1.573	-0.739	1.1215
AC	GCCTGT	8	17	-0.3042	14.309	-0.039	2.4267
AC	GCCTGC	16	14	0.0092	-0.248	-0.507	0.9118
AC	GCATGT	47	26	0.4941	0.385	0.099	1.2186
AC	GCATGC	23	10	0.3259	2.683	6.017	1.1966
AC	GCGTGT	27	17	0.2201	-0.421	-0.432	0.9207
AC	GCGTGC	10	10	-0.0328	2.336	-0.596	0.8884
LC	TTATGT	50	17	0.834	-0.625	-0.431	1.279
LC	TTATGC	38	8	0.7821	-0.221	-0.081	1.9693
LC	TTGTGT	77	22	1.4103	-0.605	2.968	2.1519
LC	TTGTGC	35	10	0.6411	2.692	9.387	1.3311
LC	CTTTGT	103	46	1.3873	2.066	-0.653	1.1377
LC	CTTTGC	58	30	0.6578	-0.52	-0.391	1.0619
LC	CTCTGT	68	39	0.6559	0.184	1.485	1.2912
LC	CTCTGC	56	34	0.4834	6.413	3.723	1.3509
LC	CTATGT	40	23	0.384	-0.637	3.98	1.0937
LC	CTATGC	22	11	0.2609	-0.615	-0.712	0.8318
LC	CTGTGT	15	18	-0.1384	6.598	-0.545	2.4434
LC	CTGTGC	11	13	-0.0955	2.578	-0.811	1.8922
RC	CGTTGT	27	20	0.2338	-0.706	-0.767	1.3616
RC	CGTTGC	28	13	0.6809	3.602	-0.524	0.8631
RC	CGCTGT	7	3	0.1844	0.676	0.671	0.5781
RC	CGCTGC	10	6	0.1663	-0.187	-0.454	0.7179
RC	CGATGT	22	12	0.4338	-0.646	0.962	0.8495
RC	CGATGC	20	10	0.4459	1.272	1.763	0.8006
RC	CGGTGT	16	10	0.2434	-0.64	3.034	0.8642
RC	CGGTGC	15	1	0.7025	0.647	1.098	1.9196
RC	AGATGT	66	25	1.9245	-0.57	-0.677	1.3314
RC	AGATGC	46	19	1.2521	-0.531	-0.784	1.0395
RC	AGGTGT	29	16	0.5616	0.563	-0.338	0.9173
RC	AGGTGC	15	13	0.0229	2.644	-0.706	1.3139
KC	AAATGT	99	56	0.6049	1.57	3.264	1.3421
KC	AAATGC	61	44	0.1959	0.166	3.757	1.1135
KC	AAGTGT	80	59	0.2327	-0.545	-0.645	1.2345
KC	AAGTGC	35	21	0.1915	5.091	13.98	0.9571
NC	AATTGT	63	28	0.6815	0.234	-0.29	1.3151
NC	AATTGC	50	19	0.6184	-0.145	0.32	1.5373
NC	AACTGT	67	36	0.5749	-0.71	-0.204	1.0287
NC	AACTGC	45	44	-0.0911	-0.47	4.563	2.9504
DC	GATTGT	115	53	1.0817	-0.097	-0.31	1.2889
DC	GATTGC	72	34	0.6595	-0.307	-0.421	1.0894
DC	GACTGT	44	27	0.2678	-0.191	-0.707	1.0776
DC	GACTGC	25	20	0.0509	0.713	-0.611	1.3759
FC	TTTTGT	109	21	1.5681	1.278	1.293	3.6341
FC	TTTTGC	57	16	0.717	-0.543	0.694	1.186
FC	TTCTGT	72	44	0.4175	2.271	1.82	3.0158
FC	TTCTGC	63	31	0.5192	0.183	-0.039	1.4405
CC	TGTTGT	53	28	0.7327	-0.677	-0.484	0.942
CC	TGTTGC	30	14	0.4847	-0.131	0.741	0.9096
CC	TGCTGT	30	25	0.0685	-0.29	1.007	1.6004
CC	TGCTGC	32	12	0.628	3.551	-0.325	1.1741
PC	CCTTGT	65	26	1.7435	5.067	-0.177	1.07
PC	CCTTGC	35	27	0.2325	-0.043	4.316	2.0354
PC	CCCTGT	6	8	-0.1433	2.609	-0.39	1.5579
PC	CCCTGC	3	5	-0.126	2.083	-0.723	1.2695
PC	CCATGT	45	10	1.6417	-0.771	2.716	2.1035
PC	CCATGC	20	10	0.4278	1.398	0.21	0.8048
PC	CCGTGT	27	6	0.985	-0.344	-0.014	1.4438
PC	CCGTGC	13	6	0.3052	-0.532	-0.54	0.6991
QC	CAATGT	63	15	1.4173	-0.513	0.68	2.2096
QC	CAATGC	49	19	0.8507	0.387	0.089	0.9279
QC	CAGTGT	42	22	0.5331	-0.638	-0.687	1.1138
QC	CAGTGC	20	17	0.03	0.024	-0.794	1.9784
SC	TCTTGT	93	33	1.9132	1.424	-0.694	1.3516
SC	TCTTGC	68	43	0.6784	5.415	9.523	1.9634
SC	TCCTGT	11	5	0.1844	12.882	5.333	0.6711
SC	TCCTGC	16	13	0.0496	0.628	-0.684	1.418
SC	TCATGT	54	15	1.2698	-0.499	0.945	1.5547
SC	TCATGC	29	15	0.4168	0.443	-0.57	0.9453
SC	TCGTGT	25	8	0.5476	-0.161	-0.098	0.9297
SC	TCGTGC	11	8	0.0699	2.553	-0.731	0.9863
SC	AGTTGT	47	14	1.0691	-0.635	-0.259	1.3099
SC	AGTTGC	39	13	0.8343	2.274	-0.806	1.0605
SC	AGCTGT	34	19	0.4347	-0.57	0.25	1.09
SC	AGCTGC	36	17	0.5793	3.988	1.271	0.9291
EC	GAATGT	80	35	0.7931	-0.717	-0.632	1.5785
EC	GAATGC	66	29	0.6516	3.734	-0.606	1.4118
EC	GAGTGT	73	43	0.4833	-0.787	-0.754	1.0457
EC	GAGTGC	29	35	-0.1974	4.038	-0.578	3.2665
TC	ACTTGT	89	72	0.2747	17.806	19.417	1.7426
TC	ACTTGC	39	33	0.0676	-0.44	-0.379	1.3089
TC	ACCTGT	15	14	-0.0217	8.237	4.387	1.0373
TC	ACCTGC	22	10	0.3522	-0.659	1.912	1.0186
TC	ACATGT	58	23	1.0511	-0.374	-0.172	2.0813
TC	ACATGC	29	19	0.2521	-0.177	-0.541	0.908
TC	ACGTGT	19	9	0.2909	1.784	0.055	0.9285
TC	ACGTGC	11	3	0.249	1.367	2.357	1.0502
GC	GGTTGT	95	43	1.2288	4.723	-0.639	1.5431
GC	GGTTGC	45	36	0.1236	-0.746	-0.697	1.5839
GC	GGCTGT	36	18	0.4156	-0.121	-0.06	0.9714
GC	GGCTGC	30	19	0.2291	3.604	3.208	0.9443
GC	GGATGT	76	40	0.8188	-0.212	-0.235	1.1088
GC	GGATGC	35	28	0.0961	4.166	0.223	1.3959
GC	GGGTGT	38	18	0.4681	-0.711	-0.169	1.0277
GC	GGGTGC	13	8	0.1061	4.344	-0.006	0.7502
WC	TGGTGT	46	29	0.4241	-0.471	-0.612	0.9464
WC	TGGTGC	25	21	0.047	-0.471	-0.612	0.9464
HC	CATTGT	58	22	1.1599	-0.641	-0.194	0.9178
HC	CATTGC	49	16	1.0805	1.949	-0.615	1.0198
HC	CACTGT	34	7	0.9092	-0.709	3.638	1.5065
HC	CACTGC	15	17	-0.1398	1.743	1.133	3.0234
YC	TATTGT	50	17	0.9238	0.029	-0.286	1.3885
YC	TATTGC	49	13	1.0274	3.252	-0.45	2.0319
YC	TACTGT	47	27	0.5006	-0.709	-0.824	1.0856
YC	TACTGC	25	26	-0.1221	0.078	0.538	2.8992
IC	ATTTGT	76	30	0.9546	-0.486	3.88	1.6181
IC	ATTTGC	59	43	0.2449	0.636	1.241	1.6475
IC	ATCTGT	44	42	-0.0674	7.712	-0.655	2.8325
IC	ATCTGC	41	35	0.0413	-0.542	-0.119	1.999
IC	ATATGT	81	15	1.4448	16.388	-0.698	5.6554
IC	ATATGC	27	12	0.3054	0.254	-0.735	0.9211
VC	GTTTGT	104	35	1.7202	1.97	3.685	3.0034
VC	GTTTGC	71	33	0.904	3.681	-0.311	1.2137
VC	GTCTGT	24	36	-0.432	4.692	3.844	4.5624
VC	GTCTGC	30	30	-0.0947	-0.339	4.407	2.2364
VC	GTATGT	42	9	0.8471	-0.227	-0.188	2.7072
VC	GTATGC	24	17	0.1321	-0.756	4.821	1.0267
VC	GTGTGT	52	25	0.6374	0.028	0.028	1.0655
VC	GTGTGC	21	18	0.0228	4.815	0.217	1.3092
MC	ATGTGT	56	43	0.1914	-0.597	3.178	1.325
MC	ATGTGC	39	18	0.4578	-0.597	3.178	1.325
AP	GCTCCT	113	235	-3.2973	15.492	19.965	2.0493
AP	GCTCCC	34	49	-0.458	3.993	-0.548	1.1893
AP	GCTCCA	83	132	-1.4227	0.891	-0.683	1.3063
AP	GCTCCG	37	74	-1.0071	-0.82	0.301	1.2043
AP	GCCCCT	11	33	-0.5701	6.501	8.723	1.4648
AP	GCCCCC	6	4	0.0335	-0.296	5.659	1.0882
AP	GCCCCA	14	30	-0.4303	3.846	3.478	0.9864
AP	GCCCCG	8	16	-0.2178	0.95	0.789	0.7896
AP	GCACCT	41	72	-0.87	1.098	1.344	1.0917
AP	GCACCC	11	13	-0.078	0.205	3.271	0.9745
AP	GCACCA	59	102	-1.2123	0.752	12.837	1.1592
AP	GCACCG	32	44	-0.379	0.327	1.742	1.2416
AP	GCGCCT	17	21	-0.1429	2.501	5.858	1.1151
AP	GCGCCC	3	4	-0.0325	1.686	2.861	0.5557
AP	GCGCCA	15	21	-0.1869	3.097	2.031	0.9528
AP	GCGCCG	21	23	-0.1041	0.742	1.298	1.4195
LP	TTACCT	89	67	0.2801	1.236	23.666	1.2138
LP	TTACCC	23	25	-0.0993	-0.646	14.351	1.4334
LP	TTACCA	106	32	1.4016	13.245	-0.516	5.7237
LP	TTACCG	57	24	0.6019	7.39	4.748	2.0791
LP	TTGCCT	120	75	0.7204	-0.087	0.822	1.3726
LP	TTGCCC	18	29	-0.2886	3.832	-0.268	2.6661
LP	TTGCCA	71	53	0.2335	7.928	2.694	1.1516
LP	TTGCCG	39	30	0.1084	2.64	-0.439	1.0375
LP	CTTCCT	174	124	0.7038	14.775	0.819	1.301
LP	CTTCCC	61	60	-0.1226	17.935	20.438	1.8944
LP	CTTCCA	130	112	0.0933	1.113	4.043	1.8496
LP	CTTCCG	54	37	0.2516	-0.219	-0.357	1.0663
LP	CTCCCT	71	44	0.4346	0.75	7.202	1.21
LP	CTCCCC	24	15	0.1441	-0.649	0.618	0.9108
LP	CTCCCA	46	48	-0.154	8.964	0.848	1.8923
LP	CTCCCG	23	12	0.1911	3.679	3.597	1.0097
LP	CTACCT	42	38	-0.0104	0.708	-0.433	1.3204
LP	CTACCC	15	12	0.0314	-0.821	-0.317	0.8358
LP	CTACCA	56	25	0.5596	-0.233	-0.514	1.8657
LP	CTACCG	27	12	0.271	-0.764	-0.656	1.2697
LP	CTGCCT	41	31	0.126	-0.192	0.91	1.0364
LP	CTGCCC	3	7	-0.0965	5.739	0.595	1.3031
LP	CTGCCA	35	24	0.1626	0.569	1.273	0.9745
LP	CTGCCG	10	5	0.088	4.602	4.369	0.7565
RP	CGTCCT	46	60	-0.9823	3.358	6.178	2.7405
RP	CGTCCC	22	14	0.2944	9.192	-0.377	0.9463
RP	CGTCCA	37	25	0.4194	0.894	0.57	1.0519
RP	CGTCCG	13	14	-0.1239	-0.442	-0.593	0.962
RP	CGCCCT	4	8	-0.2301	3.799	0.937	1.1704
RP	CGCCCC	6	2	0.1748	0.083	0.017	0.7764
RP	CGCCCA	9	10	-0.1018	0.012	-0.614	0.8652
RP	CGCCCG	7	3	0.1693	-0.661	-0.016	0.752
RP	CGACCT	18	17	-0.0475	0.678	-0.699	0.9324
RP	CGACCC	15	3	0.5411	4.292	-0.246	1.9509
RP	CGACCA	34	15	0.8	2.419	-0.483	1.7387
RP	CGACCG	16	3	0.5875	0.171	0.438	2.1318
RP	CGGCCT	25	11	0.5898	1.043	-0.666	1.45
RP	CGGCCC	4	1	0.1339	-0.429	0.277	0.6645
RP	CGGCCA	15	7	0.3331	-0.421	-0.361	1.0416
RP	CGGCCG	11	6	0.1992	-0.521	-0.121	0.8141
RP	AGACCT	58	51	0.0433	1.676	-0.652	1.1766
RP	AGACCC	21	15	0.1959	-0.694	-0.735	0.8827
RP	AGACCA	65	54	0.2126	-0.459	1.701	1.1303
RP	AGACCG	40	13	1.1828	-0.439	1.515	2.8666
RP	AGGCCT	30	37	-0.5299	1.019	-0.703	1.7902
RP	AGGCCC	9	6	0.1062	-0.151	1.198	0.7029
RP	AGGCCA	33	41	-0.5985	-0.312	1.293	1.9285
RP	AGGCCG	10	14	-0.2633	2.965	-0.68	1.2244
KP	AAACCT	135	134	-0.1462	-0.438	-0.619	1.298
KP	AAACCC	63	68	-0.1281	7.898	19.67	1.154
KP	AAACCA	166	103	0.4966	5.935	-0.687	5.6979
KP	AAACCG	100	50	0.4311	11.041	-0.778	5.5982
KP	AAGCCT	100	180	-0.9925	8.154	-0.533	6.7495
KP	AAGCCC	34	56	-0.2805	0.047	-0.609	2.1496
KP	AAGCCA	118	145	-0.4331	0.375	-0.561	1.7895
KP	AAGCCG	46	50	-0.0974	4.349	4.056	1.0913
NP	AATCCT	112	109	-0.1197	0.096	-0.716	1.237
NP	AATCCC	48	36	0.0926	2.656	-0.33	1.3132
NP	AATCCA	131	81	0.4845	1.379	-0.154	3.6853
NP	AATCCG	81	39	0.4485	4.605	-0.598	4.1922
NP	AACCCT	119	134	-0.3715	-0.537	-0.591	1.743
NP	AACCCC	29	41	-0.2026	-0.24	-0.664	1.6287
NP	AACCCA	74	106	-0.5355	9.405	-0.397	3.0735
NP	AACCCG	53	69	-0.2906	-0.55	4.092	1.8358
DP	GATCCT	144	181	-0.6972	-0.49	-0.344	1.6722
DP	GATCCC	48	50	-0.0947	-0.357	-0.784	1.0979
DP	GATCCA	172	151	0.0361	5.138	0.03	2.5399
DP	GATCCG	66	60	-0.0136	0.036	-0.287	1.4173
DP	GACCCT	59	74	-0.2835	0.857	3.689	1.2607
DP	GACCCC	17	15	0.0026	-0.24	4.029	0.9384
DP	GACCCA	49	99	-0.7358	2.754	3.836	4.2109
DP	GACCCG	49	38	0.0772	3.518	-0.763	1.6846
FP	TTTCCT	105	58	0.6841	0.23	1.775	2.4183
FP	TTTCCC	24	23	-0.0296	-0.275	-0.539	1.0288
FP	TTTCCA	88	36	0.814	-0.571	7.602	4.0334
FP	TTTCCG	55	18	0.5947	0.516	1.827	3.7337
FP	TTCCCT	101	116	-0.4914	1.167	9.569	3.4362
FP	TTCCCC	26	38	-0.2819	-0.705	3.891	2.3969
FP	TTCCCA	62	68	-0.2404	3.492	-0.669	2.0321
FP	TTCCCG	36	34	-0.0349	0.169	-0.718	1.141
CP	TGTCCT	61	42	0.5796	1.156	2.132	1.1078
CP	TGTCCC	14	11	0.07	-0.724	-0.42	0.8623
CP	TGTCCA	46	13	1.3019	-0.678	5.292	2.6888
CP	TGTCCG	25	6	0.7569	-0.786	1.654	1.9493
CP	TGCCCT	40	27	0.4051	0.958	-0.46	0.9911
CP	TGCCCC	6	4	0.0631	0.308	0.25	0.5974
CP	TGCCCA	24	28	-0.3035	0.372	2.493	2.2358
CP	TGCCCG	10	9	-0.0029	0.948	-0.763	0.8796
PP	CCTCCT	156	153	-0.2897	7.017	18.739	2.9499
PP	CCTCCC	33	26	0.0744	-0.426	0.105	0.9871
PP	CCTCCA	121	81	0.5786	-0.389	-0.078	1.3342
PP	CCTCCG	56	69	-0.4042	-0.475	11.995	3.0392
PP	CCCCCT	11	12	-0.0463	14.579	10.535	0.9708
PP	CCCCCC	1	2	-0.0236	4.371	2.893	0.5061
PP	CCCCCA	12	14	-0.0699	11.999	3.18	1.1019
PP	CCCCCG	6	15	-0.2055	6.649	-0.249	2.2974
PP	CCACCT	107	71	0.525	-0.11	2.736	1.3131
PP	CCACCC	22	21	-0.0286	2.212	-0.084	1.0664
PP	CCACCA	163	94	1.1017	13.645	3.407	2.223
PP	CCACCG	76	43	0.5313	3.972	1.461	1.5756
PP	CCGCCT	52	25	0.4578	0.068	3.547	1.7501
PP	CCGCCC	5	4	0.01	7.009	3.375	0.5865
PP	CCGCCA	45	23	0.3671	1.495	1.686	1.4709
PP	CCGCCG	48	23	0.4242	3.739	0.174	1.6826
QP	CAACCT	69	59	0.0595	3.106	1.245	1.2056
QP	CAACCC	32	25	0.0803	0.64	-0.139	1.0862
QP	CAACCA	95	58	0.6008	0.808	-0.724	3.1044
QP	CAACCG	46	20	0.4715	-0.662	0.965	3.1512
QP	CAGCCT	53	85	-0.8406	-0.758	0.2	3.5453
QP	CAGCCC	11	21	-0.2495	0.248	-0.677	1.6607
QP	CAGCCA	58	81	-0.6514	0.209	4.731	2.4648
QP	CAGCCG	25	21	0.03	-0.695	0.969	0.9575
SP	TCTCCT	168	134	0.4474	33.499	9.031	1.2968
SP	TCTCCC	40	39	-0.0902	2.043	2.827	1.2138
SP	TCTCCA	114	84	0.4957	1.444	-0.299	1.2968
SP	TCTCCG	76	55	0.3582	8.78	8.374	1.211
SP	TCCCCT	30	32	-0.1439	4.236	3.997	1.2765
SP	TCCCCC	8	10	-0.079	0.471	0.069	0.9229
SP	TCCCCA	25	21	0.0372	6.766	4.048	0.9307
SP	TCCCCG	10	4	0.1369	4.216	6.933	0.9616
SP	TCACCT	68	48	0.3541	-0.286	1.796	1.2131
SP	TCACCC	18	14	0.0578	-0.032	0.063	0.8482
SP	TCACCA	82	57	0.4515	0.396	-0.004	1.303
SP	TCACCG	57	36	0.4142	10.272	3.082	1.3469
SP	TCGCCT	30	29	-0.0607	0.83	-0.703	1.0965
SP	TCGCCC	7	2	0.118	0.453	3.342	0.9357
SP	TCGCCA	29	13	0.3582	0.711	3.844	1.5848
SP	TCGCCG	31	21	0.1859	2.64	2.369	1.0218
SP	AGTCCT	51	62	-0.4554	0.288	2.096	2.252
SP	AGTCCC	27	8	0.4472	3.164	1.632	2.3614
SP	AGTCCA	53	37	0.2874	-0.501	-0.604	1.1514
SP	AGTCCG	14	15	-0.069	6.439	-0.131	0.9657
SP	AGCCCT	41	40	-0.0932	-0.003	-0.625	1.2248
SP	AGCCCC	6	14	-0.2395	3.156	-0.513	1.8844
SP	AGCCCA	22	29	-0.259	8.631	0.129	1.65
SP	AGCCCG	12	11	-0.0077	3.683	0.738	0.8039
EP	GAACCT	95	76	0.1419	0.57	2.419	1.3735
EP	GAACCC	33	33	-0.056	-0.651	0.126	1.0254
EP	GAACCA	117	74	0.4873	1.639	-0.647	2.8582
EP	GAACCG	52	28	0.2946	-0.671	0.803	2.2673
EP	GAGCCT	76	108	-0.6392	3.186	-0.69	3.4889
EP	GAGCCC	23	28	-0.1187	0.126	-0.324	1.1768
EP	GAGCCA	120	123	-0.2513	7	12.703	1.4537
EP	GAGCCG	39	38	-0.0502	0.466	-0.437	1.0439
TP	ACTCCT	120	135	-0.7493	19.961	14.653	1.3151
TP	ACTCCC	20	29	-0.3003	-0.526	-0.842	1.1975
TP	ACTCCA	75	91	-0.6472	-0.351	0.65	1.3671
TP	ACTCCG	47	58	-0.4318	1.678	9.205	1.233
TP	ACCCCT	20	36	-0.4893	9.492	8.882	1.801
TP	ACCCCC	6	3	0.0638	0.98	8.834	0.8242
TP	ACCCCA	28	24	0.0276	1.899	10.701	1.079
TP	ACCCCG	11	7	0.0764	2.854	6.844	0.9692
TP	ACACCT	48	65	-0.5967	5.058	-0.593	1.5022
TP	ACACCC	19	15	0.0534	-0.669	0.039	1.0207
TP	ACACCA	76	79	-0.2991	1.177	7.379	1.1686
TP	ACACCG	52	35	0.3096	7.825	1.757	2.0687
TP	ACGCCT	21	24	-0.1413	3.853	0.682	0.9329
TP	ACGCCC	6	5	0.0098	0.522	0.459	0.6595
TP	ACGCCA	33	17	0.3372	-0.696	1.465	2.3121
TP	ACGCCG	28	23	0.0546	1.909	2.793	1.1283
GP	GGTCCT	73	149	-2.421	3.616	12.459	2.8226
GP	GGTCCC	22	42	-0.6457	0.369	2.745	1.2346
GP	GGTCCA	61	101	-1.3436	-0.009	1.425	1.34
GP	GGTCCG	21	41	-0.6426	0.53	-0.706	1.2595
GP	GGCCCT	21	26	-0.2091	-0.408	1.403	0.9865
GP	GGCCCC	9	10	-0.0566	-0.4	-0.617	0.81
GP	GGCCCA	23	19	0.0449	-0.726	1.433	1.636
GP	GGCCCG	10	11	-0.0596	-0.433	-0.48	0.8448
GP	GGACCT	44	104	-1.8694	4.908	-0.778	3.0876
GP	GGACCC	23	27	-0.1863	-0.06	-0.466	1.0583
GP	GGACCA	78	76	-0.1819	3.753	-0.018	2.6443
GP	GGACCG	30	36	-0.2656	-0.644	-0.473	1.1226
GP	GGGCCT	28	27	-0.0572	-0.591	0.867	1.4673
GP	GGGCCC	2	1	0.0228	3.819	5.124	0.5274
GP	GGGCCA	25	18	0.1255	-0.522	1.667	2.0659
GP	GGGCCG	10	5	0.1138	0.335	3.687	1.5541
WP	TGGCCT	48	29	0.6199	-0.011	-0.755	0.9247
WP	TGGCCC	9	11	-0.1319	0.163	-0.037	1.2708
WP	TGGCCA	43	23	0.6882	-0.451	-0.675	1.0193
WP	TGGCCG	17	10	0.2316	0.137	-0.644	0.7759
HP	CATCCT	133	51	1.7697	13.593	-0.713	2.7019
HP	CATCCC	53	17	0.7919	14.009	-0.474	1.9541
HP	CATCCA	86	47	0.7786	-0.568	0.025	1.0939
HP	CATCCG	49	27	0.4379	-0.75	2.357	0.9944
HP	CACCCT	36	38	-0.152	6.222	-0.15	2.8646
HP	CACCCC	11	11	-0.0305	0.812	-0.553	1.1884
HP	CACCCA	32	28	0.0156	6.513	0.266	1.6933
HP	CACCCG	18	13	0.0805	2.167	-0.058	0.9477
YP	TATCCT	91	68	0.3614	11.419	3.331	1.6726
YP	TATCCC	14	17	-0.1217	0.39	-0.579	0.9606
YP	TATCCA	88	51	0.7498	10.711	1.059	3.1684
YP	TATCCG	34	18	0.3359	-0.529	-0.624	1.8396
YP	TACCCT	46	53	-0.3225	0.146	3.177	1.3535
YP	TACCCC	7	11	-0.1287	3.13	2.594	0.9864
YP	TACCCA	24	59	-1.0185	13.222	-0.665	5.4575
YP	TACCCG	20	24	-0.1662	0.489	-0.491	1.0723
IP	ATTCCT	111	146	-0.8868	2.843	1.825	1.8725
IP	ATTCCC	54	37	0.2133	19.981	-0.616	2.1672
IP	ATTCCA	93	104	-0.3958	-0.435	-0.659	1.2208
IP	ATTCCG	45	53	-0.2422	-0.657	-0.175	1.1136
IP	ATCCCT	57	91	-0.7591	5.434	4.087	2.4389
IP	ATCCCC	27	32	-0.1491	-0.521	-0.654	0.9989
IP	ATCCCA	65	92	-0.6425	1.111	-0.761	1.8233
IP	ATCCCG	29	41	-0.2858	1.214	-0.512	1.2761
IP	ATACCT	55	32	0.325	-0.211	1.551	2.9476
IP	ATACCC	15	13	0.0077	-0.443	-0.686	0.8994
IP	ATACCA	57	35	0.302	-0.677	-0.619	2.7561
IP	ATACCG	35	23	0.1569	-0.302	1.171	1.7803
VP	GTTCCT	145	176	-0.9811	8.729	7.357	1.6203
VP	GTTCCC	37	55	-0.4636	-0.172	3.424	1.604
VP	GTTCCA	139	146	-0.4604	8.598	6.559	1.2934
VP	GTTCCG	53	48	-0.0134	-0.729	-0.1	1.2584
VP	GTCCCT	50	64	-0.4083	-0.628	-0.448	1.3092
VP	GTCCCC	19	31	-0.2963	-0.249	3.846	1.402
[truncated: 1,905 more rows]

## Sheet: H. sapiens
dipeptide	bicodon	occurrences in low PA sample	occurrences in high PA sample	pause propensity	chi²_L	chi²_H	Fisher's exact test log(p-value)
A*	GCTTAA	1	1	-0.0139	-0.651	-0.183	0.309
A*	GCTTGA	1	0	0.5265	-0.21	2.11	0.3979
A*	GCTTAG	0	1	-0.5404	0.07	-0.469	0.2218
A*	GCCTAA	1	3	-1.0947	-0.181	-0.745	0.4518
A*	GCCTGA	4	11	-3.8385	-0.568	4.682	0.9367
A*	GCCTAG	3	2	0.4986	0.034	-0.711	0.63
A*	GCATAA	3	7	-2.2034	1.425	7.528	0.6437
A*	GCATGA	1	0	0.5265	-0.346	1.306	0.3979
A*	GCATAG	2	2	-0.0279	0.757	-0.165	0.4432
A*	GCGTAA	0	0	0	-0.087	0.19	0
A*	GCGTGA	0	0	0	0.243	0.276	0
A*	GCGTAG	2	0	1.0529	0.905	-0.236	0.8109
L*	TTATAA	2	2	-0.0176	0.144	-0.35	0.4271
L*	TTATGA	1	1	-0.0088	-0.728	-0.383	0.3016
L*	TTATAG	0	1	-0.3409	-0.221	-0.276	0.2585
L*	TTGTAA	1	2	-0.3497	-0.448	-0.475	0.3832
L*	TTGTGA	4	4	-0.0352	-0.289	-0.726	0.5659
L*	TTGTAG	2	1	0.3233	-0.385	-0.422	0.4746
L*	CTTTAA	4	3	0.3057	1.808	-0.506	0.6151
L*	CTTTGA	3	5	-0.7082	-0.484	-0.199	0.5757
L*	CTTTAG	0	5	-1.7045	0.378	6.49	1.327
L*	CTCTAA	2	2	-0.0176	-0.464	-0.245	0.4271
L*	CTCTGA	9	9	-0.0791	1.773	0.724	0.7409
L*	CTCTAG	2	1	0.3233	-0.64	-0.296	0.4746
L*	CTATAA	1	3	-0.6906	-0.537	0.292	0.5195
L*	CTATGA	2	3	-0.3585	-0.629	-0.357	0.4623
L*	CTATAG	0	0	0	-0.163	-0.015	0
L*	CTGTAA	1	2	-0.3497	2.294	3.074	0.3832
L*	CTGTGA	10	11	-0.4288	-0.681	-0.601	0.7334
L*	CTGTAG	4	4	-0.0352	-0.641	-0.549	0.5659
R*	CGTTAA	0	0	0	-0.398	-0.259	0
R*	CGTTGA	0	0	0	-0.175	-0.151	0
R*	CGTTAG	1	0	0.9112	0.127	-0.455	0.29
R*	CGCTAA	0	3	-2.8059	0.177	1.526	0.9746
R*	CGCTGA	4	2	1.7741	0.691	-0.646	0.5953
R*	CGCTAG	1	0	0.9112	-0.958	-0.237	0.29
R*	CGATAA	0	1	-0.9353	-0.281	-0.516	0.3123
R*	CGATGA	1	0	0.9112	-0.442	0.038	0.29
R*	CGATAG	0	1	-0.9353	-0.311	0.14	0.3123
R*	CGGTAA	0	0	0	0.295	0.499	0
R*	CGGTGA	3	1	1.7982	-0.359	-0.395	0.5795
R*	CGGTAG	2	0	1.8223	0.112	0.011	0.5911
R*	AGATAA	1	2	-0.9594	-0.506	-0.357	0.4269
R*	AGATGA	3	2	0.8629	-0.241	-0.72	0.4703
R*	AGATAG	1	0	0.9112	-0.725	-0.026	0.29
R*	AGGTAA	2	1	0.8871	-0.237	-0.579	0.4034
R*	AGGTGA	1	4	-2.83	-0.333	1.488	0.8708
R*	AGGTAG	0	2	-1.8706	0.092	1.65	0.6368
K*	AAATAA	6	7	-0.1777	0.16	-0.616	0.6486
K*	AAATGA	5	3	0.288	-0.474	3.327	0.8598
K*	AAATAG	5	8	-0.4816	0.477	5.321	0.6296
K*	AAGTAA	6	7	-0.1777	-0.822	-0.3	0.6486
K*	AAGTGA	3	15	-1.8588	3.554	-0.537	1.9939
K*	AAGTAG	8	6	0.2761	0.93	-0.489	0.9808
N*	AATTAA	1	6	-1.4904	-0.368	0.524	0.9924
N*	AATTGA	3	1	0.5702	-0.645	2.618	0.7928
N*	AATTAG	1	1	-0.0076	-0.52	-0.304	0.3032
N*	AACTAA	0	5	-1.4828	1.049	-0.609	1.2463
N*	AACTGA	9	9	-0.0688	3.594	0.186	0.8034
N*	AACTAG	3	2	0.2736	-0.491	-0.444	0.6013
D*	GATTAA	4	4	-0.0251	-0.52	-0.668	0.5289
D*	GATTGA	5	2	0.6982	-0.832	1.529	0.7405
D*	GATTAG	3	1	0.4675	-0.67	-0.196	0.5671
D*	GACTAA	4	5	-0.2683	-0.801	-0.609	0.5958
D*	GACTGA	8	10	-0.5365	-0.656	1.467	0.7703
D*	GACTAG	2	2	-0.0125	-0.152	-0.69	0.4095
F*	TTTTAA	4	1	0.7827	-0.442	0.146	0.6839
F*	TTTTGA	2	3	-0.2841	0.984	-0.327	0.553
F*	TTTTAG	0	1	-0.2702	1.362	-0.463	0.3522
F*	TTCTAA	6	3	0.7688	0.346	-0.744	0.6424
F*	TTCTGA	9	7	0.4777	-0.246	-0.336	0.611
F*	TTCTAG	4	5	-0.2981	-0.578	1.854	0.655
C*	TGTTAA	0	1	-0.3377	0.925	-0.438	0.4424
C*	TGTTGA	2	2	-0.0174	0.458	-0.583	0.4749
C*	TGTTAG	3	0	0.9871	-0.414	0.126	0.6055
C*	TGCTAA	4	2	0.6407	-0.542	-0.676	0.4503
C*	TGCTGA	12	5	2.2597	3.573	-0.165	0.6938
C*	TGCTAG	2	3	-0.3552	-0.409	0.374	0.7168
P*	CCTTAA	2	1	0.4522	-0.682	-0.378	0.3501
P*	CCTTGA	4	4	-0.0492	-0.651	-0.262	0.6209
P*	CCTTAG	1	0	0.4645	-0.384	0.213	0.2162
P*	CCCTAA	6	2	1.8335	1.51	-0.801	0.6582
P*	CCCTGA	4	6	-1.0028	-0.482	1.062	1.0202
P*	CCCTAG	3	1	0.9167	-0.686	-0.503	0.444
P*	CCATAA	2	1	0.4522	-0.754	-0.493	0.3501
P*	CCATGA	5	2	1.369	-0.35	-0.566	0.5546
P*	CCATAG	2	2	-0.0246	-0.603	0.058	0.4516
P*	CCGTAA	0	0	0	0.622	0.099	0
P*	CCGTGA	1	0	0.4645	-0.101	0.129	0.2162
P*	CCGTAG	1	1	-0.0123	-0.773	-0.329	0.3131
Q*	CAATAA	4	0	0.9871	1.791	0.915	1.4249
Q*	CAATGA	4	1	0.7338	-0.067	0.794	0.9544
Q*	CAATAG	2	0	0.4936	-0.32	0.464	0.6887
Q*	CAGTAA	1	6	-1.2731	2.134	-0.826	1.1625
Q*	CAGTGA	10	13	-0.8253	-0.203	0.865	0.663
Q*	CAGTAG	1	6	-1.2731	1.212	0.247	1.1625
S*	TCTTAA	5	3	0.7036	1.684	-0.583	0.6819
S*	TCTTGA	3	1	0.723	-0.579	1.051	0.6308
S*	TCTTAG	2	0	0.7327	-0.771	0.652	0.6342
S*	TCCTAA	3	2	0.347	-0.604	-0.138	0.5111
S*	TCCTGA	4	12	-3.0472	-0.375	5.732	1.5638
S*	TCCTAG	6	3	1.07	3.624	-0.299	0.8319
S*	TCATAA	0	2	-0.7521	0.718	-0.561	0.5799
S*	TCATGA	2	4	-0.7715	-0.459	-0.702	0.5987
S*	TCATAG	2	3	-0.3954	-0.543	0.722	0.4831
S*	TCGTAA	0	0	0	0.101	0.045	0
S*	TCGTGA	1	0	0.3663	-0.564	0.313	0.3147
S*	TCGTAG	1	1	-0.0097	-0.771	-0.546	0.2969
S*	AGTTAA	3	1	0.723	-0.087	-0.208	0.6308
S*	AGTTGA	2	2	-0.0194	-0.335	-0.203	0.4177
S*	AGTTAG	2	1	0.3567	-0.46	-0.479	0.4358
S*	AGCTAA	3	5	-0.7812	-0.796	-0.484	0.6239
S*	AGCTGA	6	8	-0.8103	-0.656	-0.051	0.6858
S*	AGCTAG	2	2	-0.0194	-0.459	-0.687	0.4177
E*	GAATAA	4	9	-0.9546	-0.613	1.593	0.9287
E*	GAATGA	5	8	-0.5853	-0.669	-0.631	0.6898
E*	GAATAG	4	0	0.7289	-0.295	1.95	1.3928
E*	GAGTAA	8	6	0.3355	0.836	-0.738	0.8075
E*	GAGTGA	7	10	-0.5949	-0.329	-0.653	0.6988
E*	GAGTAG	2	2	-0.0096	0.088	-0.065	0.4176
T*	ACTTAA	3	1	1.4168	2.103	-0.459	0.6987
T*	ACTTGA	1	1	-0.019	-0.527	-0.279	0.2913
T*	ACTTAG	0	0	0	-0.108	-0.082	0
T*	ACCTAA	1	2	-0.7559	-0.468	-0.871	0.3761
T*	ACCTGA	6	4	1.3598	2.389	-0.631	0.7813
T*	ACCTAG	0	2	-1.4738	0.166	-0.382	0.5379
T*	ACATAA	2	3	-0.7749	-0.167	0.275	0.4425
T*	ACATGA	0	2	-1.4738	1.014	-0.775	0.5379
T*	ACATAG	1	2	-0.7559	-0.58	0.194	0.3761
T*	ACGTAA	0	0	0	-0.244	-0.197	0
T*	ACGTGA	0	1	-0.7369	-0.017	-0.526	0.2632
T*	ACGTAG	1	0	0.7179	-0.112	-0.303	0.3424
G*	GGTTAA	2	3	-0.6089	0.224	0.903	0.5092
G*	GGTTGA	1	3	-1.1729	-0.646	0.505	0.6496
G*	GGTTAG	1	0	0.5641	-0.611	-0.168	0.2808
G*	GGCTAA	2	4	-1.1878	-0.791	0.367	0.6709
G*	GGCTGA	8	4	2.1965	2.865	-0.679	0.8535
G*	GGCTAG	3	3	-0.0448	-0.036	0.862	0.4754
G*	GGATAA	0	2	-1.158	0.054	-0.642	0.6562
G*	GGATGA	0	1	-0.579	1.113	0.145	0.3222
G*	GGATAG	1	0	0.5641	-0.661	0.139	0.2808
G*	GGGTAA	0	0	0	0.432	0.657	0
G*	GGGTGA	4	0	2.2562	-0.384	0.847	1.1847
G*	GGGTAG	0	0	0	0.325	-0.129	0
W*	TGGTAA	0	1	-0.6079	1.382	-0.78	0.3979
W*	TGGTGA	5	2	1.7454	1.649	-0.817	0.5229
W*	TGGTAG	1	1	-0.0157	-0.661	-0.623	0.273
H*	CATTAA	2	1	0.4435	-0.479	-0.505	0.3768
H*	CATTGA	1	2	-0.4797	0.21	-0.683	0.4493
H*	CATTAG	0	0	0	0.294	0.334	0
H*	CACTAA	0	1	-0.4676	2.178	-0.107	0.3358
H*	CACTGA	9	7	0.8268	5.384	3.915	0.525
H*	CACTAG	2	1	0.4435	-0.698	-0.603	0.3768
Y*	TATTAA	4	2	0.6233	0.258	-0.56	0.5475
Y*	TATTGA	3	1	0.6318	-0.458	1.37	0.5325
Y*	TATTAG	1	1	-0.0085	-0.44	-0.47	0.292
Y*	TACTAA	1	5	-1.3229	0.801	0.335	1.2738
Y*	TACTGA	6	8	-0.7081	-0.819	1.445	0.8117
Y*	TACTAG	5	0	1.6007	0.992	1.028	1.4489
I*	ATTTAA	3	1	0.9228	-0.387	-0.46	0.4765
I*	ATTTGA	3	2	0.4428	-0.481	-0.513	0.434
I*	ATTTAG	1	0	0.4676	-0.393	0.519	0.2374
I*	ATCTAA	3	3	-0.0371	-0.669	-0.775	0.5053
I*	ATCTGA	7	3	1.8332	-0.312	-0.511	0.6946
I*	ATCTAG	1	0	0.4676	0.158	0.237	0.2374
I*	ATATAA	0	2	-0.9599	-0.126	0.093	0.7678
I*	ATATGA	3	3	-0.0371	0.14	1.83	0.5053
I*	ATATAG	1	2	-0.4923	-0.636	3.21	0.5045
V*	GTTTAA	0	5	-2.702	-0.055	7.019	1.7784
V*	GTTTGA	0	2	-1.0808	0.905	-0.761	0.6734
V*	GTTTAG	2	0	1.0529	0.524	-0.174	0.5547
V*	GTCTAA	9	3	3.1169	18.58	0.458	1.2185
V*	GTCTGA	1	3	-1.0947	0.349	-0.602	0.6691
V*	GTCTAG	0	3	-1.6212	0.591	2.397	1.0281
V*	GTATAA	1	1	-0.0139	-0.462	-0.536	0.2932
V*	GTATGA	1	0	0.5265	-0.806	0.239	0.273
V*	GTATAG	0	1	-0.5404	-0.341	-0.122	0.331
V*	GTGTAA	3	0	1.5794	-0.763	2.385	0.8458
V*	GTGTGA	5	0	2.6323	-0.633	2.673	1.4586
V*	GTGTAG	2	3	-0.5683	-0.583	-0.164	0.5222
M*	ATGTAA	1	6	-1.3284	-0.729	-0.641	0.3539
M*	ATGTGA	1	9	-2.1214	-0.044	-0.697	0.4908
M*	ATGTAG	2	4	-0.5423	0.413	-0.666	0.6376
AA	GCTGCT	79	91	-0.2482	8.36	7.624	1.462
AA	GCTGCC	108	99	0.1099	0.645	-0.652	1.284
AA	GCTGCA	66	65	-0.0124	5.163	1.948	1.1418
AA	GCTGCG	33	30	0.038	-0.874	-0.679	1.0105
AA	GCCGCT	21	35	-0.2571	26.957	19.183	1.8154
AA	GCCGCC	113	89	0.3728	3.805	6.409	1.7983
AA	GCCGCA	29	16	0.2166	11.954	18.447	1.6889
AA	GCCGCG	47	33	0.2261	-0.762	0.273	1.5265
AA	GCAGCT	67	63	0.0402	8.246	1.055	1.1517
AA	GCAGCC	88	97	-0.1992	-0.487	1.388	1.3671
AA	GCAGCA	59	59	-0.0269	5.156	3.674	1.1237
AA	GCAGCG	35	22	0.2139	0.125	-0.636	1.5678
AA	GCGGCT	27	35	-0.1537	-0.597	-0.115	1.2584
AA	GCGGCC	70	76	-0.138	0.097	6.345	1.2557
AA	GCGGCA	19	27	-0.1501	0.21	-0.746	1.2712
AA	GCGGCG	66	70	-0.1008	10.555	25.242	1.2005
LA	TTAGCT	16	18	-0.0692	0.002	-0.253	0.9296
LA	TTAGCC	11	23	-0.3525	0.651	-1.138	1.9941
LA	TTAGCA	11	21	-0.2951	-0.64	1.277	1.6997
LA	TTAGCG	3	2	0.0265	0.4	1.462	0.4904
LA	TTGGCT	39	46	-0.2297	4.661	7.381	1.3237
LA	TTGGCC	47	37	0.2522	-0.787	-0.661	1.1804
LA	TTGGCA	33	36	-0.1105	3.299	3.963	1.1083
LA	TTGGCG	11	13	-0.0655	-0.34	-0.813	0.8634
LA	CTTGCT	35	39	-0.1407	1.777	3.188	1.1601
LA	CTTGCC	30	37	-0.2231	0.925	-0.93	1.3007
LA	CTTGCA	31	26	0.1205	1.719	-0.182	1.0032
LA	CTTGCG	7	4	0.0809	0.949	2.43	0.7485
LA	CTCGCT	13	10	0.0765	17.113	17.192	0.8225
LA	CTCGCC	33	23	0.2625	10.799	9.588	1.2176
LA	CTCGCA	7	1	0.167	14.231	23.305	1.4168
LA	CTCGCG	3	9	-0.1744	15.109	4.279	1.3709
LA	CTAGCT	19	12	0.1868	0.89	-0.185	1.0822
LA	CTAGCC	20	17	0.0713	-0.681	0.075	0.8957
LA	CTAGCA	12	24	-0.3532	-0.703	6.858	1.9557
LA	CTAGCG	4	3	0.0257	0.706	1.382	0.5487
LA	CTGGCT	118	87	0.8022	5.522	-0.758	1.8979
LA	CTGGCC	213	191	0.4736	4.041	4.264	1.3812
LA	CTGGCA	83	76	0.1394	-0.58	-1.006	1.1801
LA	CTGGCG	79	62	0.4293	3.12	2.254	1.3914
RA	CGTGCT	12	15	-0.1552	-0.148	-0.244	0.8959
RA	CGTGCC	19	18	0.0239	-0.36	-0.619	0.8799
RA	CGTGCA	13	14	-0.0626	1.349	0.467	0.8243
RA	CGTGCG	4	2	0.089	-0.34	1.976	0.6222
RA	CGCGCT	8	9	-0.0566	6.734	6.869	0.7325
RA	CGCGCC	38	37	0.0009	-0.662	-0.85	1.0211
RA	CGCGCA	7	5	0.0853	4.558	7.341	0.7045
RA	CGCGCG	29	17	0.5277	0.386	-0.384	1.5796
RA	CGAGCT	19	16	0.1177	1.379	-0.717	0.9109
RA	CGAGCC	19	26	-0.3513	-0.476	-0.619	1.1887
RA	CGAGCA	17	16	0.0263	2.293	-0.349	0.8569
RA	CGAGCG	12	7	0.22	1.788	-0.587	0.9997
RA	CGGGCT	27	28	-0.0796	-0.838	-0.68	0.9674
RA	CGGGCC	59	66	-0.3997	0.863	2.646	1.2479
RA	CGGGCA	24	17	0.2993	-0.78	0.961	1.1367
RA	CGGGCG	29	33	-0.2227	1.388	6.668	1.0585
RA	AGAGCT	20	23	-0.1649	0.075	-0.548	0.9671
RA	AGAGCC	36	35	0.0034	-1.138	-0.992	1.0103
RA	AGAGCA	31	36	-0.272	1.924	5.238	1.105
RA	AGAGCG	11	5	0.2681	-0.622	1.61	1.1578
RA	AGGGCT	30	24	0.2451	-0.2	-0.795	1.0821
RA	AGGGCC	33	45	-0.6027	1.801	0.499	1.5087
RA	AGGGCA	20	14	0.2572	-0.503	0.938	1.0692
RA	AGGGCG	6	6	-0.0073	3.11	1.61	0.6444
KA	AAAGCT	44	77	-0.567	-0.703	2.946	1.8078
KA	AAAGCC	75	85	-0.1982	-1.25	-1.268	1.3038
KA	AAAGCA	49	58	-0.1705	0.915	0.092	1.1225
KA	AAAGCG	8	15	-0.1197	3.743	2.23	0.9366
KA	AAGGCT	59	68	-0.1748	-0.607	3.279	1.1994
KA	AAGGCC	104	124	-0.3768	-0.664	-0.477	1.2896
KA	AAGGCA	43	74	-0.5333	0.809	-0.647	1.7068
KA	AAGGCG	47	46	-0.0035	1.418	-0.198	1.4509
NA	AATGCT	48	45	0.0654	12.27	6.016	1.1448
NA	AATGCC	53	56	-0.162	1.165	1.964	1.0568
NA	AATGCA	39	48	-0.3712	5.96	11.908	1.1318
NA	AATGCG	11	11	-0.0105	-1.099	-0.869	0.7689
NA	AACGCT	8	8	-0.0077	9.257	16.245	0.703
NA	AACGCC	27	26	0.0113	6.609	7.425	0.9711
NA	AACGCA	11	14	-0.1218	6.231	6.548	0.828
NA	AACGCG	14	18	-0.1618	-0.291	-0.438	0.8962
DA	GATGCT	53	90	-0.9201	5.654	27.376	2.5663
DA	GATGCC	81	107	-0.6736	3.494	9.657	1.4426
DA	GATGCA	53	69	-0.4165	9.709	9.326	1.2252
DA	GATGCG	22	12	0.2262	-0.82	1.137	1.8659
DA	GACGCT	17	12	0.1094	13.992	23.653	1.1985
DA	GACGCC	52	44	0.1597	3.324	5.403	1.6127
DA	GACGCA	13	8	0.1119	10.613	20.856	1.1889
DA	GACGCG	24	19	0.1051	-0.676	-0.246	1.2393
FA	TTTGCT	61	55	0.1399	26.27	17.478	1.0758
FA	TTTGCC	69	67	0.007	3.356	7.171	1.1688
FA	TTTGCA	49	53	-0.1663	9.879	17.111	1.3082
FA	TTTGCG	15	8	0.209	-0.989	0.46	1.0819
FA	TTCGCT	12	11	0.0218	14.39	15.408	0.7742
FA	TTCGCC	45	36	0.2477	2.066	1.438	1.0765
FA	TTCGCA	8	3	0.1515	14.05	18.813	0.9824
FA	TTCGCG	12	9	0.085	1.869	1.618	0.7867
CA	TGTGCT	38	20	0.8092	9.839	0.88	0.994
CA	TGTGCC	59	31	1.2588	7.495	1.908	1.1211
CA	TGTGCA	34	22	0.5288	8.212	4.755	0.9375
CA	TGTGCG	13	5	0.3644	-0.831	-0.46	0.8602
CA	TGCGCT	9	5	0.1791	11.408	7.944	0.6585
CA	TGCGCC	37	31	0.2399	1.382	-0.755	1.4257
CA	TGCGCA	15	3	0.5521	2.764	9.477	1.4831
CA	TGCGCG	7	12	-0.2463	2.59	-0.157	1.8593
PA	CCTGCT	43	46	-0.1153	-0.294	2.097	1.7411
PA	CCTGCC	73	66	0.1437	-0.308	0.934	1.4618
PA	CCTGCA	46	33	0.3316	2.834	-0.413	1.0333
PA	CCTGCG	28	12	0.4289	0.102	0.196	1.4713
PA	CCCGCT	18	10	0.2115	12.4	12.949	0.9282
PA	CCCGCC	55	42	0.3251	4.915	2.276	1.0731
PA	CCCGCA	11	16	-0.1483	14.881	4.978	1.4696
PA	CCCGCG	57	34	0.6044	4.917	2.078	1.2985
PA	CCAGCT	44	27	0.4454	-0.343	0.55	1.1462
PA	CCAGCC	73	59	0.3402	-0.721	-0.226	1.1835
PA	CCAGCA	54	43	0.2697	7.128	4.85	1.0959
PA	CCAGCG	19	20	-0.0418	-0.529	-0.246	1.1502
PA	CCGGCT	21	17	0.0971	-0.274	-0.712	0.8957
PA	CCGGCC	71	41	0.7908	3.257	1.986	1.4982
PA	CCGGCA	24	13	0.2914	-0.794	-0.716	1.0556
PA	CCGGCG	25	14	0.2907	-0.382	-0.389	1.0393
QA	CAAGCT	29	33	-0.0993	1.1	-0.057	0.9782
QA	CAAGCC	45	40	0.0803	-0.28	-1.006	1.3089
QA	CAAGCA	29	47	-0.3922	1.757	9.345	1.6159
QA	CAAGCG	7	2	0.1008	0.302	4.969	1.2855
QA	CAGGCT	53	67	-0.3214	2.002	1.134	1.2154
QA	CAGGCC	107	127	-0.4761	-0.461	-0.519	1.2695
QA	CAGGCA	56	53	0.0325	-0.597	1.625	1.2744
QA	CAGGCG	40	40	-0.0216	-0.657	-0.529	1.0869
SA	TCTGCT	39	37	0.0417	3.617	2.322	1.0397
SA	TCTGCC	52	55	-0.182	-0.018	2.386	1.2698
SA	TCTGCA	42	39	0.0804	7.437	7.195	1.0438
SA	TCTGCG	13	10	0.1117	-0.78	-0.679	0.8048
SA	TCCGCT	9	12	-0.1355	14.223	10.085	0.9385
SA	TCCGCC	38	22	0.6297	4.027	9.013	1.5875
SA	TCCGCA	11	5	0.2397	8.95	13.57	1.045
SA	TCCGCG	11	7	0.1558	3.567	2.291	0.8302
SA	TCAGCT	40	33	0.2502	14.712	4.933	1.0434
SA	TCAGCC	35	46	-0.499	-0.867	2.943	1.7247
SA	TCAGCA	27	28	-0.0711	2.837	1.775	1.0271
SA	TCAGCG	10	13	-0.1366	-0.764	-0.162	0.9515
SA	TCGGCT	18	13	0.1902	3.289	0.187	0.9144
SA	TCGGCC	40	30	0.376	8.287	5.954	1.1296
SA	TCGGCA	8	6	0.0752	-0.741	-0.364	0.6958
SA	TCGGCG	14	15	-0.0571	1.199	5.893	0.8792
SA	AGTGCT	30	32	-0.1163	2.804	5.043	1.0926
SA	AGTGCC	44	38	0.204	0.778	0.242	1.0455
SA	AGTGCA	25	27	-0.1109	1.673	2.253	1.0515
SA	AGTGCG	12	5	0.2805	-0.903	0.489	1.1732
SA	AGCGCT	14	12	0.0687	9.793	11.088	0.8063
SA	AGCGCC	49	42	0.2405	1.163	0.237	1.07
SA	AGCGCA	11	8	0.1139	9.296	11.853	0.779
SA	AGCGCG	20	13	0.2719	-0.578	-0.394	1.0287
EA	GAAGCT	50	97	-0.6027	0.372	5.701	3.7497
EA	GAAGCC	103	101	-0.0082	-1.361	-0.981	1.4244
EA	GAAGCA	60	84	-0.3188	-0.07	1.689	1.6039
EA	GAAGCG	11	17	-0.0784	4.946	2.456	0.9744
EA	GAGGCT	91	95	-0.0792	-0.712	-0.036	1.2468
EA	GAGGCC	158	163	-0.1133	-0.946	-1.039	1.4204
EA	GAGGCA	79	69	0.0994	-0.637	1.789	1.6852
EA	GAGGCG	63	58	0.0421	-0.328	-0.29	1.3772
TA	ACTGCT	43	33	0.34	13.598	0.278	1.5361
TA	ACTGCC	35	30	0.1567	-0.804	0.636	1.1886
TA	ACTGCA	30	43	-0.5266	2.424	9.479	1.3492
TA	ACTGCG	5	15	-0.3873	1.185	-0.574	1.6898
TA	ACCGCT	15	11	0.1382	10.227	17.133	1.0121
TA	ACCGCC	28	27	0.0106	8.397	6.722	0.9955
TA	ACCGCA	9	8	0.0294	11.547	14.745	0.7497
TA	ACCGCG	16	16	-0.0158	0.257	-0.167	0.8559
TA	ACAGCT	40	57	-0.6894	3.872	10.513	1.5128
TA	ACAGCC	56	54	0.0213	0.188	-0.722	1.1752
TA	ACAGCA	33	58	-0.9884	1.914	16.642	2.3
TA	ACAGCG	17	12	0.1744	-1.134	-0.378	1.1079
TA	ACGGCT	15	15	-0.0148	-0.375	-0.681	0.842
TA	ACGGCC	35	31	0.1184	1.606	1.447	1.1414
TA	ACGGCA	15	15	-0.0148	0.459	-0.114	0.842
TA	ACGGCG	16	15	0.0225	2.206	3.65	0.8731
GA	GGTGCT	35	40	-0.1439	3.716	1.372	1.0571
GA	GGTGCC	49	46	0.0423	1.624	-0.764	1.1368
GA	GGTGCA	20	34	-0.3539	-0.551	1.375	1.6363
GA	GGTGCG	13	9	0.0893	-0.806	0.625	0.9673
GA	GGCGCT	18	22	-0.1088	14.085	16.529	0.9469
GA	GGCGCC	73	73	-0.0459	0.653	0.891	1.1738
GA	GGCGCA	11	24	-0.3238	13.244	7.003	1.8115
GA	GGCGCG	38	25	0.293	-1.019	-0.56	1.7361
GA	GGAGCT	58	62	-0.134	7.957	3.753	1.1211
GA	GGAGCC	68	70	-0.0915	-1.015	-1	1.1471
GA	GGAGCA	46	48	-0.0777	3.731	0.869	1.0698
GA	GGAGCG	15	15	-0.0094	-0.035	0.386	0.8387
GA	GGGGCT	48	60	-0.3227	0.222	5.31	1.2955
GA	GGGGCC	99	95	0.0353	6.063	6.059	1.3001
GA	GGGGCA	29	31	-0.067	0.015	-0.405	0.9803
GA	GGGGCG	30	26	0.0787	-0.234	-0.203	1.0758
WA	TGGGCT	40	28	0.372	0.693	-0.69	0.9471
WA	TGGGCC	55	39	0.4945	-0.613	-0.722	0.9801
WA	TGGGCA	32	23	0.2773	-0.234	-0.699	0.9092
WA	TGGGCG	11	11	-0.0096	2.242	-0.52	0.8799
HA	CATGCT	18	35	-0.9763	0.049	20.215	3.133
HA	CATGCC	43	27	0.8325	8.06	0.063	1.4258
HA	CATGCA	20	31	-0.6438	2.731	20.96	2.048
HA	CATGCG	9	2	0.3783	-0.907	1.636	1.3757
HA	CACGCT	13	4	0.4844	2.505	13.685	1.5003
HA	CACGCC	35	19	0.844	-0.503	2.111	1.6185
HA	CACGCA	7	7	-0.0101	5.709	4.003	0.6865
HA	CACGCG	11	9	0.0959	-0.375	-0.636	0.7392
YA	TATGCT	28	39	-0.5108	3.516	8.055	1.3269
YA	TATGCC	37	56	-0.8696	-0.426	8.163	1.9174
YA	TATGCA	31	36	-0.2527	7.423	7.095	1.0187
YA	TATGCG	8	12	-0.1833	-0.784	-0.612	0.8809
YA	TACGCT	14	10	0.1586	3.909	9.339	0.9701
YA	TACGCC	29	24	0.1853	2.389	3.117	1.107
YA	TACGCA	12	6	0.248	3.377	10.014	1.2218
YA	TACGCG	23	7	0.6714	1.304	1.976	3.0316
IA	ATTGCT	47	76	-1.1373	13.445	27.072	1.8953
IA	ATTGCC	52	68	-0.6528	0.661	2.815	1.1807
IA	ATTGCA	38	47	-0.3757	4.565	4.841	1.0449
IA	ATTGCG	5	10	-0.1931	1.307	0.13	0.884
IA	ATCGCT	16	21	-0.2037	8.405	8.812	0.8942
IA	ATCGCC	53	37	0.5508	-0.279	4.098	2.5565
IA	ATCGCA	16	15	0.0221	4.926	9.476	0.9263
IA	ATCGCG	12	18	-0.2375	2.824	-0.396	0.9205
IA	ATAGCT	13	20	-0.2761	-0.643	0.642	0.9726
IA	ATAGCC	20	18	0.0559	-1.101	-0.837	1.0325
IA	ATAGCA	18	15	0.0955	2.019	-0.463	1.0695
IA	ATAGCG	7	4	0.1061	-1.172	0.218	0.9147
VA	GTTGCT	41	40	-0.0017	12.738	4.212	1.0474
VA	GTTGCC	32	31	0.0051	-1.052	-0.417	0.9971
VA	GTTGCA	19	31	-0.3609	-0.696	1.202	1.5308
VA	GTTGCG	5	5	-0.0037	1.283	1.976	0.6072
VA	GTCGCT	11	9	0.0496	11.376	12.049	0.8022
VA	GTCGCC	20	22	-0.0727	13.61	10.652	0.9164
VA	GTCGCA	8	7	0.0229	10.94	10.241	0.7093
VA	GTCGCG	11	6	0.1363	1.795	3.058	1.0505
VA	GTAGCT	13	31	-0.5299	-0.636	3.726	2.5007
VA	GTAGCC	18	15	0.0733	-0.325	0.951	0.9286
VA	GTAGCA	20	24	-0.1305	2.134	1.878	0.9759
VA	GTAGCG	10	2	0.2237	-0.661	2.289	1.8408
VA	GTGGCT	77	90	-0.4331	1.258	2.642	1.3661
VA	GTGGCC	182	153	0.7024	17.778	5.87	2.2637
VA	GTGGCA	53	60	-0.2418	-0.763	-0.731	1.1734
VA	GTGGCG	35	41	-0.1995	-0.602	-0.105	1.1059
MA	ATGGCT	85	100	-0.2124	0.947	-0.024	1.1818
MA	ATGGCC	95	94	-0.0179	9.478	15.854	1.4161
MA	ATGGCA	65	64	-0.0084	-0.639	0.926	1.2712
MA	ATGGCG	63	90	-0.3537	5.404	39.662	1.7104
AL	GCTTTA	19	23	-0.1223	0.935	1.599	1.0812
AL	GCTTTG	45	45	-0.0316	9.064	4.656	1.1015
AL	GCTCTT	30	32	-0.0756	-0.504	-0.162	1.0651
AL	GCTCTC	37	33	0.083	0.918	0.697	1.0164
AL	GCTCTA	16	14	0.0433	-0.477	-0.513	0.8397
AL	GCTCTG	73	72	-0.024	3.591	2.557	1.2033
AL	GCCTTA	17	18	-0.0392	-0.794	-0.712	0.9073
AL	GCCTTG	45	59	-0.4131	-0.933	2.813	1.8401
AL	GCCCTT	27	33	-0.1825	2.224	-0.104	1.2515
AL	GCCCTC	74	58	0.384	-0.423	-0.627	1.3345
AL	GCCCTA	18	21	-0.0944	0.183	-0.548	1.0128
AL	GCCCTG	207	185	0.454	1.819	1.993	1.3623
AL	GCATTA	16	15	0.016	0.242	-0.717	0.8439
AL	GCATTG	19	17	0.0411	-0.378	0.54	0.8756
AL	GCACTT	21	26	-0.151	-0.593	-0.473	1.1593
AL	GCACTC	25	20	0.1187	3.535	4.542	0.967
AL	GCACTA	12	11	0.0188	-0.779	-0.341	0.7804
AL	GCACTG	55	41	0.3428	5.092	7.215	1.3127
AL	GCGTTA	5	2	0.0782	-0.502	1.688	0.733
AL	GCGTTG	14	13	0.0174	-0.799	-0.754	0.8143
AL	GCGCTT	14	7	0.1809	-1.025	0.872	1.1385
AL	GCGCTC	46	28	0.4581	5.104	1.454	1.7003
AL	GCGCTA	5	6	-0.0308	0.028	-0.532	0.6681
AL	GCGCTG	90	76	0.3182	4.457	6.078	1.2575
LL	TTATTA	11	19	-0.2134	0.062	4.109	1.7935
LL	TTATTG	6	13	-0.1843	0.177	-0.477	1.7005
LL	TTACTT	18	12	0.1426	0.133	-0.684	0.877
LL	TTACTC	4	7	-0.0799	5.732	2.049	0.9772
LL	TTACTA	8	14	-0.1599	-0.307	4.259	1.4894
LL	TTACTG	19	18	0.0131	1.984	1.749	0.9467
LL	TTGTTA	12	7	0.1208	-0.69	-0.027	0.8195
LL	TTGTTG	32	27	0.1075	2.113	0.174	0.992
LL	TTGCTT	23	10	0.3196	-0.672	1.67	1.4117
LL	TTGCTC	31	23	0.1855	0.218	0.851	0.9701
LL	TTGCTA	14	11	0.068	-0.374	-0.712	0.7965
LL	TTGCTG	63	56	0.1385	0.429	0.073	1.215
LL	CTTTTA	16	8	0.1955	-0.304	-0.457	1.0247
LL	CTTTTG	26	27	-0.043	-0.365	1.178	1.172
LL	CTTCTT	51	18	0.8162	9.38	-0.725	3.1146
LL	CTTCTC	48	27	0.5091	0.063	-0.799	1.4789
LL	CTTCTA	19	10	0.2192	0.963	-0.569	1.0589
LL	CTTCTG	79	61	0.4112	-1.018	-0.979	1.1626
LL	CTCTTA	19	9	0.245	-0.961	0.588	1.168
LL	CTCTTG	37	42	-0.1534	-0.787	2.549	1.6101
LL	CTCCTT	36	22	0.3367	-0.533	-0.005	1.1724
LL	CTCCTC	93	70	0.5307	2.582	5.561	1.2121
LL	CTCCTA	18	18	-0.012	-0.449	-0.764	0.9833
LL	CTCCTG	172	114	1.3798	1.447	0.096	1.8285
LL	CTATTA	6	0	0.1506	-0.669	2.431	1.5224
LL	CTATTG	7	2	0.1242	0.352	4.506	0.9273
LL	CTACTT	15	11	0.0931	-0.281	-0.708	0.811
LL	CTACTC	20	18	0.0382	-0.685	-0.737	0.9209
LL	CTACTA	9	6	0.0713	-0.093	-0.524	0.7074
LL	CTACTG	37	28	0.2073	-0.463	0.734	1.0045
LL	CTGTTA	10	16	-0.1612	5.302	2.339	1.4852
LL	CTGTTG	47	41	0.1233	5.013	4.538	1.1088
LL	CTGCTT	73	58	0.3379	-0.808	-0.689	1.1444
LL	CTGCTC	154	111	1.0054	-0.429	-0.335	1.4225
LL	CTGCTA	27	31	-0.121	3.095	-0.23	1.4172
LL	CTGCTG	320	287	0.6375	-0.674	3.2	2.0762
RL	CGTTTA	8	5	0.1595	5.627	-0.587	0.7612
RL	CGTTTG	6	5	0.0483	-0.87	-0.251	0.6328
RL	CGTCTT	5	9	-0.2357	-0.592	-0.144	0.9774
RL	CGTCTC	15	10	0.2633	0.715	-0.651	0.9417
RL	CGTCTA	6	3	0.1624	0.808	-0.44	0.7422
RL	CGTCTG	24	26	-0.1495	-0.451	-0.605	1.0033
RL	CGCTTA	9	4	0.2722	-1.46	0.254	0.989
RL	CGCTTG	12	16	-0.246	-0.377	-0.789	1.0121
RL	CGCCTT	19	9	0.5429	-1.023	0.35	1.4567
RL	CGCCTC	36	34	0.0612	-0.251	1.151	1.0103
RL	CGCCTA	8	4	0.2166	-0.801	0.795	0.8612
RL	CGCCTG	96	58	2.0279	3.986	-0.669	2.8866
RL	CGATTA	2	5	-0.1742	0.072	-0.684	0.8322
RL	CGATTG	5	5	-0.0074	-0.064	0.723	0.6098
RL	CGACTT	7	11	-0.2386	-0.628	-0.287	0.9808
RL	CGACTC	6	10	-0.2372	3.356	0.083	0.9777
RL	CGACTA	8	6	0.1024	2.553	-0.558	0.7086
RL	CGACTG	22	22	-0.0324	0.547	1.551	0.9264
RL	CGGTTA	2	1	0.0541	1.377	3.626	0.4114
RL	CGGTTG	7	13	-0.3528	2.034	0.095	1.2303
RL	CGGCTT	17	20	-0.1963	-0.895	-0.312	0.9877
RL	CGGCTC	42	28	0.7373	2.563	-0.594	1.4462
RL	CGGCTA	8	9	-0.0689	-0.732	-0.764	0.7486
RL	CGGCTG	70	90	-1.2447	-0.484	4.391	2.1792
RL	AGATTA	11	8	0.1551	-0.617	-0.735	0.7989
RL	AGATTG	10	13	-0.186	-0.012	-0.57	0.9145
RL	AGACTT	13	19	-0.3616	-0.468	0.049	1.1934
RL	AGACTC	22	21	0.0247	-0.181	-0.826	0.911
RL	AGACTA	14	12	0.0936	1.08	0.018	0.8144
RL	AGACTG	39	32	0.3422	0.49	1.325	1.0782
RL	AGGTTA	9	9	-0.0132	-0.668	-0.542	0.7333
RL	AGGTTG	8	17	-0.5255	1.989	-0.444	1.6452
RL	AGGCTT	18	14	0.2018	-0.558	-0.81	0.9039
RL	AGGCTC	30	17	0.6979	-0.69	0.213	1.543
RL	AGGCTA	9	7	0.1009	-0.694	-0.601	0.7299
RL	AGGCTG	38	45	-0.4555	4.724	-0.627	1.3148
KL	AAATTA	24	26	-0.0511	0.258	-0.265	0.9547
KL	AAATTG	24	29	-0.1097	-0.842	-0.39	0.9552
KL	AAACTT	45	45	-0.0226	1.777	0.679	1.1802
KL	AAACTC	52	44	0.13	-0.962	-0.598	1.6416
KL	AAACTA	16	28	-0.2423	-0.694	0.465	1.2922
KL	AAACTG	69	89	-0.4251	0.981	0.16	1.269
KL	AAGTTA	22	21	0.0084	-0.638	0.267	1.0039
KL	AAGTTG	29	41	-0.2488	1.834	1.277	1.1535
KL	AAGCTT	41	47	-0.1377	-0.81	-0.612	1.0557
KL	AAGCTC	66	70	-0.1113	0.038	-0.332	1.2107
KL	AAGCTA	23	26	-0.0701	-0.571	-0.393	0.9381
KL	AAGCTG	165	204	-0.8442	1.193	4.135	1.4085
NL	AATTTA	10	12	-0.0692	-0.939	-0.745	0.8298
NL	AATTTG	26	17	0.2551	-0.205	-0.116	1.2426
NL	AATCTT	30	26	0.0988	0.252	-0.4	0.9883
NL	AATCTC	28	28	-0.0221	0.492	-0.421	0.9649
NL	AATCTA	20	15	0.1373	1.786	-0.469	0.9744
NL	AATCTG	33	33	-0.0261	7.297	8.172	0.9987
NL	AACTTA	16	15	0.018	-0.325	-0.74	0.839
NL	AACTTG	39	32	0.1836	4.343	-0.091	1.1007
NL	AACCTT	30	21	0.2519	-0.535	0.144	1.2146
NL	AACCTC	62	61	-0.0183	2.25	5.877	1.114
NL	AACCTA	12	21	-0.2851	-0.46	0.521	1.4941
NL	AACCTG	100	107	-0.2934	-0.733	1.517	1.3846
DL	GATTTA	18	28	-0.2286	-0.36	0.516	1.2905
DL	GATTTG	39	37	0.0217	0.925	-0.644	1.0763
DL	GATCTT	27	38	-0.2555	-0.675	-0.378	1.2885
DL	GATCTC	27	37	-0.2337	4.442	1.012	1.2292
DL	GATCTA	12	14	-0.0505	-0.452	0.205	0.8173
DL	GATCTG	56	46	0.1869	5.582	12.937	1.4672
DL	GACTTA	12	25	-0.2908	0.739	-0.296	1.741
DL	GACTTG	42	49	-0.1766	0.162	0.895	1.111
DL	GACCTT	32	37	-0.1273	-0.333	-0.787	1.0359
DL	GACCTC	93	92	-0.0306	7.079	15.001	1.246
DL	GACCTA	25	25	-0.0141	0.627	-0.499	0.9485
DL	GACCTG	158	144	0.2169	1.487	-0.058	1.7647
FL	TTTTTA	19	6	0.2948	-0.594	0.201	1.4623
FL	TTTTTG	36	34	0.0253	-0.291	1.125	1.3591
FL	TTTCTT	47	30	0.372	2.116	0.263	1.0557
FL	TTTCTC	49	22	0.6064	-0.542	1.647	1.7237
FL	TTTCTA	17	15	0.0368	-0.611	-0.641	0.9377
FL	TTTCTG	63	39	0.5272	5.872	7.4	1.1637
FL	TTCTTA	16	13	0.061	-0.212	-0.337	0.8578
FL	TTCTTG	40	36	0.0699	-0.756	0.2	1.2915
FL	TTCCTT	36	19	0.3787	-0.089	1.539	1.1778
FL	TTCCTC	97	49	1.0721	2.124	-0.545	2.0502
FL	TTCCTA	20	20	-0.0122	-0.631	-0.406	1.172
FL	TTCCTG	166	143	0.4411	0.455	10.713	2.2433
CL	TGTTTA	9	11	-0.0961	-0.549	0.047	0.9529
CL	TGTTTG	21	10	0.4501	0.382	-0.078	1.2338
CL	TGTCTT	17	16	0.0242	-0.666	-0.192	0.9022
CL	TGTCTC	24	19	0.1886	-0.569	-0.758	0.8973
CL	TGTCTA	6	7	-0.0497	-0.495	-0.545	0.7639
CL	TGTCTG	34	26	0.3066	3.226	4.664	0.9658
CL	TGCTTA	7	9	-0.0938	0.182	-0.778	0.904
CL	TGCTTG	27	19	0.3144	0.153	-0.86	0.9454
CL	TGCCTT	22	15	0.2769	-0.817	-0.514	0.9111
CL	TGCCTC	49	34	0.5912	0.187	0.047	1.1106
CL	TGCCTA	6	8	-0.0927	1.555	-0.347	0.8772
CL	TGCCTG	93	76	0.6285	0.487	0.942	1.1441
PL	CCTTTA	11	16	-0.2219	-0.499	2.25	1.5073
PL	CCTTTG	26	28	-0.1122	1.074	3.133	1.4157
PL	CCTCTT	19	19	-0.0206	-0.639	-0.407	1.092
PL	CCTCTC	28	19	0.3477	0.308	0.734	0.9338
PL	CCTCTA	11	12	-0.0539	-0.708	-0.276	0.9824
PL	CCTCTG	85	55	1.1679	2.53	-0.688	1.2578
PL	CCCTTA	7	9	-0.0916	0.26	-0.856	0.9798
PL	CCCTTG	43	22	0.8354	4.224	-0.705	1.4108
PL	CCCCTT	11	13	-0.0959	3.435	0.419	1.0926
PL	CCCCTC	53	40	0.4886	-0.607	0.476	1.0665
PL	CCCCTA	10	9	0.0312	0.042	-0.502	0.7839
PL	CCCCTG	97	68	1.1129	-1.061	-1.104	1.1852
PL	CCATTA	13	8	0.1959	-0.088	-0.468	0.781
PL	CCATTG	16	12	0.1507	-0.309	0.386	0.8168
PL	CCACTT	23	18	0.1851	-0.512	-0.509	0.9066
PL	CCACTC	24	10	0.562	1.935	5.073	1.3542
PL	CCACTA	11	7	0.1561	-0.677	-0.266	0.7361
PL	CCACTG	52	40	0.4477	3.01	1.773	1.0732
PL	CCGTTA	0	2	-0.084	2.559	-0.063	0.7493
PL	CCGTTG	7	5	0.0764	0.297	-0.015	0.639
PL	CCGCTT	9	4	0.2002	-0.31	0.148	0.7873
PL	CCGCTC	38	22	0.6308	4.723	2.786	1.1385
PL	CCGCTA	6	1	0.2035	-0.794	1.459	0.9609
PL	CCGCTG	69	50	0.7233	3.314	6.526	1.1082
QL	CAATTA	11	8	0.0698	-0.136	-0.742	0.7714
QL	CAATTG	5	10	-0.1318	2.056	0.12	1.1936
QL	CAACTT	20	12	0.1924	-0.286	-0.594	1.0878
QL	CAACTC	14	23	-0.2406	3.242	-0.891	1.6548
QL	CAACTA	8	10	-0.0567	-0.757	-0.451	0.8465
QL	CAACTG	44	15	0.7163	-0.486	7.171	3.5549
QL	CAGTTA	11	14	-0.0844	2.28	1.748	0.9803
QL	CAGTTG	22	35	-0.3488	7.917	0.13	2.0781
QL	CAGCTT	53	46	0.1448	-0.02	0.016	1.0732
QL	CAGCTC	87	78	0.1737	-0.313	2.534	1.1686
QL	CAGCTA	22	20	0.0368	-0.674	-0.325	0.9043
QL	CAGCTG	206	172	0.7374	6.51	3.435	1.3717
SL	TCTTTA	13	9	0.1559	-0.304	-0.755	0.7651
SL	TCTTTG	31	21	0.3914	2.208	-0.059	0.9496
SL	TCTCTT	22	18	0.146	-0.765	-0.445	0.9386
SL	TCTCTC	31	18	0.519	-0.199	0.354	1.0281
SL	TCTCTA	12	11	0.0294	-0.506	-0.475	0.8622
SL	TCTCTG	62	44	0.6977	-0.099	0.026	1.0916
SL	TCCTTA	12	11	0.0294	-0.526	-0.862	0.8622
SL	TCCTTG	38	31	0.2561	2.178	3.656	1.082
SL	TCCCTT	29	16	0.5212	-0.754	-0.139	1.0521
SL	TCCCTC	56	42	0.5341	-0.511	1.744	1.0941
SL	TCCCTA	18	6	0.4907	-0.398	1.53	1.3606
SL	TCCCTG	122	93	1.0998	1.423	4.828	1.2977
SL	TCATTA	7	5	0.0774	-0.699	-0.448	0.6394
SL	TCATTG	10	12	-0.096	0.03	-0.595	1.1017
SL	TCACTT	17	11	0.2366	-0.67	-0.576	0.8248
SL	TCACTC	9	12	-0.1375	7.305	1.22	1.2126
SL	TCACTA	5	7	-0.0906	-0.037	-0.663	0.939
SL	TCACTG	39	31	0.2975	1.125	0.995	1.0599
SL	TCGTTA	1	0	0.0414	1.012	2.171	0.233
SL	TCGTTG	3	4	-0.0458	1.625	-0.117	0.6816
SL	TCGCTT	3	1	0.0818	1.653	2.247	0.4784
SL	TCGCTC	19	12	0.2769	0.116	-0.246	0.8546
SL	TCGCTA	2	0	0.0829	0.14	2.323	0.4661
SL	TCGCTG	38	29	0.3412	0.508	1.014	1.0195
SL	AGTTTA	10	14	-0.1811	-0.49	1.889	1.3873
SL	AGTTTG	27	9	0.7361	2.893	-0.255	1.767
SL	AGTCTT	21	11	0.4023	-0.129	-0.754	0.9801
SL	AGTCTC	16	15	0.025	2.864	-0.368	0.9745
SL	AGTCTA	12	8	0.157	0.073	-0.554	0.7471
SL	AGTCTG	28	18	0.3947	7.226	5.612	0.9398
SL	AGCTTA	8	11	-0.1364	1.217	-0.852	1.1873
SL	AGCTTG	42	16	1.0599	2.333	0.412	2.0186
SL	AGCCTT	26	19	0.2692	-0.305	-0.679	0.9181
SL	AGCCTC	82	50	1.2713	6.698	2.535	1.2998
SL	AGCCTA	8	19	-0.4767	1.87	2.008	2.7993
SL	AGCCTG	124	78	1.8207	-0.056	-0.658	1.3867
EL	GAATTA	34	29	0.0678	1.899	-0.346	1.1193
EL	GAATTG	33	41	-0.1456	-0.858	-0.707	1.1636
EL	GAACTT	44	47	-0.068	-0.083	-0.074	1.0706
EL	GAACTC	29	35	-0.111	5.949	2.844	1.0788
EL	GAACTA	28	26	0.021	1.099	-0.436	0.9924
EL	GAACTG	77	78	-0.0491	3.244	4.034	1.1735
EL	GAGTTA	18	18	-0.0076	0.282	1.604	0.876
EL	GAGTTG	38	37	0.0003	0.934	3.317	1.0407
EL	GAGCTT	40	40	-0.017	0.621	0.757	1.0437
EL	GAGCTC	96	81	0.2061	-0.748	-0.624	1.6389
EL	GAGCTA	27	40	-0.2253	-0.706	0.756	1.4797
EL	GAGCTG	263	279	-0.3748	8.88	9.685	1.3988
TL	ACTTTA	17	19	-0.1012	2.718	3.614	0.9496
TL	ACTTTG	23	23	-0.0246	0.59	0.584	0.942
TL	ACTCTT	16	17	-0.0586	-0.724	-0.682	0.8935
TL	ACTCTC	26	14	0.4701	-0.463	2.228	1.4819
TL	ACTCTA	9	17	-0.3416	-0.684	3.105	1.5013
TL	ACTCTG	36	43	-0.329	3.302	0.291	1.3485
TL	ACCTTA	11	12	-0.0533	-0.523	-0.679	0.8167
TL	ACCTTG	32	33	-0.0757	-0.097	0.561	1.0441
TL	ACCCTT	22	18	0.1424	0.012	0.358	0.9218
TL	ACCCTC	56	49	0.2306	-0.214	0.278	1.1029
TL	ACCCTA	11	9	0.0712	-0.195	1.201	0.7628
TL	ACCCTG	119	88	1.1591	1.483	-0.865	1.8396
TL	ACATTA	19	19	-0.0203	1.841	1.284	0.8992
TL	ACATTG	13	17	-0.1799	0.228	-0.396	1.0382
TL	ACACTT	15	15	-0.0161	-0.218	-0.32	0.8468
TL	ACACTC	17	16	0.0233	5.623	2.713	0.8553
TL	ACACTA	21	16	0.185	4.013	0.231	0.9456
TL	ACACTG	48	51	-0.1759	2.615	0.624	1.2026
TL	ACGTTA	3	4	-0.0447	-0.391	-0.706	0.5834
TL	ACGTTG	6	11	-0.2139	0.046	-0.224	1.1273
TL	ACGCTT	9	10	-0.0511	-0.808	-0.446	0.7771
TL	ACGCTC	20	8	0.4766	-0.314	0.364	1.7421
TL	ACGCTA	3	2	0.0383	-0.172	0.864	0.4878
TL	ACGCTG	59	50	0.3103	6.583	6.82	1.1369
GL	GGTTTA	9	15	-0.195	-0.219	1.568	1.2006
GL	GGTTTG	16	26	-0.3259	-0.27	2.703	1.5835
GL	GGTCTT	22	23	-0.0491	3.107	0.985	0.9504
GL	GGTCTC	27	19	0.2286	-0.348	-0.137	1.1271
GL	GGTCTA	7	15	-0.256	-0.653	2.664	1.5152
GL	GGTCTG	36	39	-0.1229	1.53	1.344	1.1151
GL	GGCTTA	8	15	-0.2255	0.782	-0.702	1.3414
GL	GGCTTG	28	36	-0.273	-0.548	-0.75	1.3489
GL	GGCCTT	41	40	-0.0018	-0.454	0.434	1.0493
GL	GGCCTC	99	72	0.7651	9.08	4.479	1.8479
GL	GGCCTA	19	16	0.0786	-0.865	-0.582	0.889
GL	GGCCTG	134	132	-0.0456	-0.873	0.528	1.3125
GL	GGATTA	17	16	0.0176	0.451	-0.557	0.8558
GL	GGATTG	20	18	0.0465	-0.599	0.232	0.8884
GL	GGACTT	25	25	-0.0202	-0.58	-0.582	0.9542
GL	GGACTC	29	31	-0.086	1.089	-0.298	1.0383
GL	GGACTA	13	14	-0.0418	-0.657	-0.742	0.8422
GL	GGACTG	40	42	-0.0949	8.076	5.318	1.1045
GL	GGGTTA	5	5	-0.004	1.897	1.565	0.6098
GL	GGGTTG	15	11	0.1131	1.928	3.221	0.8865
GL	GGGCTT	18	11	0.2046	0.647	2.779	1.1007
GL	GGGCTC	47	38	0.2437	-0.618	-0.283	1.1559
GL	GGGCTA	10	7	0.0858	-0.134	1.431	0.789
GL	GGGCTG	117	86	0.8758	2.478	-0.243	1.9577
WL	TGGTTA	9	14	-0.1982	-0.736	0.22	1.2281
WL	TGGTTG	19	9	0.3602	-0.523	3.31	1.3141
WL	TGGCTT	19	15	0.133	-0.557	-0.238	0.8531
WL	TGGCTC	34	24	0.3456	-0.577	-0.158	1.0715
WL	TGGCTA	10	14	-0.1613	-0.738	0.043	1.1072
WL	TGGCTG	82	72	0.2987	0.274	0.994	1.0604
HL	CATTTA	5	1	0.1559	-0.22	2.005	0.7845
HL	CATTTG	11	17	-0.253	-0.041	0.036	1.7009
HL	CATCTT	17	23	-0.2592	-0.629	4.013	1.777
HL	CATCTC	31	22	0.3302	-0.514	-0.487	0.9377
HL	CATCTA	5	8	-0.126	0.127	-0.583	1.0892
HL	CATCTG	45	24	0.7988	0.311	4.018	1.3464
HL	CACTTA	11	14	-0.1322	-0.708	0.161	1.2331
HL	CACTTG	20	15	0.1805	0.067	0.042	0.8579
HL	CACCTT	22	9	0.5006	-0.213	2.787	1.3095
HL	CACCTC	54	43	0.3868	-0.117	2.547	1.1044
HL	CACCTA	13	12	0.0268	-0.741	-0.698	0.8729
HL	CACCTG	116	66	1.8926	2.258	-0.75	1.922
YL	TATTTA	12	9	0.0993	-0.373	-0.646	0.8052
YL	TATTTG	20	12	0.2762	-0.354	0.049	1.1627
YL	TATCTT	23	22	0.015	0.046	0.155	0.9142
YL	TATCTC	20	17	0.0917	1.665	1.493	0.8871
YL	TATCTA	4	8	-0.1514	0.573	-0.545	0.99
YL	TATCTG	40	34	0.1833	1.88	3.195	1.0407
YL	TACTTA	14	14	-0.0133	-0.457	-0.655	0.8252
YL	TACTTG	23	29	-0.2433	-0.818	0.372	1.2258
YL	TACCTT	21	17	0.1276	-0.481	0.107	0.9155
YL	TACCTC	35	37	-0.1071	0.174	-0.559	1.0787
YL	TACCTA	14	16	-0.0871	-0.683	-0.272	0.9038
YL	TACCTG	116	102	0.4062	7.574	5.006	1.2289
IL	ATTTTA	25	36	-0.3782	2.156	12.576	1.8438
IL	ATTTTG	37	41	-0.1609	1.618	4.19	1.291
IL	ATTCTT	30	37	-0.2525	-0.445	2.51	1.4609
IL	ATTCTC	34	26	0.2314	-0.209	0.629	1.0315
IL	ATTCTA	12	8	0.1199	-0.713	0.658	0.819
IL	ATTCTG	63	48	0.4344	0.443	3.61	1.2148
IL	ATCTTA	11	19	-0.2691	1.13	-0.817	1.5768
IL	ATCTTG	40	39	-0.001	-0.355	0.377	1.0901
IL	ATCCTT	28	27	0.009	0.872	-0.426	0.9911
IL	ATCCTC	64	58	0.1413	-0.732	0.307	1.1278
IL	ATCCTA	17	15	0.0507	-0.575	-0.301	0.8472
IL	ATCCTG	158	117	1.1994	2.853	-0.142	1.7699
IL	ATATTA	18	5	0.4072	3.603	-0.716	2.0542
IL	ATATTG	7	13	-0.2008	-0.004	-0.236	1.3372
IL	ATACTT	15	10	0.1498	-0.545	-0.7	0.8852
IL	ATACTC	9	8	0.0249	3.314	2.016	0.716
IL	ATACTA	13	3	0.3139	2.01	-0.124	1.7991
IL	ATACTG	19	13	0.179	3.008	4.568	0.9427
VL	GTTTTA	19	16	0.0777	4.093	0.861	0.9
VL	GTTTTG	27	22	0.1332	3.328	-0.041	1.0097
VL	GTTCTT	26	31	-0.1754	1.825	6.568	1.1183
VL	GTTCTC	28	21	0.1942	-0.925	-0.21	1.0997
VL	GTTCTA	11	15	-0.1325	-0.201	0.723	0.9758
VL	GTTCTG	33	41	-0.2738	2.114	0.568	1.2998
VL	GTCTTA	10	16	-0.1936	-0.551	0.1	1.1593
VL	GTCTTG	31	21	0.2847	0.906	-0.799	1.2907
VL	GTCCTT	28	28	-0.0223	-0.485	0.567	0.9714
VL	GTCCTC	69	48	0.5947	10.098	3.53	1.8088
VL	GTCCTA	11	17	-0.1944	-0.47	0.331	1.1546
VL	GTCCTG	86	97	-0.4089	-0.741	3.375	1.4934
VL	GTATTA	6	16	-0.3142	-0.678	2.864	1.8524
VL	GTATTG	7	5	0.0563	-0.436	0.915	0.6958
VL	GTACTT	7	11	-0.1293	-0.291	-0.674	0.9529
VL	GTACTC	11	9	0.0531	0.893	1.17	0.7771
VL	GTACTA	9	2	0.2094	0.222	0.487	1.515
VL	GTACTG	18	24	-0.2	2.562	0.77	1.1522
VL	GTGTTA	9	6	0.0856	2.842	6.77	0.7898
VL	GTGTTG	33	29	0.0974	1.122	5.061	1.0138
VL	GTGCTT	32	29	0.0673	1.974	2.783	0.9949
VL	GTGCTC	75	61	0.3733	-0.28	-0.148	1.3648
VL	GTGCTA	20	27	-0.2325	-0.138	-0.796	1.2274
VL	GTGCTG	196	178	0.4005	0.929	0.289	1.4076
ML	ATGTTA	14	18	-0.1145	-0.71	-0.416	1.0519
ML	ATGTTG	32	29	0.0571	-0.296	-0.643	0.9616
ML	ATGCTT	18	29	-0.3011	3.722	-0.481	1.7927
ML	ATGCTC	47	28	0.4671	-0.323	3.214	1.8369
ML	ATGCTA	17	14	0.0673	-0.669	-0.512	0.8494
ML	ATGCTG	114	103	0.2117	0.545	0.453	1.1317
AR	GCTCGT	11	12	-0.0641	-0.311	-0.687	0.7952
AR	GCTCGC	11	17	-0.3138	3.574	0.674	1.1387
AR	GCTCGA	11	23	-0.6134	-0.747	2.05	1.8832
AR	GCTCGG	20	18	0.0741	-0.146	1.944	0.8942
AR	GCTAGA	10	5	0.2368	5.146	9.857	1.0092
AR	GCTAGG	10	7	0.1369	5.956	8.373	0.8086
AR	GCCCGT	14	16	-0.1179	-0.697	-0.685	0.8767
AR	GCCCGC	59	62	-0.2258	0.218	3.872	1.1574
AR	GCCCGA	26	21	0.2162	0.451	-0.696	1.0143
AR	GCCCGG	64	73	-0.5318	3.035	5.971	1.3553
AR	GCCAGA	42	33	0.3953	-1.433	-1.084	1.214
AR	GCCAGG	59	58	-0.026	4.632	11.032	1.1063
AR	GCACGT	7	5	0.0909	-0.741	0.703	0.6998
AR	GCACGC	8	10	-0.1102	3.259	2.274	0.7879
AR	GCACGA	5	8	-0.1562	1.049	0.319	0.8225
AR	GCACGG	13	10	0.1331	1.45	3.968	0.844
AR	GCAAGA	28	24	0.1637	0.861	-0.287	0.9917
AR	GCAAGG	12	6	0.2841	1.807	7.223	1.1167
AR	GCGCGT	6	5	0.0422	-0.681	-0.783	0.6386
AR	GCGCGC	30	24	0.261	1.036	2.152	1.0677
AR	GCGCGA	3	4	-0.0538	1.183	0.37	0.5684
AR	GCGCGG	29	25	0.1624	2.3	2.648	0.997
AR	GCGAGA	6	3	0.1421	1.033	2.95	0.7665
AR	GCGAGG	10	11	-0.0628	0.337	-0.876	0.777
LR	TTACGT	1	5	-0.2096	0.249	-0.652	1.1651
LR	TTACGC	5	2	0.1495	-0.47	1.828	0.6972
LR	TTACGA	4	3	0.0467	-0.645	-0.165	0.5384
LR	TTACGG	5	5	-0.0067	-0.156	0.54	0.6192
LR	TTAAGA	14	11	0.1374	-0.125	-0.601	0.8065
LR	TTAAGG	12	8	0.1922	-0.137	-0.722	0.8139
LR	TTGCGT	3	2	0.048	0.886	2.209	0.4783
LR	TTGCGC	7	12	-0.2698	3.096	-0.066	1.2029
LR	TTGCGA	5	4	0.0454	0.599	2.017	0.5861
LR	TTGCGG	11	16	-0.2751	1.027	-0.498	1.2077
LR	TTGAGA	26	25	0.0172	0.805	1.94	0.9793
LR	TTGAGG	24	14	0.4885	0.514	-0.654	1.1811
LR	CTTCGT	5	19	-0.7357	-0.283	12.149	3.1076
LR	CTTCGC	17	15	0.0813	-0.906	-0.989	0.849
LR	CTTCGA	19	18	0.0266	5.945	5.024	0.897
LR	CTTCGG	28	20	0.379	1.578	-0.759	1.0222
LR	CTTAGA	7	8	-0.0615	1.746	0.507	0.7549
LR	CTTAGG	9	7	0.0921	3.239	2.906	0.7105
LR	CTCCGT	12	12	-0.0161	-0.708	-0.706	0.8176
LR	CTCCGC	44	28	0.7741	0.605	-0.607	1.3765
LR	CTCCGA	22	26	-0.2378	1.125	8.34	1.1977
LR	CTCCGG	44	27	0.8261	0.943	-0.676	1.4566
LR	CTCAGA	28	22	0.2748	-0.578	-0.845	0.9633
LR	CTCAGG	37	29	0.3669	-0.344	0.827	1.0304
LR	CTACGT	3	2	0.048	-0.572	0.174	0.4783
LR	CTACGC	8	5	0.1455	-0.681	0.44	0.7218
LR	CTACGA	8	4	0.1975	0.85	-0.368	0.8037
LR	CTACGG	10	5	0.2469	-0.829	1.077	0.8958
LR	CTAAGA	9	11	-0.1162	-0.661	-0.388	0.8816
LR	CTAAGG	11	6	0.2456	-0.586	-0.098	0.8847
LR	CTGCGT	23	23	-0.0309	-0.751	-0.635	0.9804
LR	CTGCGC	85	61	1.1356	-0.214	-0.836	1.4468
LR	CTGCGA	25	24	0.0185	0.422	0.808	0.9687
LR	CTGCGG	90	78	0.504	1.52	0.945	1.1827
LR	CTGAGA	29	32	-0.1952	5.469	1.537	1.1911
LR	CTGAGG	62	60	0.0209	-0.487	0.929	1.2171
RR	CGTCGT	3	4	-0.0732	-0.514	-0.619	0.6454
RR	CGTCGC	11	8	0.1845	-0.521	-0.71	0.7373
RR	CGTCGA	8	4	0.2577	0.875	-0.53	0.7336
RR	CGTCGG	11	4	0.4562	-0.547	1.673	1.0401
RR	CGTAGA	10	3	0.458	-0.716	1.961	1.1103
RR	CGTAGG	0	0	0	8.727	5.027	0
RR	CGCCGT	8	13	-0.3536	-0.508	0.943	1.3838
RR	CGCCGC	42	38	0.1981	-0.142	3.414	1.1559
RR	CGCCGA	12	11	0.0469	-0.636	-0.686	0.8174
RR	CGCCGG	30	26	0.2192	-0.775	-0.161	1.0063
RR	CGCAGA	13	12	0.0452	1.07	-0.231	0.8417
RR	CGCAGG	27	24	0.1565	-0.808	1.436	1.0027
RR	CGACGT	6	3	0.1933	-0.405	-0.143	0.6466
RR	CGACGC	5	7	-0.1446	3.489	0.4	0.8722
RR	CGACGA	8	2	0.3935	-0.28	1.531	1.0555
RR	CGACGG	11	7	0.2524	-0.493	0.811	0.752
RR	CGAAGA	14	10	0.2472	-0.51	-0.743	0.7891
RR	CGAAGG	6	6	-0.0105	1.985	0.45	0.6893
RR	CGGCGT	7	6	0.0557	-0.221	0.255	0.6677
RR	CGGCGC	52	28	1.5391	5.533	0.527	1.5745
RR	CGGCGA	12	13	-0.0889	-0.846	-0.712	0.9582
RR	CGGCGG	47	41	0.3252	4.674	5.288	1.1331
RR	CGGAGA	13	17	-0.2945	1.332	-0.852	1.2986
RR	CGGAGG	37	20	1.0899	3.143	-0.681	1.3286
RR	AGACGT	15	1	0.9247	1.305	4.723	2.9018
RR	AGACGC	14	15	-0.0925	0.556	-0.862	1.0037
RR	AGACGA	6	6	-0.0105	1.565	0.62	0.6893
RR	AGACGG	8	10	-0.1499	4.594	1.569	0.9584
RR	AGAAGA	37	24	0.8182	0.759	0.181	1.0688
RR	AGAAGG	26	17	0.5658	-0.626	-0.673	0.9612
RR	AGGCGT	2	8	-0.4111	3.157	-0.72	1.7446
RR	AGGCGC	16	14	0.1078	2.021	-0.453	0.8606
RR	AGGCGA	6	5	0.0574	2.158	1.175	0.6285
RR	AGGCGG	19	12	0.4422	0.551	1.003	0.8948
RR	AGGAGA	35	25	0.618	2.065	2.413	0.9891
RR	AGGAGG	30	23	0.4229	-0.217	1.363	0.9475
KR	AAACGT	15	11	0.1102	-0.051	0.101	0.9874
KR	AAACGC	16	17	-0.0431	1.169	1.772	0.8514
KR	AAACGA	17	17	-0.0134	-0.603	-0.566	0.8629
KR	AAACGG	14	19	-0.1636	2.809	2.584	0.9643
KR	AAAAGA	56	48	0.2	2.939	1.525	1.353
KR	AAAAGG	32	31	0.0053	-0.722	-0.682	1.008
KR	AAGCGT	24	21	0.0727	0.958	-0.662	1.0031
KR	AAGCGC	40	36	0.0906	0.675	1.252	1.1313
KR	AAGCGA	12	18	-0.1925	2.851	2.675	1.0292
KR	AAGCGG	46	56	-0.3413	-0.618	-0.582	1.2026
KR	AAGAGA	50	55	-0.1919	-0.487	0.611	1.0905
KR	AAGAGG	66	80	-0.4791	4.415	23.168	1.3233
NR	AATCGT	5	4	0.0493	-0.235	1.488	0.6069
NR	AATCGC	8	8	-0.0117	1.294	1.54	0.6988
NR	AATCGA	10	14	-0.2408	-0.604	-0.246	0.9198
NR	AATCGG	6	9	-0.1784	3.164	2.89	0.8069
NR	AATAGA	13	20	-0.4148	-0.513	-0.882	1.17
NR	AATAGG	8	4	0.2145	4.113	8.395	0.9283
NR	AACCGT	11	21	-0.5816	-0.331	4.348	1.5383
NR	AACCGC	35	27	0.4014	1.903	-0.426	1.2403
NR	AACCGA	17	19	-0.1379	1.043	0.665	0.8817
NR	AACCGG	22	24	-0.1452	-0.392	-0.51	0.9237
NR	AACAGA	44	43	-0.0076	10.865	15.186	1.0262
NR	AACAGG	35	23	0.6276	2.495	-0.739	1.596
DR	GATCGT	8	13	-0.2139	-0.722	-0.588	0.8142
DR	GATCGC	9	9	-0.0095	2.163	7.386	0.7816
DR	GATCGA	9	26	-0.7078	-0.388	1.586	1.9703
DR	GATCGG	6	20	-0.5814	4.589	2.586	1.8594
DR	GATAGA	8	11	-0.1317	2.58	4.738	0.7377
DR	GATAGG	5	10	-0.2107	11.386	7.985	0.8245
DR	GACCGT	17	18	-0.0591	1.876	-0.574	0.925
DR	GACCGC	57	50	0.2272	9.28	2.615	2.0309
DR	GACCGA	23	25	-0.1065	2.678	0.063	0.989
DR	GACCGG	37	48	-0.491	-0.15	0.452	1.0296
DR	GACAGA	48	50	-0.133	8.81	5.203	1.3007
DR	GACAGG	34	51	-0.7343	-0.434	8.12	1.1693
FR	TTTCGT	5	12	-0.3453	-0.033	-0.584	1.1662
FR	TTTCGC	6	5	0.0409	2.955	7.442	0.6775
FR	TTTCGA	12	16	-0.2088	-0.416	-0.444	0.8536
FR	TTTCGG	7	15	-0.3963	3.724	1.922	1.2109
FR	TTTAGA	14	13	0.031	-0.442	0.727	0.8635
FR	TTTAGG	8	9	-0.0584	5.537	4.913	0.7115
FR	TTCCGT	16	17	-0.0684	1.574	-0.064	0.8523
FR	TTCCGC	48	55	-0.3991	5.567	10.044	1.0567
FR	TTCCGA	24	24	-0.03	6.26	1.316	0.9602
FR	TTCCGG	43	43	-0.0537	5.249	1.658	1.1061
FR	TTCAGA	27	34	-0.3728	-0.771	0.228	1.0076
FR	TTCAGG	26	23	0.1128	-0.611	-0.156	1.0948
CR	TGTCGT	5	4	0.0576	-0.575	0.022	0.5795
CR	TGTCGC	11	9	0.1134	0.253	0.366	0.7398
CR	TGTCGA	8	8	-0.0136	-0.606	-0.616	0.736
CR	TGTCGG	11	10	0.0473	0.525	0.644	0.7661
CR	TGTAGA	7	8	-0.078	1.752	0.306	0.7815
CR	TGTAGG	5	5	-0.0085	5.88	2.137	0.6267
CR	TGCCGT	8	12	-0.278	-0.665	0.36	1.1572
CR	TGCCGC	46	31	0.9128	4.874	2.109	1.1646
CR	TGCCGA	13	12	0.0439	-0.712	-0.758	0.809
CR	TGCCGG	29	27	0.0827	-0.268	0.591	1.0034
CR	TGCAGA	27	13	0.8791	-0.592	0.109	1.4651
CR	TGCAGG	33	26	0.4063	1.467	2.369	0.9482
PR	CCTCGT	2	9	-0.4097	2.763	-0.682	2.0346
PR	CCTCGC	19	20	-0.0866	-0.15	-0.877	1.1097
PR	CCTCGA	14	8	0.3277	-0.297	0.033	0.852
PR	CCTCGG	23	18	0.2561	-0.642	-0.206	0.8941
PR	CCTAGA	15	7	0.4424	1.327	3.033	1.0137
PR	CCTAGG	6	5	0.0491	7.108	7.715	0.6283
PR	CCCCGT	11	13	-0.1327	-0.528	-0.394	1.0364
PR	CCCCGC	44	31	0.6895	-0.221	-0.182	1.0406
PR	CCCCGA	20	18	0.0862	-0.145	0.22	0.9359
PR	CCCCGG	37	47	-0.6365	-0.673	5.026	2.3273
PR	CCCAGA	28	28	-0.042	-0.796	-0.103	1.1899
PR	CCCAGG	60	36	1.3047	15.92	5.936	1.3849
PR	CCACGT	11	6	0.2741	-0.312	0.167	0.7985
PR	CCACGC	8	9	-0.0701	5.883	2.322	0.8533
PR	CCACGA	10	8	0.1012	-0.453	0.12	0.7263
PR	CCACGG	16	7	0.499	1.327	8.042	1.1054
PR	CCAAGA	25	24	0.0206	-0.549	0.488	1.0756
PR	CCAAGG	25	12	0.7179	-0.758	0.835	1.2686
PR	CCGCGT	4	5	-0.0641	-0.312	-0.588	0.7003
PR	CCGCGC	34	22	0.6463	2.58	3.491	1.0385
PR	CCGCGA	6	4	0.1072	-0.496	-0.374	0.6083
PR	CCGCGG	28	24	0.1905	1.587	4.737	0.9806
PR	CCGAGA	11	1	0.5646	-0.378	3.07	2.0164
PR	CCGAGG	17	1	0.9042	-0.633	3.878	3.3518
QR	CAACGT	8	9	-0.0442	-0.534	-0.379	0.791
QR	CAACGC	6	4	0.0676	2.928	3.06	0.6274
QR	CAACGA	8	6	0.0657	-0.574	0.149	0.6808
QR	CAACGG	4	5	-0.0404	4.779	4.45	0.6575
QR	CAAAGA	28	27	0.0102	1.334	2.181	1.0084
QR	CAAAGG	16	13	0.0948	-0.466	-0.68	0.8235
QR	CAGCGT	18	17	0.0196	-0.509	-0.18	0.8862
QR	CAGCGC	60	53	0.1997	-0.683	0.277	1.099
QR	CAGCGA	21	20	0.0168	0.438	0.545	0.9272
QR	CAGCGG	62	57	0.1246	-0.404	-0.017	1.1499
QR	CAGAGA	63	39	0.8195	0.034	-0.477	1.6627
QR	CAGAGG	66	54	0.3771	0.817	1.679	1.1011
SR	TCTCGT	10	12	-0.1686	0.46	0.808	0.841
SR	TCTCGC	13	7	0.423	-0.378	3.916	1.055
SR	TCTCGA	8	15	-0.5381	-0.685	1.101	1.3431
SR	TCTCGG	13	15	-0.1744	-0.276	-0.444	0.8847
SR	TCTAGA	7	11	-0.3122	1.291	0.11	0.9755
SR	TCTAGG	8	13	-0.3888	2.654	-0.307	1.0891
SR	TCCCGT	9	16	-0.54	-0.831	1.834	1.3256
SR	TCCCGC	23	29	-0.4923	-0.566	0.571	1.2018
SR	TCCCGA	10	17	-0.5419	-0.478	0.429	1.312
SR	TCCCGG	33	28	0.3098	0.824	-0.113	1.0129
SR	TCCAGA	32	25	0.4611	1.43	-0.153	1.0711
SR	TCCAGG	43	29	0.9626	9.209	2.154	1.4541
SR	TCACGT	2	5	-0.2279	0.608	-0.677	0.8286
SR	TCACGC	6	5	0.0631	1.102	2.176	0.633
SR	TCACGA	7	5	0.1359	-0.56	0.111	0.6866
SR	TCACGG	4	8	-0.3064	2.918	1.153	0.9771
SR	TCAAGA	10	15	-0.3926	-0.462	-0.529	1.0877
SR	TCAAGG	16	11	0.3425	-0.357	-0.548	0.9475
SR	TCGCGT	1	2	-0.0766	-0.036	-0.547	0.44
SR	TCGCGC	10	4	0.4288	-0.552	-0.4	1.1382
SR	TCGCGA	2	1	0.0708	-0.303	0.886	0.4124
SR	TCGCGG	7	10	-0.2375	-0.596	-0.217	0.8727
SR	TCGAGA	6	4	0.1378	-0.775	-0.279	0.6611
SR	TCGAGG	10	8	0.1301	0.105	-0.171	0.7503
SR	AGTCGT	4	6	-0.157	-0.554	-0.722	0.7168
SR	AGTCGC	17	8	0.6393	-0.55	0.213	1.383
SR	AGTCGA	6	10	-0.3102	-0.664	-0.263	0.9725
SR	AGTCGG	9	7	0.132	0.233	2.015	0.7309
SR	AGTAGA	7	1	0.4345	0.651	3.945	1.4299
SR	AGTAGG	5	5	-0.0096	3.506	2.31	0.6089
SR	AGCCGT	16	15	0.0439	2.046	1.047	0.84
SR	AGCCGC	43	35	0.5146	3.333	2.004	1.1179
SR	AGCCGA	17	12	0.3406	0.296	-0.602	0.9495
SR	AGCCGG	38	30	0.5242	1.883	-0.279	1.1149
SR	AGCAGA	25	27	-0.1975	-0.747	0.055	1.0047
SR	AGCAGG	27	22	0.3214	-0.672	-0.667	0.9876
ER	GAACGT	10	21	-0.3002	0.066	-0.142	1.6331
ER	GAACGC	11	16	-0.1409	3.675	2.93	0.9793
ER	GAACGA	14	8	0.1504	-0.104	6.579	1.1634
ER	GAACGG	15	25	-0.277	3.067	2.049	1.3843
ER	GAAAGA	54	51	0.0429	0.968	0.651	1.1326
ER	GAAAGG	45	36	0.209	0.543	-0.732	1.3398
ER	GAGCGT	23	31	-0.2291	-0.471	0.332	1.1691
ER	GAGCGC	66	66	-0.0454	-0.454	0.142	1.1331
ER	GAGCGA	20	29	-0.2537	0.806	-0.454	1.2467
ER	GAGCGG	77	70	0.1337	2.269	-0.214	1.2946
ER	GAGAGA	53	51	0.0169	-0.901	-0.876	1.1117
ER	GAGAGG	61	59	0.0114	-0.422	0.544	1.1386
TR	ACTCGT	11	4	0.5854	5.01	-0.317	1.3608
TR	ACTCGC	9	6	0.2413	-0.157	1.64	0.7997
TR	ACTCGA	11	16	-0.4605	2.064	5.795	1.0372
TR	ACTCGG	16	22	-0.5589	-0.509	2.612	1.1227
TR	ACTAGA	6	8	-0.1878	0.898	-0.048	0.7429
TR	ACTAGG	6	5	0.0737	2.437	2.415	0.6383
TR	ACCCGT	10	11	-0.1096	-0.324	-0.414	0.7717
TR	ACCCGC	26	22	0.2902	-0.413	-0.563	0.9801
TR	ACCCGA	15	10	0.4021	0.663	-0.561	0.9878
TR	ACCCGG	24	27	-0.3154	-0.535	-0.131	0.9914
TR	ACCAGA	20	19	0.0422	-0.715	-0.667	0.8825
TR	ACCAGG	32	26	0.451	3.256	1.455	1.0766
TR	ACACGT	2	4	-0.1788	0.794	0.288	0.6389
TR	ACACGC	7	4	0.2457	1.564	4.533	0.7781
TR	ACACGA	9	5	0.3284	-0.524	0.587	0.8951
TR	ACACGG	4	12	-0.7063	4.253	0.279	1.6145
TR	ACAAGA	13	25	-1.0751	-0.621	2.473	1.8113
TR	ACAAGG	17	15	0.1361	-0.641	-0.6	0.8602
TR	ACGCGT	1	2	-0.0894	-0.009	-0.477	0.43
TR	ACGCGC	3	9	-0.5297	0.339	-0.354	1.3084
TR	ACGCGA	2	2	-0.0045	-0.176	0.029	0.4245
TR	ACGCGG	14	10	0.3172	0.933	-0.221	0.9103
TR	ACGAGA	12	4	0.6703	1.432	-0.115	1.5377
TR	ACGAGG	12	8	0.3217	0.917	-0.212	0.9
GR	GGTCGT	6	15	-0.4672	-0.618	3.945	1.6739
GR	GGTCGC	10	16	-0.3194	0.242	-0.779	1.1536
GR	GGTCGA	5	13	-0.4149	-0.404	0.274	1.5608
GR	GGTCGG	6	16	-0.5182	2.931	-0.685	1.8489
GR	GGTAGA	8	5	0.1426	1.222	2.701	0.7803
GR	GGTAGG	3	4	-0.055	4.897	5.228	0.5701
GR	GGCCGT	19	22	-0.1781	1.582	2.552	0.9735
GR	GGCCGC	57	57	-0.075	0.849	4.666	1.1087
GR	GGCCGA	20	25	-0.2815	-0.479	0.823	1.0847
GR	GGCCGG	50	48	0.0363	0.758	1.095	1.0713
GR	GGCAGA	20	24	-0.2305	1.226	-0.123	1.0287
GR	GGCAGG	33	31	0.0586	-0.531	-0.681	0.9902
GR	GGACGT	12	6	0.2904	0.325	0.856	1.108
GR	GGACGC	17	14	0.1307	-0.183	0.672	0.8815
GR	GGACGA	6	16	-0.5182	1.713	-0.559	1.8489
GR	GGACGG	15	11	0.1844	0.999	3.064	0.9066
GR	GGAAGA	52	32	0.9522	13.069	0.927	2.0094
GR	GGAAGG	23	15	0.378	-0.631	1.391	1.1942
GR	GGGCGT	3	5	-0.106	2.546	0.974	0.6753
GR	GGGCGC	34	27	0.3125	0.156	-0.066	1.1086
GR	GGGCGA	13	7	0.2891	-0.718	0.806	1.0889
GR	GGGCGG	34	25	0.4146	0.065	-0.679	1.2154
GR	GGGAGA	11	15	-0.2186	3.617	0.035	0.9702
GR	GGGAGG	28	19	0.4225	-0.625	-0.601	1.2435
WR	TGGCGT	7	3	0.217	-0.279	1.892	0.7268
WR	TGGCGC	15	12	0.1485	3.554	1.14	0.7914
WR	TGGCGA	16	9	0.3743	0.347	-0.45	0.8827
WR	TGGCGG	18	14	0.2009	1.096	0.897	0.8174
WR	TGGAGA	32	33	-0.1037	1.615	11.943	1.4204
WR	TGGAGG	34	21	0.6888	1.769	0.118	1.0481
HR	CATCGT	1	5	-0.3128	1.171	-0.604	1.1598
HR	CATCGC	8	5	0.217	0.517	1.986	0.7233
HR	CATCGA	4	6	-0.1634	-0.064	-0.697	0.7541
HR	CATCGG	7	12	-0.4025	0.785	-0.693	1.1967
HR	CATAGA	12	4	0.5975	-0.634	1.602	1.363
HR	CATAGG	6	4	0.1434	2.301	2.288	0.6339
HR	CACCGT	6	8	-0.1674	-0.418	-0.533	0.805
HR	CACCGC	37	19	1.3243	4.278	-0.613	1.8893
HR	CACCGA	13	9	0.2847	-0.375	-0.598	0.82
HR	CACCGG	23	23	-0.0461	-0.683	-0.362	0.9498
HR	CACAGA	26	16	0.7248	0.14	-0.865	1.182
HR	CACAGG	24	35	-0.9027	-0.535	14.014	1.9495
YR	TATCGT	5	6	-0.0628	-0.406	0.286	0.622
YR	TATCGC	8	8	-0.0115	1.991	3.824	0.7193
YR	TATCGA	5	6	-0.0628	0.217	1.981	0.622
YR	TATCGG	12	15	-0.1842	-0.009	0.835	0.8094
YR	TATAGA	10	12	-0.1256	0.087	0.486	0.7625
YR	TATAGG	12	11	0.0384	0.483	2.192	0.8461
YR	TACCGT	14	11	0.1468	1.675	-0.627	1.0058
YR	TACCGC	35	42	-0.4398	1.177	5.229	1.0038
YR	TACCGA	11	24	-0.7392	-0.76	2.724	1.5728
YR	TACCGG	32	30	0.0654	0.589	-0.753	1.1447
YR	TACAGA	36	44	-0.4968	4.526	11.792	1.018
YR	TACAGG	22	26	-0.2542	-0.483	-0.686	0.915
IR	ATTCGT	13	9	0.2494	4.846	-0.739	1.1159
IR	ATTCGC	8	13	-0.3543	0.529	0.445	0.8559
IR	ATTCGA	11	13	-0.1554	-0.098	-0.746	0.7813
IR	ATTCGG	11	12	-0.0874	-0.203	2.249	0.7831
IR	ATTAGA	8	8	-0.014	0.088	2.057	0.7267
IR	ATTAGG	8	6	0.1221	2.145	6.436	0.8324
IR	ATCCGT	11	18	-0.4957	-0.471	1.34	0.9729
IR	ATCCGC	36	57	-1.4923	1.799	12.831	1.5186
IR	ATCCGA	17	23	-0.4382	0.537	1.131	0.9194
IR	ATCCGG	44	51	-0.5536	5.599	7.1	1.0482
IR	ATCAGA	26	24	0.0905	-0.629	-0.645	1.1178
IR	ATCAGG	32	28	0.2161	0.218	-0.572	1.3037
IR	ATACGT	1	1	-0.0018	0.096	1.445	0.3034
IR	ATACGC	2	2	-0.0035	1.225	2.758	0.4308
IR	ATACGA	2	9	-0.4799	-0.058	0.769	1.3383
IR	ATACGG	3	2	0.0628	1.163	3.824	0.5492
IR	ATAAGA	6	5	0.0575	-0.925	-0.252	0.6986
IR	ATAAGG	6	10	-0.2827	-0.3	-0.446	0.7857
VR	GTTCGT	7	7	-0.0118	-0.022	-0.522	0.6805
VR	GTTCGC	8	5	0.1831	-0.385	1.508	0.7508
VR	GTTCGA	10	17	-0.4757	1.002	6.792	1.3558
VR	GTTCGG	11	6	0.3091	-0.801	1.895	0.9386
VR	GTTAGA	11	8	0.178	-0.717	-0.251	0.7885
VR	GTTAGG	5	1	0.2537	2.741	6.872	0.958
VR	GTCCGT	8	6	0.1176	-0.66	-0.471	0.7015
VR	GTCCGC	31	20	0.6686	2.957	-0.126	1.2866
VR	GTCCGA	18	10	0.4939	3.748	-0.776	1.1781
VR	GTCCGG	33	24	0.5341	3.788	0.622	1.1331
VR	GTCAGA	23	26	-0.2355	-0.442	3.878	1.0537
VR	GTCAGG	27	23	0.2165	1.115	1.934	0.9491
VR	GTACGT	3	3	-0.0051	-0.604	-0.521	0.5058
VR	GTACGC	6	2	0.252	-0.705	1.27	0.891
VR	GTACGA	3	4	-0.0706	-0.559	-0.57	0.5831
VR	GTACGG	5	8	-0.2051	-0.18	-0.836	0.8651
VR	GTAAGA	8	4	0.2487	-0.697	-0.012	0.8478
VR	GTAAGG	5	6	-0.074	0.296	-0.506	0.6672
VR	GTGCGT	7	9	-0.1429	2.304	0.957	0.7994
VR	GTGCGC	40	49	-0.6575	-0.942	2.359	1.5011
VR	GTGCGA	12	16	-0.2825	1.255	-0.033	1.0317
VR	GTGCGG	36	60	-1.634	-0.748	4.789	3.1176
VR	GTGAGA	26	22	0.2182	0.854	0.773	0.9431
VR	GTGAGG	44	19	1.5643	-0.122	2.623	2.8744
MR	ATGCGT	6	11	-0.2255	0.644	-0.512	0.9996
MR	ATGCGC	24	11	0.5415	-0.084	8.571	2.1315
MR	ATGCGA	12	16	-0.1885	-0.471	-0.735	0.9102
MR	ATGCGG	20	26	-0.285	1.315	0.177	1.0506
MR	ATGAGA	43	38	0.1702	9.014	3.36	1.1217
MR	ATGAGG	32	39	-0.3423	-0.362	6.379	1.1063
AK	GCTAAA	24	44	-0.3698	1.364	0.422	1.2545
AK	GCTAAG	22	29	-0.1357	18.437	26.307	0.9471
AK	GCCAAA	72	88	-0.3202	-0.928	-1.279	1.343
AK	GCCAAG	164	202	-0.7573	31.354	30.398	1.7903
AK	GCAAAA	40	70	-0.5565	-0.145	4.661	1.3989
AK	GCAAAG	39	70	-0.574	0.323	-0.691	1.4668
AK	GCGAAA	3	8	-0.0911	5.464	5.039	0.797
AK	GCGAAG	13	16	-0.0598	7.792	12.251	0.8494
LK	TTAAAA	31	22	0.1499	1.579	-0.922	1.4495
LK	TTAAAG	30	32	-0.0507	1.338	-0.531	0.9855
LK	TTGAAA	47	53	-0.1319	2.418	2.983	1.0966
LK	TTGAAG	57	55	0.0097	2.114	-0.597	1.1775
LK	CTTAAA	20	23	-0.0643	-0.029	0.155	0.9211
LK	CTTAAG	17	23	-0.1177	12.461	10.064	1.0104
LK	CTCAAA	35	51	-0.309	1.823	-0.813	1.5063
LK	CTCAAG	92	95	-0.0982	0.333	2.347	1.2178
LK	CTAAAA	18	23	-0.0999	-0.682	-0.608	0.9676
LK	CTAAAG	27	42	-0.287	-0.48	3.797	1.5309
LK	CTGAAA	82	100	-0.3678	0.507	-0.793	1.3847
LK	CTGAAG	186	169	0.2231	1.674	-0.656	2.0208
RK	CGTAAA	7	13	-0.1714	1.328	-0.158	1.0853
RK	CGTAAG	8	12	-0.1166	4.467	3.688	0.8866
RK	CGCAAA	17	27	-0.2894	2.007	-0.437	1.3389
RK	CGCAAG	55	55	-0.0393	-0.743	-0.616	1.1009
RK	CGAAAA	12	20	-0.2304	0.379	-0.778	1.2205
RK	CGAAAG	18	24	-0.1792	1.407	0.642	1.0439
RK	CGGAAA	24	34	-0.2944	0.55	-0.77	1.2781
RK	CGGAAG	47	56	-0.2832	-0.047	-0.567	1.1942
RK	AGAAAA	52	43	0.2124	0.676	-0.318	1.3627
RK	AGAAAG	44	43	-0.0037	0.165	0.283	1.0663
RK	AGGAAA	59	45	0.346	12.165	2.027	1.685
RK	AGGAAG	87	75	0.2705	12.087	10.073	1.5348
KK	AAAAAA	66	79	-0.0994	0.077	1.207	1.153
KK	AAAAAG	70	111	-0.2894	14.976	6.507	1.9459
KK	AAGAAA	151	187	-0.2697	1.18	1.919	1.2941
KK	AAGAAG	253	282	-0.2402	21.088	5.728	1.7614
NK	AATAAA	43	50	-0.1243	-1.041	-1.004	1.0447
NK	AATAAG	34	43	-0.1513	8.933	11.847	1.0213
NK	AACAAA	66	62	0.0352	1.436	-0.764	1.6219
NK	AACAAG	98	133	-0.575	3.675	12.58	1.5052
DK	GATAAA	38	69	-0.4181	-0.735	-0.944	1.4052
DK	GATAAG	27	48	-0.2837	19.895	28.591	1.184
DK	GACAAA	62	84	-0.3085	-0.853	-0.765	1.1554
DK	GACAAG	127	165	-0.5396	21.239	19.177	1.5012
FK	TTTAAA	34	32	0.019	-0.883	0.835	1.3827
FK	TTTAAG	34	54	-0.354	6.163	2.759	1.2655
FK	TTCAAA	47	64	-0.3088	-0.841	-0.761	1.0841
FK	TTCAAG	94	119	-0.4651	8.873	9.785	1.1371
CK	TGTAAA	26	21	0.1236	-0.742	-0.703	0.9699
CK	TGTAAG	26	18	0.2092	1.6	9.404	1.1474
CK	TGCAAA	40	47	-0.2292	-0.436	3.615	1.3091
CK	TGCAAG	54	52	0.0173	-0.629	-0.328	1.0135
PK	CCTAAA	20	30	-0.2651	1.656	-0.024	1.1449
PK	CCTAAG	13	19	-0.1597	18.956	14.607	0.9488
PK	CCCAAA	50	52	-0.0829	-0.375	-0.633	1.1171
PK	CCCAAG	119	127	-0.2791	36.176	53.902	1.2733
PK	CCAAAA	32	46	-0.3738	-0.828	0.413	1.2716
PK	CCAAAG	43	42	-0.0027	-0.613	2.279	1.1545
PK	CCGAAA	9	8	0.0194	1.246	2	0.7701
PK	CCGAAG	15	18	-0.0854	3.117	2.216	0.853
QK	CAAAAA	33	23	0.115	-0.929	0.055	1.4429
QK	CAAAAG	47	49	-0.0404	-0.609	-0.682	1.0564
QK	CAGAAA	85	95	-0.1532	-0.227	-0.677	1.2486
QK	CAGAAG	153	160	-0.1376	-0.108	0.786	1.2114
SK	TCTAAA	23	22	0.0116	-0.445	0.413	0.9465
SK	TCTAAG	20	28	-0.2431	9.555	5.194	1.1215
SK	TCCAAA	60	52	0.1842	5.326	1.858	1.3965
SK	TCCAAG	92	74	0.446	13.55	2.442	2.0536
SK	TCAAAA	30	34	-0.1362	0.232	0.01	0.9983
SK	TCAAAG	23	23	-0.0169	1.07	4.103	0.9311
SK	TCGAAA	5	7	-0.0608	1.27	0.636	0.6855
SK	TCGAAG	11	13	-0.0652	0.735	0.374	0.7987
SK	AGTAAA	28	25	0.065	-0.274	-0.778	1.0458
SK	AGTAAG	21	15	0.1558	2.844	9.604	1.1897
SK	AGCAAA	41	56	-0.4583	-0.894	1.231	1.4158
SK	AGCAAG	58	91	-0.9846	-0.323	9.311	2.5412
EK	GAAAAA	83	112	-0.2172	-1.208	-1.129	1.4013
EK	GAAAAG	99	104	-0.0527	3.448	9.562	1.4126
EK	GAGAAA	121	134	-0.1125	-1.166	-0.756	1.3349
EK	GAGAAG	228	281	-0.4107	4.993	16.87	1.3894
TK	ACTAAA	20	28	-0.2202	-0.611	-0.541	0.9231
TK	ACTAAG	13	18	-0.1379	9.958	15.211	0.8326
TK	ACCAAA	49	62	-0.3688	0.085	-0.069	1.0995
TK	ACCAAG	107	148	-1.1314	43.981	74.198	1.2069
TK	ACAAAA	36	39	-0.1016	-0.343	-0.813	1.2155
TK	ACAAAG	25	42	-0.4562	6.343	4.239	1.1732
TK	ACGAAA	4	8	-0.1061	3.452	3.144	0.7172
TK	ACGAAG	14	14	-0.0093	0.877	2.991	0.9507
GK	GGTAAA	14	20	-0.1029	1.042	3.953	0.8532
GK	GGTAAG	9	8	0.0124	13.364	38.145	0.9388
GK	GGCAAA	56	77	-0.3631	-1.087	-0.813	1.1469
GK	GGCAAG	103	135	-0.5607	1.133	0.026	1.3917
GK	GGAAAA	45	77	-0.5365	-0.792	0.749	1.2945
GK	GGAAAG	36	89	-0.8725	5.828	-0.721	3.002
GK	GGGAAA	51	60	-0.1669	-0.16	-0.846	1.3859
GK	GGGAAG	95	127	-0.5574	11.735	18.257	1.3115
WK	TGGAAA	55	30	0.4364	0.075	1.278	1.8438
WK	TGGAAG	68	66	0.0046	0.075	1.278	1.8438
HK	CATAAA	21	16	0.1364	-0.62	-0.113	1.0702
[truncated: 2,646 more rows]

## Sheet: M. musculus
dipeptide	bicodon	occurrences in low PA sample	occurrences in high PA sample	pause propensity	chi²_L	chi²_H	Fisher's exact test log(p-value)
[truncated: 3,904 more rows]

[truncated: 3 more sheets: E. coli, B. subtilis, M. aeruginosa]
