# Supplementary material for: Differential bicodon usage in lowly and highly abundant proteins
Source: PeerJ. 2017 Mar 9;5:e3081. doi: 10.7717/peerj.3081 (PMC5346287; doi:10.7717/peerj.3081)
Supplement: Supplemental Information 17 — Script code to perform all calculations on the manuscript in the Mathematica environment (Wolfram Inc.). [file peerj-05-3081-s017.nb]

(* Content-type: application/vnd.wolfram.mathematica *)

(*** Wolfram Notebook File ***)
(* http://www.wolfram.com/nb *)

(* CreatedBy='Mathematica 9.0' *)

(*CacheID: 234*)
(* Internal cache information:
NotebookFileLineBreakTest
NotebookFileLineBreakTest
NotebookDataPosition[       157,          7]
NotebookDataLength[    167793,       4419]
NotebookOptionsPosition[    166749,       4384]
NotebookOutlinePosition[    167107,       4400]
CellTagsIndexPosition[    167064,       4397]
WindowFrame->Normal*)

(* Beginning of Notebook Content *)
Notebook[{
Cell[BoxData[{
 RowBox[{
  RowBox[{"SetDirectory", "[", 
   RowBox[{"NotebookDirectory", "[", "]"}], "]"}], ";"}], "\n", 
 RowBox[{
  RowBox[{"list", "=", 
   RowBox[{"Import", "[", 
    RowBox[{
    "\"\<4932-S.cerevisiae_whole_organism-integrated_dataset_91.txt\>\"", 
     ",", "\"\<TSV\>\""}], "]"}]}], ";"}], "\n", 
 RowBox[{
  RowBox[{
   RowBox[{"{", 
    RowBox[{"genes", ",", "pa"}], "}"}], "=", 
   RowBox[{"Transpose", "[", 
    RowBox[{"list", "[", 
     RowBox[{"[", 
      RowBox[{
       RowBox[{"10", ";;", 
        RowBox[{"-", "1"}]}], ",", 
       RowBox[{"2", ";;", "3"}]}], "]"}], "]"}], "]"}]}], ";"}]}], "Input",
 CellChangeTimes->{{3.6328253287995243`*^9, 3.632825348149838*^9}, 
   3.632825649617029*^9, 3.69142768606697*^9}],

Cell[CellGroupData[{

Cell[BoxData[
 RowBox[{"Histogram", "[", 
  RowBox[{
   RowBox[{"Log", "[", 
    RowBox[{"10", ",", "pa"}], "]"}], ",", 
   RowBox[{"{", 
    RowBox[{
     RowBox[{"-", "3"}], ",", "5", ",", "0.1"}], "}"}]}], "]"}]], "Input",
 CellChangeTimes->{{3.632829081139524*^9, 3.6328292168190002`*^9}, {
  3.632829476620845*^9, 3.6328295106279993`*^9}, {3.632829554404875*^9, 
  3.632829565364572*^9}, {3.632829627780923*^9, 3.632829654907547*^9}}],

Cell[BoxData[
 GraphicsBox[
  {RGBColor[0.798413061722744, 0.824719615472648, 0.968322270542458], 
   EdgeForm[Opacity[0.22399999999999998`]], {}, 
   {RGBColor[0.798413061722744, 0.824719615472648, 0.968322270542458], 
    EdgeForm[Opacity[0.22399999999999998`]], 
    RectangleBox[{-2.5, 0.}, {-2.4, 1.},
     RoundingRadius->0], RectangleBox[{-2.4, 0.}, {-2.3, 2.},
     RoundingRadius->0], RectangleBox[{-2.3, 0.}, {-2.2, 2.},
     RoundingRadius->0], RectangleBox[{-2.2, 0.}, {-2.1, 7.},
     RoundingRadius->0], RectangleBox[{-2.1, 0.}, {-2., 1.},
     RoundingRadius->0], RectangleBox[{-2., 0.}, {-1.9, 2.},
     RoundingRadius->0], RectangleBox[{-1.9, 0.}, {-1.7999999999999998`, 3.},
     RoundingRadius->0], RectangleBox[{-1.7, 0.}, {-1.5999999999999999`, 5.},
     RoundingRadius->0], RectangleBox[{-1.5999999999999999`, 0.}, {-1.5, 3.},
     RoundingRadius->0], RectangleBox[{-1.5, 0.}, {-1.4, 6.},
     RoundingRadius->0], RectangleBox[{-1.4, 0.}, {-1.2999999999999998`, 8.},
     RoundingRadius->0], 
    RectangleBox[{-1.2999999999999998`, 0.}, {-1.2, 21.},
     RoundingRadius->0], 
    RectangleBox[{-1.2, 0.}, {-1.0999999999999999`, 27.},
     RoundingRadius->0], RectangleBox[{-1.0999999999999999`, 0.}, {-1., 17.},
     RoundingRadius->0], RectangleBox[{-1., 0.}, {-0.8999999999999999, 29.},
     RoundingRadius->0], 
    RectangleBox[{-0.8999999999999999, 0.}, {-0.7999999999999998, 34.},
     RoundingRadius->0], 
    RectangleBox[{-0.7999999999999998, 0.}, {-0.6999999999999997, 28.},
     RoundingRadius->0], 
    RectangleBox[{-0.6999999999999997, 0.}, {-0.5999999999999996, 59.},
     RoundingRadius->0], RectangleBox[{-0.5999999999999996, 0.}, {-0.5, 75.},
     RoundingRadius->0], RectangleBox[{-0.5, 0.}, {-0.3999999999999999, 94.},
     RoundingRadius->0], 
    RectangleBox[{-0.3999999999999999, 0.}, {-0.2999999999999998, 118.},
     RoundingRadius->0], 
    RectangleBox[{-0.2999999999999998, 0.}, {-0.19999999999999973`, 149.},
     RoundingRadius->0], 
    RectangleBox[{-0.19999999999999973`, 0.}, {-0.09999999999999964, 164.},
     RoundingRadius->0], RectangleBox[{-0.09999999999999964, 0.}, {0., 172.},
     RoundingRadius->0], RectangleBox[{0., 0.}, {0.10000000000000009`, 188.},
     RoundingRadius->0], 
    RectangleBox[{0.10000000000000009`, 0.}, {0.20000000000000018`, 215.},
     RoundingRadius->0], 
    RectangleBox[{0.20000000000000018`, 0.}, {0.30000000000000027`, 239.},
     RoundingRadius->0], 
    RectangleBox[{0.30000000000000027`, 0.}, {0.40000000000000036`, 238.},
     RoundingRadius->0], 
    RectangleBox[{0.40000000000000036`, 0.}, {0.5, 218.},
     RoundingRadius->0], RectangleBox[{0.5, 0.}, {0.6000000000000001, 192.},
     RoundingRadius->0], 
    RectangleBox[{0.6000000000000001, 0.}, {0.7000000000000002, 175.},
     RoundingRadius->0], 
    RectangleBox[{0.7000000000000002, 0.}, {0.8000000000000003, 168.},
     RoundingRadius->0], 
    RectangleBox[{0.8000000000000003, 0.}, {0.9000000000000004, 192.},
     RoundingRadius->0], RectangleBox[{0.9000000000000004, 0.}, {1., 179.},
     RoundingRadius->0], RectangleBox[{1., 0.}, {1.1000000000000005`, 170.},
     RoundingRadius->0], 
    RectangleBox[{1.1000000000000005`, 0.}, {1.2000000000000002`, 199.},
     RoundingRadius->0], 
    RectangleBox[{1.2000000000000002`, 0.}, {1.2999999999999998`, 215.},
     RoundingRadius->0], 
    RectangleBox[{1.2999999999999998`, 0.}, {1.4000000000000004`, 237.},
     RoundingRadius->0], RectangleBox[{1.4000000000000004`, 0.}, {1.5, 247.},
     RoundingRadius->0], RectangleBox[{1.5, 0.}, {1.6000000000000005`, 239.},
     RoundingRadius->0], 
    RectangleBox[{1.6000000000000005`, 0.}, {1.7000000000000002`, 219.},
     RoundingRadius->0], 
    RectangleBox[{1.7000000000000002`, 0.}, {1.8000000000000007`, 185.},
     RoundingRadius->0], 
    RectangleBox[{1.8000000000000007`, 0.}, {1.9000000000000004`, 189.},
     RoundingRadius->0], RectangleBox[{1.9000000000000004`, 0.}, {2., 163.},
     RoundingRadius->0], RectangleBox[{2., 0.}, {2.1000000000000005`, 138.},
     RoundingRadius->0], RectangleBox[{2.1000000000000005`, 0.}, {2.2, 116.},
     RoundingRadius->0], RectangleBox[{2.2, 0.}, {2.3000000000000007`, 117.},
     RoundingRadius->0], 
    RectangleBox[{2.3000000000000007`, 0.}, {2.4000000000000004`, 84.},
     RoundingRadius->0], RectangleBox[{2.4000000000000004`, 0.}, {2.5, 105.},
     RoundingRadius->0], RectangleBox[{2.5, 0.}, {2.6000000000000005`, 67.},
     RoundingRadius->0], RectangleBox[{2.6000000000000005`, 0.}, {2.7, 56.},
     RoundingRadius->0], RectangleBox[{2.7, 0.}, {2.8000000000000007`, 52.},
     RoundingRadius->0], 
    RectangleBox[{2.8000000000000007`, 0.}, {2.9000000000000004`, 39.},
     RoundingRadius->0], RectangleBox[{2.9000000000000004`, 0.}, {3., 42.},
     RoundingRadius->0], RectangleBox[{3., 0.}, {3.1000000000000005`, 55.},
     RoundingRadius->0], RectangleBox[{3.1000000000000005`, 0.}, {3.2, 38.},
     RoundingRadius->0], RectangleBox[{3.2, 0.}, {3.3000000000000007`, 51.},
     RoundingRadius->0], 
    RectangleBox[{3.3000000000000007`, 0.}, {3.4000000000000004`, 41.},
     RoundingRadius->0], RectangleBox[{3.4000000000000004`, 0.}, {3.5, 26.},
     RoundingRadius->0], RectangleBox[{3.5, 0.}, {3.6000000000000005`, 10.},
     RoundingRadius->0], RectangleBox[{3.6000000000000005`, 0.}, {3.7, 5.},
     RoundingRadius->0], RectangleBox[{3.7, 0.}, {3.8000000000000007`, 2.},
     RoundingRadius->0], 
    RectangleBox[{3.8000000000000007`, 0.}, {3.9000000000000004`, 6.},
     RoundingRadius->0], RectangleBox[{3.9000000000000004`, 0.}, {4., 4.},
     RoundingRadius->0], RectangleBox[{4., 0.}, {4.1000000000000005`, 2.},
     RoundingRadius->0], RectangleBox[{4.1000000000000005`, 0.}, {4.2, 2.},
     RoundingRadius->0], RectangleBox[{4.2, 0.}, {4.300000000000001, 2.},
     RoundingRadius->0], RectangleBox[{4.300000000000001, 0.}, {4.4, 3.},
     RoundingRadius->0]}, {}, {}},
  AspectRatio->NCache[GoldenRatio^(-1), 0.6180339887498948],
  Axes->{True, True},
  AxesLabel->{None, None},
  AxesOrigin->{-2.5, 0.},
  FrameTicks->{{Automatic, Automatic}, {Automatic, Automatic}},
  GridLines->{None, None},
  PlotRange->{{-3., 5.}, {All, All}},
  PlotRangePadding->{{
     Scaled[0.02], 
     Scaled[0.02]}, {
     Scaled[0.02], 
     Scaled[0.1]}},
  Ticks->{Automatic, Automatic}]], "Output",
 CellChangeTimes->{{3.6328290897465477`*^9, 3.6328291415665092`*^9}, 
   3.632829183876835*^9, 3.632829217290512*^9, {3.6328294919002247`*^9, 
   3.632829511146892*^9}, 3.632829565857586*^9, {3.632829630030761*^9, 
   3.632829655538241*^9}, 3.634038753355112*^9, 3.664730758191642*^9}]
}, Open  ]],

Cell[BoxData[{
 RowBox[{
  RowBox[{
   RowBox[{"{", 
    RowBox[{"acc", ",", "seq"}], "}"}], "=", 
   RowBox[{"Import", "[", 
    RowBox[{"\"\<SCorf_coding.fasta\>\"", ",", 
     RowBox[{"{", 
      RowBox[{"{", 
       RowBox[{"\"\<Header\>\"", ",", "\"\<Sequence\>\""}], "}"}], "}"}]}], 
    "]"}]}], ";"}], "\n", 
 RowBox[{
  RowBox[{"acclist", "=", 
   RowBox[{"Table", "[", 
    RowBox[{
     RowBox[{
      RowBox[{"StringSplit", "[", 
       RowBox[{"acc", "[", 
        RowBox[{"[", "j", "]"}], "]"}], "]"}], "[", 
      RowBox[{"[", "1", "]"}], "]"}], ",", 
     RowBox[{"{", 
      RowBox[{"j", ",", 
       RowBox[{"Length", "[", "acc", "]"}]}], "}"}]}], "]"}]}], ";"}], "\n", 
 RowBox[{
  RowBox[{"lon", "=", 
   RowBox[{"Table", "[", 
    RowBox[{
     RowBox[{"StringLength", "[", 
      RowBox[{"seq", "[", 
       RowBox[{"[", "h", "]"}], "]"}], "]"}], ",", 
     RowBox[{"{", 
      RowBox[{"h", ",", 
       RowBox[{"Length", "[", "acc", "]"}]}], "}"}]}], "]"}]}], ";"}], "\n", 
 RowBox[{
  RowBox[{"gename", "=", 
   RowBox[{"Table", "[", 
    RowBox[{
     RowBox[{
      RowBox[{"StringSplit", "[", 
       RowBox[{
        RowBox[{"genes", "[", 
         RowBox[{"[", "g", "]"}], "]"}], ",", "\"\<.\>\""}], "]"}], "[", 
      RowBox[{"[", "2", "]"}], "]"}], ",", 
     RowBox[{"{", 
      RowBox[{"g", ",", 
       RowBox[{"Length", "[", "genes", "]"}]}], "}"}]}], "]"}]}], 
  ";"}], "\[IndentingNewLine]", 
 RowBox[{
  RowBox[{"lista", "=", 
   RowBox[{"{", "}"}]}], ";", 
  RowBox[{"Do", "[", 
   RowBox[{
    RowBox[{
     RowBox[{"pos", "=", 
      RowBox[{"Position", "[", 
       RowBox[{"acclist", ",", 
        RowBox[{"gename", "[", 
         RowBox[{"[", "o", "]"}], "]"}]}], "]"}]}], ";", 
     "\[IndentingNewLine]", 
     RowBox[{"If", "[", 
      RowBox[{
       RowBox[{"pos", "\[NotEqual]", 
        RowBox[{"{", "}"}]}], ",", "\[IndentingNewLine]", 
       RowBox[{"AppendTo", "[", 
        RowBox[{"lista", ",", 
         RowBox[{"{", 
          RowBox[{
           RowBox[{"pos", "[", 
            RowBox[{"[", 
             RowBox[{"1", ",", "1"}], "]"}], "]"}], ",", 
           RowBox[{"gename", "[", 
            RowBox[{"[", "o", "]"}], "]"}], ",", 
           RowBox[{"pa", "[", 
            RowBox[{"[", "o", "]"}], "]"}], ",", 
           RowBox[{
            RowBox[{"(", 
             RowBox[{
              RowBox[{"lon", "[", 
               RowBox[{"[", 
                RowBox[{"pos", "[", 
                 RowBox[{"[", 
                  RowBox[{"1", ",", "1"}], "]"}], "]"}], "]"}], "]"}], "-", 
              "3"}], ")"}], "/", "3"}]}], "}"}]}], "]"}]}], "]"}]}], ",", 
    RowBox[{"{", 
     RowBox[{"o", ",", 
      RowBox[{"Length", "[", "gename", "]"}]}], "}"}]}], "]"}], 
  ";"}]}], "Input",
 CellChangeTimes->{
  3.633204709598485*^9, 3.6335183300533543`*^9, 3.633535399449944*^9, {
   3.6340387571429358`*^9, 3.63403875742257*^9}, {3.665073982246194*^9, 
   3.665073984308359*^9}}],

Cell[BoxData[
 RowBox[{"Export", "[", 
  RowBox[{"\"\<list_4932.dat\>\"", ",", "lista", ",", "\"\<Table\>\""}], 
  "]"}]], "Input",
 CellChangeTimes->{{3.665074058983499*^9, 3.665074072320437*^9}, 
   3.665074164284758*^9, 3.665074196852715*^9, {3.691427813003236*^9, 
   3.691427820498825*^9}}],

Cell[BoxData[{
 RowBox[{
  RowBox[{"lista", "=", 
   RowBox[{"Import", "[", 
    RowBox[{"\"\<list_4932.dat\>\"", ",", "\"\<Table\>\""}], "]"}]}], 
  ";"}], "\n", 
 RowBox[{
  RowBox[{"indx", "=", 
   RowBox[{"Ordering", "[", 
    RowBox[{"lista", "[", 
     RowBox[{"[", 
      RowBox[{
       RowBox[{"1", ";;", 
        RowBox[{"-", "1"}]}], ",", "3"}], "]"}], "]"}], "]"}]}], ";", 
  RowBox[{"listaf", "=", 
   RowBox[{"lista", "[", 
    RowBox[{"[", "indx", "]"}], "]"}]}], ";"}]}], "Input",
 CellChangeTimes->{{3.633206017665247*^9, 3.6332060502509813`*^9}, 
   3.633452929216*^9, 3.633453199993966*^9, 3.633772392648435*^9, {
   3.6340390337863693`*^9, 3.63403903400457*^9}}],

Cell[BoxData[{
 RowBox[{
  RowBox[{"low", "=", 
   RowBox[{"{", "}"}]}], ";", 
  RowBox[{"gl", "=", "0"}], ";", 
  RowBox[{"h", "=", "1"}], ";", 
  RowBox[{"While", "[", 
   RowBox[{
    RowBox[{"gl", "<", "500"}], ",", 
    RowBox[{
     RowBox[{"If", "[", 
      RowBox[{
       RowBox[{
        RowBox[{"Exp", "[", 
         RowBox[{
          RowBox[{"-", 
           RowBox[{
            RowBox[{"(", 
             RowBox[{
              RowBox[{"listaf", "[", 
               RowBox[{"[", 
                RowBox[{"h", ",", "4"}], "]"}], "]"}], "-", "370"}], ")"}], 
            "^", "2"}]}], "/", 
          RowBox[{"(", 
           RowBox[{"2", " ", "15000"}], ")"}]}], "]"}], ">", 
        RowBox[{"0.5", " ", 
         RowBox[{"RandomReal", "[", "]"}]}]}], ",", 
       RowBox[{"{", 
        RowBox[{
         RowBox[{"gl", "=", 
          RowBox[{"gl", "+", "1"}]}], ";", 
         RowBox[{"AppendTo", "[", 
          RowBox[{"low", ",", 
           RowBox[{"listaf", "[", 
            RowBox[{"[", "h", "]"}], "]"}]}], "]"}]}], "}"}]}], "]"}], ";", 
     "\[IndentingNewLine]", 
     RowBox[{"h", "=", 
      RowBox[{"h", "+", "1"}]}]}]}], "]"}], ";", "h"}], "\n", 
 RowBox[{
  RowBox[{"high", "=", 
   RowBox[{"{", "}"}]}], ";", 
  RowBox[{"gl", "=", "0"}], ";", 
  RowBox[{"h", "=", 
   RowBox[{"Length", "[", "listaf", "]"}]}], ";", 
  RowBox[{"While", "[", 
   RowBox[{
    RowBox[{"gl", "<", "500"}], ",", 
    RowBox[{
     RowBox[{"If", "[", 
      RowBox[{
       RowBox[{
        RowBox[{"Exp", "[", 
         RowBox[{
          RowBox[{"-", 
           RowBox[{
            RowBox[{"(", 
             RowBox[{
              RowBox[{"listaf", "[", 
               RowBox[{"[", 
                RowBox[{"h", ",", "4"}], "]"}], "]"}], "-", "370"}], ")"}], 
            "^", "2"}]}], "/", 
          RowBox[{"(", 
           RowBox[{"2", " ", "15000"}], ")"}]}], "]"}], ">", 
        RowBox[{"0.5", " ", 
         RowBox[{"RandomReal", "[", "]"}]}]}], ",", 
       RowBox[{"{", 
        RowBox[{
         RowBox[{"gl", "=", 
          RowBox[{"gl", "+", "1"}]}], ";", 
         RowBox[{"AppendTo", "[", 
          RowBox[{"high", ",", 
           RowBox[{"listaf", "[", 
            RowBox[{"[", "h", "]"}], "]"}]}], "]"}]}], "}"}]}], "]"}], ";", 
     "\[IndentingNewLine]", 
     RowBox[{"h", "=", 
      RowBox[{"h", "-", "1"}]}]}]}], "]"}], ";"}], "\[IndentingNewLine]", 
 RowBox[{
  RowBox[{"Export", "[", 
   RowBox[{"\"\<SC_Hlist500.dat\>\"", ",", "high", ",", "\"\<TSV\>\""}], 
   "]"}], ";"}], "\n", 
 RowBox[{
  RowBox[{"Export", "[", 
   RowBox[{"\"\<SC_Llist500.dat\>\"", ",", "low", ",", "\"\<TSV\>\""}], "]"}],
   ";"}]}], "Input",
 CellChangeTimes->{{3.6344763249261103`*^9, 3.634476353776663*^9}, {
  3.634476482645052*^9, 3.634476487243742*^9}, {3.6647308850921926`*^9, 
  3.664730887711733*^9}, {3.665074236682962*^9, 3.665074241229786*^9}, {
  3.691427884813752*^9, 3.691427912857008*^9}}],

Cell[BoxData[{
 RowBox[{
  RowBox[{"listafh", "=", 
   RowBox[{"Import", "[", 
    RowBox[{"\"\<SC_Hlist500.dat\>\"", ",", "\"\<TSV\>\""}], "]"}]}], 
  ";"}], "\n", 
 RowBox[{
  RowBox[{"listafl", "=", 
   RowBox[{"Import", "[", 
    RowBox[{"\"\<SC_Llist500.dat\>\"", ",", "\"\<TSV\>\""}], "]"}]}], 
  ";"}]}], "Input"],

Cell[CellGroupData[{

Cell[BoxData[
 RowBox[{"GraphicsGrid", "[", 
  RowBox[{
   RowBox[{"{", 
    RowBox[{
     RowBox[{"{", 
      RowBox[{
       RowBox[{"Histogram", "[", 
        RowBox[{
         RowBox[{"{", 
          RowBox[{
           RowBox[{"Style", "[", 
            RowBox[{
             RowBox[{"Log", "[", 
              RowBox[{"10", ",", "pa"}], "]"}], ",", "LightGray"}], "]"}], 
           ",", 
           RowBox[{"Style", "[", 
            RowBox[{
             RowBox[{"Labeled", "[", 
              RowBox[{
               RowBox[{"Log", "[", 
                RowBox[{"10", ",", 
                 RowBox[{"listaf", "[", 
                  RowBox[{"[", 
                   RowBox[{
                    RowBox[{"1", ";;", "500"}], ",", "3"}], "]"}], "]"}]}], 
                "]"}], ",", "\"\<\!\(\*
StyleBox[\"Low\",
FontFamily->\"Helvetica\",
FontSize->14]\)\!\(\*
StyleBox[\" \",
FontFamily->\"Helvetica\",
FontSize->14]\)\!\(\*
StyleBox[\"AP\",
FontFamily->\"Helvetica\",
FontSize->14]\)\>\"", ",", "Above"}], "]"}], ",", "Red"}], "]"}], ",", 
           RowBox[{"Style", "[", 
            RowBox[{
             RowBox[{"Labeled", "[", 
              RowBox[{
               RowBox[{"Log", "[", 
                RowBox[{"10", ",", 
                 RowBox[{"listaf", "[", 
                  RowBox[{"[", 
                   RowBox[{
                    RowBox[{
                    RowBox[{"-", "500"}], ";;", 
                    RowBox[{"-", "1"}]}], ",", "3"}], "]"}], "]"}]}], "]"}], 
               ",", "\"\<\!\(\*
StyleBox[\"High\",
FontFamily->\"Helvetica\",
FontSize->14]\)\!\(\*
StyleBox[\" \",
FontFamily->\"Helvetica\",
FontSize->14]\)\!\(\*
StyleBox[\"AP\",
FontFamily->\"Helvetica\",
FontSize->14]\)\>\"", ",", "Above"}], "]"}], ",", "Blue"}], "]"}]}], "}"}], 
         ",", 
         RowBox[{"{", 
          RowBox[{
           RowBox[{"-", "3"}], ",", "5", ",", "0.1"}], "}"}], ",", 
         RowBox[{"Frame", "->", "True"}], ",", 
         RowBox[{"FrameTicks", "\[Rule]", 
          RowBox[{"{", 
           RowBox[{"Automatic", ",", "Automatic", ",", "None", ",", "None"}], 
           "}"}]}], ",", 
         RowBox[{"FrameLabel", "\[Rule]", 
          RowBox[{"{", 
           RowBox[{
           "\"\<\!\(\*SubscriptBox[\(Log\), \(10\)]\) (AP)\>\"", ",", 
            "\"\<# of sequences\>\"", ",", "None", ",", "None"}], "}"}]}], 
         ",", 
         RowBox[{"FrameStyle", "\[Rule]", 
          RowBox[{"Directive", "[", 
           RowBox[{"16", ",", 
            RowBox[{"FontFamily", "->", "\"\<Helvetica\>\""}]}], "]"}]}], ",", 
         RowBox[{"Axes", "\[Rule]", "None"}], ",", 
         RowBox[{"ImageSize", "\[Rule]", "400"}]}], "]"}], ",", 
       RowBox[{"Histogram", "[", 
        RowBox[{
         RowBox[{"{", 
          RowBox[{
           RowBox[{"Style", "[", 
            RowBox[{
             RowBox[{"listaf", "[", 
              RowBox[{"[", 
               RowBox[{
                RowBox[{"1", ";;", "500"}], ",", "4"}], "]"}], "]"}], ",", 
             "Red"}], "]"}], ",", 
           RowBox[{"Style", "[", 
            RowBox[{
             RowBox[{"listaf", "[", 
              RowBox[{"[", 
               RowBox[{
                RowBox[{
                 RowBox[{"-", "500"}], ";;", 
                 RowBox[{"-", "1"}]}], ",", "4"}], "]"}], "]"}], ",", 
             "Blue"}], "]"}]}], "}"}], ",", 
         RowBox[{"{", 
          RowBox[{"0", ",", "1200", ",", "50"}], "}"}], ",", 
         RowBox[{"Frame", "->", "True"}], ",", 
         RowBox[{"FrameTicks", "\[Rule]", 
          RowBox[{"{", 
           RowBox[{"Automatic", ",", "Automatic", ",", "None", ",", "None"}], 
           "}"}]}], ",", 
         RowBox[{"FrameLabel", "\[Rule]", 
          RowBox[{"{", 
           RowBox[{
           "\"\<\!\(\*SubscriptBox[\(Log\), \(10\)]\) (AP)\>\"", ",", 
            "\"\<# of sequences\>\"", ",", "None", ",", "None"}], "}"}]}], 
         ",", 
         RowBox[{"FrameStyle", "\[Rule]", 
          RowBox[{"Directive", "[", 
           RowBox[{"16", ",", 
            RowBox[{"FontFamily", "->", "\"\<Helvetica\>\""}]}], "]"}]}], ",", 
         RowBox[{"Axes", "\[Rule]", "None"}], ",", 
         RowBox[{"ImageSize", "\[Rule]", "400"}]}], "]"}]}], "}"}], ",", 
     RowBox[{"{", 
      RowBox[{
       RowBox[{"Histogram", "[", 
        RowBox[{
         RowBox[{"{", 
          RowBox[{
           RowBox[{"Style", "[", 
            RowBox[{
             RowBox[{"Log", "[", 
              RowBox[{"10", ",", "pa"}], "]"}], ",", "LightGray"}], "]"}], 
           ",", 
           RowBox[{"Style", "[", 
            RowBox[{
             RowBox[{"Labeled", "[", 
              RowBox[{
               RowBox[{"Log", "[", 
                RowBox[{"10", ",", 
                 RowBox[{"listafl", "[", 
                  RowBox[{"[", 
                   RowBox[{
                    RowBox[{"1", ";;", 
                    RowBox[{"-", "1"}]}], ",", "3"}], "]"}], "]"}]}], "]"}], 
               ",", "\"\<\!\(\*
StyleBox[\"Low\",
FontFamily->\"Helvetica\",
FontSize->14]\)\!\(\*
StyleBox[\" \",
FontFamily->\"Helvetica\",
FontSize->14]\)\!\(\*
StyleBox[\"AP\",
FontFamily->\"Helvetica\",
FontSize->14]\)\>\"", ",", "Above"}], "]"}], ",", "Red"}], "]"}], ",", 
           RowBox[{"Style", "[", 
            RowBox[{
             RowBox[{"Labeled", "[", 
              RowBox[{
               RowBox[{"Log", "[", 
                RowBox[{"10", ",", 
                 RowBox[{"listafh", "[", 
                  RowBox[{"[", 
                   RowBox[{
                    RowBox[{"1", ";;", 
                    RowBox[{"-", "1"}]}], ",", "3"}], "]"}], "]"}]}], "]"}], 
               ",", "\"\<\!\(\*
StyleBox[\"High\",
FontFamily->\"Helvetica\",
FontSize->14]\)\!\(\*
StyleBox[\" \",
FontFamily->\"Helvetica\",
FontSize->14]\)\!\(\*
StyleBox[\"AP\",
FontFamily->\"Helvetica\",
FontSize->14]\)\>\"", ",", "Above"}], "]"}], ",", "Blue"}], "]"}]}], "}"}], 
         ",", 
         RowBox[{"{", 
          RowBox[{
           RowBox[{"-", "3"}], ",", "5", ",", "0.1"}], "}"}], ",", 
         RowBox[{"Frame", "->", "True"}], ",", 
         RowBox[{"FrameTicks", "\[Rule]", 
          RowBox[{"{", 
           RowBox[{"Automatic", ",", "Automatic", ",", "None", ",", "None"}], 
           "}"}]}], ",", 
         RowBox[{"FrameLabel", "\[Rule]", 
          RowBox[{"{", 
           RowBox[{
           "\"\<\!\(\*SubscriptBox[\(Log\), \(10\)]\) (AP)\>\"", ",", 
            "\"\<# of sequences\>\"", ",", "None", ",", "None"}], "}"}]}], 
         ",", "\[IndentingNewLine]", 
         RowBox[{"FrameStyle", "\[Rule]", 
          RowBox[{"Directive", "[", 
           RowBox[{"16", ",", 
            RowBox[{"FontFamily", "->", "\"\<Helvetica\>\""}]}], "]"}]}], ",", 
         RowBox[{"Axes", "\[Rule]", "None"}], ",", 
         RowBox[{"ImageSize", "\[Rule]", "400"}]}], "]"}], ",", 
       RowBox[{"Histogram", "[", 
        RowBox[{
         RowBox[{"{", 
          RowBox[{
           RowBox[{"Style", "[", 
            RowBox[{
             RowBox[{"listafl", "[", 
              RowBox[{"[", 
               RowBox[{
                RowBox[{"1", ";;", 
                 RowBox[{"-", "1"}]}], ",", "4"}], "]"}], "]"}], ",", "Red"}],
             "]"}], ",", 
           RowBox[{"Style", "[", 
            RowBox[{
             RowBox[{"listafh", "[", 
              RowBox[{"[", 
               RowBox[{
                RowBox[{"1", ";;", 
                 RowBox[{"-", "1"}]}], ",", "4"}], "]"}], "]"}], ",", 
             "Blue"}], "]"}]}], "}"}], ",", 
         RowBox[{"{", 
          RowBox[{"0", ",", "1200", ",", "50"}], "}"}], ",", 
         RowBox[{"Frame", "->", "True"}], ",", 
         RowBox[{"FrameTicks", "\[Rule]", 
          RowBox[{"{", 
           RowBox[{"Automatic", ",", "Automatic", ",", "None", ",", "None"}], 
           "}"}]}], ",", 
         RowBox[{"FrameLabel", "\[Rule]", 
          RowBox[{"{", 
           RowBox[{
           "\"\<\!\(\*SubscriptBox[\(Log\), \(10\)]\) (AP)\>\"", ",", 
            "\"\<# of sequences\>\"", ",", "None", ",", "None"}], "}"}]}], 
         ",", 
         RowBox[{"FrameStyle", "\[Rule]", 
          RowBox[{"Directive", "[", 
           RowBox[{"16", ",", 
            RowBox[{"FontFamily", "->", "\"\<Helvetica\>\""}]}], "]"}]}], ",", 
         RowBox[{"Axes", "\[Rule]", "None"}], ",", 
         RowBox[{"ImageSize", "\[Rule]", "400"}]}], "]"}]}], "}"}]}], "}"}], 
   ",", 
   RowBox[{"Spacings", "\[Rule]", 
    RowBox[{"{", 
     RowBox[{"2", ",", "2"}], "}"}]}]}], "]"}]], "Input",
 CellChangeTimes->{{3.671446473846108*^9, 3.671446474242957*^9}, {
   3.6714465072388973`*^9, 3.6714466089289293`*^9}, {3.671447265941598*^9, 
   3.671447348403199*^9}, {3.671447416469282*^9, 3.6714474840465117`*^9}, {
   3.67144751421518*^9, 3.6714475247755327`*^9}, {3.671447612041177*^9, 
   3.671447707325206*^9}, {3.671447821248621*^9, 3.671447876700267*^9}, {
   3.671447940389587*^9, 3.6714479575524883`*^9}, {3.6714480603302526`*^9, 
   3.6714480697082148`*^9}, {3.671448106058094*^9, 3.671448193764954*^9}, {
   3.6714482701800327`*^9, 3.671448278522917*^9}, {3.6714484563328342`*^9, 
   3.671448467988585*^9}, {3.671448504864675*^9, 3.67144866412471*^9}, {
   3.671448759530981*^9, 3.671448764088945*^9}, {3.671448833525419*^9, 
   3.671448847932863*^9}, {3.67144895526082*^9, 3.671448962397195*^9}, {
   3.671449028498234*^9, 3.671449051536714*^9}, {3.671449762059376*^9, 
   3.671449766314776*^9}, {3.671449826121029*^9, 3.671449965113141*^9}, {
   3.671450024374908*^9, 3.67145006523484*^9}, {3.671450107916951*^9, 
   3.671450123558606*^9}, 3.671450186784161*^9, {3.671450217293436*^9, 
   3.671450236639835*^9}, {3.671450301604735*^9, 3.67145031516593*^9}, {
   3.671450448133251*^9, 3.671450456679221*^9}, {3.671450540912345*^9, 
   3.671450549802327*^9}, {3.671451485430162*^9, 3.671451532053426*^9}, {
   3.671451582089757*^9, 3.671451586158588*^9}, {3.671451619309874*^9, 
   3.6714516707263117`*^9}, {3.6714517787275877`*^9, 3.671451788928135*^9}, {
   3.671451831056069*^9, 3.6714518366419487`*^9}, {3.67145187131781*^9, 
   3.671452042768015*^9}, {3.6714522040312853`*^9, 3.671452243274646*^9}, {
   3.67145237939797*^9, 3.671452412119673*^9}, {3.6714535921522713`*^9, 
   3.671453672802409*^9}, {3.671454732442792*^9, 3.671454758360317*^9}, {
   3.671534996028096*^9, 3.671535043485272*^9}, {3.6715350852904787`*^9, 
   3.671535120707625*^9}, {3.671535176367916*^9, 3.671535183900634*^9}}],

Cell[BoxData[
 GraphicsBox[{{}, {{InsetBox[
      GraphicsBox[
       {RGBColor[0.798413061722744, 0.824719615472648, 0.968322270542458], 
        EdgeForm[Opacity[0.22399999999999998`]], {{}, 
         {RGBColor[0.24720000000000014`, 0.24, 0.6], Opacity[0.5], EdgeForm[
          Opacity[0.22399999999999998`]], 
          {GrayLevel[0.85], RectangleBox[{-2.5, 0.}, {-2.4, 1.},
            RoundingRadius->0]}, 
          {GrayLevel[0.85], RectangleBox[{-2.4, 0.}, {-2.3, 2.},
            RoundingRadius->0]}, 
          {GrayLevel[0.85], RectangleBox[{-2.3, 0.}, {-2.2, 2.},
            RoundingRadius->0]}, 
          {GrayLevel[0.85], RectangleBox[{-2.2, 0.}, {-2.1, 7.},
            RoundingRadius->0]}, 
          {GrayLevel[0.85], RectangleBox[{-2.1, 0.}, {-2., 1.},
            RoundingRadius->0]}, 
          {GrayLevel[0.85], RectangleBox[{-2., 0.}, {-1.9, 2.},
            RoundingRadius->0]}, 
          {GrayLevel[0.85], 
           RectangleBox[{-1.9, 0.}, {-1.7999999999999998`, 3.},
            RoundingRadius->0]}, 
          {GrayLevel[0.85], 
           RectangleBox[{-1.7, 0.}, {-1.5999999999999999`, 5.},
            RoundingRadius->0]}, 
          {GrayLevel[0.85], 
           RectangleBox[{-1.5999999999999999`, 0.}, {-1.5, 3.},
            RoundingRadius->0]}, 
          {GrayLevel[0.85], RectangleBox[{-1.5, 0.}, {-1.4, 6.},
            RoundingRadius->0]}, 
          {GrayLevel[0.85], 
           RectangleBox[{-1.4, 0.}, {-1.2999999999999998`, 8.},
            RoundingRadius->0]}, 
          {GrayLevel[0.85], 
           RectangleBox[{-1.2999999999999998`, 0.}, {-1.2, 21.},
            RoundingRadius->0]}, 
          {GrayLevel[0.85], 
           RectangleBox[{-1.2, 0.}, {-1.0999999999999999`, 27.},
            RoundingRadius->0]}, 
          {GrayLevel[0.85], 
           RectangleBox[{-1.0999999999999999`, 0.}, {-1., 17.},
            RoundingRadius->0]}, 
          {GrayLevel[0.85], 
           RectangleBox[{-1., 0.}, {-0.8999999999999999, 29.},
            RoundingRadius->0]}, 
          {GrayLevel[0.85], 
           RectangleBox[{-0.8999999999999999, 0.}, {-0.7999999999999998, 34.},
            
            RoundingRadius->0]}, 
          {GrayLevel[0.85], 
           RectangleBox[{-0.7999999999999998, 0.}, {-0.6999999999999997, 28.},
            
            RoundingRadius->0]}, 
          {GrayLevel[0.85], 
           RectangleBox[{-0.6999999999999997, 0.}, {-0.5999999999999996, 59.},
            
            RoundingRadius->0]}, 
          {GrayLevel[0.85], 
           RectangleBox[{-0.5999999999999996, 0.}, {-0.5, 75.},
            RoundingRadius->0]}, 
          {GrayLevel[0.85], 
           RectangleBox[{-0.5, 0.}, {-0.3999999999999999, 94.},
            RoundingRadius->0]}, 
          {GrayLevel[0.85], 
           RectangleBox[{-0.3999999999999999, 0.}, {-0.2999999999999998, 118.},
            
            RoundingRadius->0]}, 
          {GrayLevel[0.85], 
           RectangleBox[{-0.2999999999999998, 0.}, {-0.19999999999999973`, 149.},
            
            RoundingRadius->0]}, 
          {GrayLevel[0.85], 
           RectangleBox[{-0.19999999999999973`, 0.}, {-0.09999999999999964, 164.},
            
            RoundingRadius->0]}, 
          {GrayLevel[0.85], 
           RectangleBox[{-0.09999999999999964, 0.}, {0., 172.},
            RoundingRadius->0]}, 
          {GrayLevel[0.85], 
           RectangleBox[{0., 0.}, {0.10000000000000009`, 188.},
            RoundingRadius->0]}, 
          {GrayLevel[0.85], 
           RectangleBox[{0.10000000000000009`, 0.}, {0.20000000000000018`, 215.},
            
            RoundingRadius->0]}, 
          {GrayLevel[0.85], 
           RectangleBox[{0.20000000000000018`, 0.}, {0.30000000000000027`, 239.},
            
            RoundingRadius->0]}, 
          {GrayLevel[0.85], 
           RectangleBox[{0.30000000000000027`, 0.}, {0.40000000000000036`, 238.},
            
            RoundingRadius->0]}, 
          {GrayLevel[0.85], 
           RectangleBox[{0.40000000000000036`, 0.}, {0.5, 218.},
            RoundingRadius->0]}, 
          {GrayLevel[0.85], 
           RectangleBox[{0.5, 0.}, {0.6000000000000001, 192.},
            RoundingRadius->0]}, 
          {GrayLevel[0.85], 
           RectangleBox[{0.6000000000000001, 0.}, {0.7000000000000002, 175.},
            RoundingRadius->0]}, 
          {GrayLevel[0.85], 
           RectangleBox[{0.7000000000000002, 0.}, {0.8000000000000003, 168.},
            RoundingRadius->0]}, 
          {GrayLevel[0.85], 
           RectangleBox[{0.8000000000000003, 0.}, {0.9000000000000004, 192.},
            RoundingRadius->0]}, 
          {GrayLevel[0.85], 
           RectangleBox[{0.9000000000000004, 0.}, {1., 179.},
            RoundingRadius->0]}, 
          {GrayLevel[0.85], 
           RectangleBox[{1., 0.}, {1.1000000000000005`, 170.},
            RoundingRadius->0]}, 
          {GrayLevel[0.85], 
           RectangleBox[{1.1000000000000005`, 0.}, {1.2000000000000002`, 199.},
            
            RoundingRadius->0]}, 
          {GrayLevel[0.85], 
           RectangleBox[{1.2000000000000002`, 0.}, {1.2999999999999998`, 215.},
            
            RoundingRadius->0]}, 
          {GrayLevel[0.85], 
           RectangleBox[{1.2999999999999998`, 0.}, {1.4000000000000004`, 237.},
            
            RoundingRadius->0]}, 
          {GrayLevel[0.85], 
           RectangleBox[{1.4000000000000004`, 0.}, {1.5, 247.},
            RoundingRadius->0]}, 
          {GrayLevel[0.85], 
           RectangleBox[{1.5, 0.}, {1.6000000000000005`, 239.},
            RoundingRadius->0]}, 
          {GrayLevel[0.85], 
           RectangleBox[{1.6000000000000005`, 0.}, {1.7000000000000002`, 219.},
            
            RoundingRadius->0]}, 
          {GrayLevel[0.85], 
           RectangleBox[{1.7000000000000002`, 0.}, {1.8000000000000007`, 185.},
            
            RoundingRadius->0]}, 
          {GrayLevel[0.85], 
           RectangleBox[{1.8000000000000007`, 0.}, {1.9000000000000004`, 189.},
            
            RoundingRadius->0]}, 
          {GrayLevel[0.85], 
           RectangleBox[{1.9000000000000004`, 0.}, {2., 163.},
            RoundingRadius->0]}, 
          {GrayLevel[0.85], 
           RectangleBox[{2., 0.}, {2.1000000000000005`, 138.},
            RoundingRadius->0]}, 
          {GrayLevel[0.85], 
           RectangleBox[{2.1000000000000005`, 0.}, {2.2, 116.},
            RoundingRadius->0]}, 
          {GrayLevel[0.85], 
           RectangleBox[{2.2, 0.}, {2.3000000000000007`, 117.},
            RoundingRadius->0]}, 
          {GrayLevel[0.85], 
           RectangleBox[{2.3000000000000007`, 0.}, {2.4000000000000004`, 84.},
            
            RoundingRadius->0]}, 
          {GrayLevel[0.85], 
           RectangleBox[{2.4000000000000004`, 0.}, {2.5, 105.},
            RoundingRadius->0]}, 
          {GrayLevel[0.85], 
           RectangleBox[{2.5, 0.}, {2.6000000000000005`, 67.},
            RoundingRadius->0]}, 
          {GrayLevel[0.85], 
           RectangleBox[{2.6000000000000005`, 0.}, {2.7, 56.},
            RoundingRadius->0]}, 
          {GrayLevel[0.85], 
           RectangleBox[{2.7, 0.}, {2.8000000000000007`, 52.},
            RoundingRadius->0]}, 
          {GrayLevel[0.85], 
           RectangleBox[{2.8000000000000007`, 0.}, {2.9000000000000004`, 39.},
            
            RoundingRadius->0]}, 
          {GrayLevel[0.85], 
           RectangleBox[{2.9000000000000004`, 0.}, {3., 42.},
            RoundingRadius->0]}, 
          {GrayLevel[0.85], 
           RectangleBox[{3., 0.}, {3.1000000000000005`, 55.},
            RoundingRadius->0]}, 
          {GrayLevel[0.85], 
           RectangleBox[{3.1000000000000005`, 0.}, {3.2, 38.},
            RoundingRadius->0]}, 
          {GrayLevel[0.85], 
           RectangleBox[{3.2, 0.}, {3.3000000000000007`, 51.},
            RoundingRadius->0]}, 
          {GrayLevel[0.85], 
           RectangleBox[{3.3000000000000007`, 0.}, {3.4000000000000004`, 41.},
            
            RoundingRadius->0]}, 
          {GrayLevel[0.85], 
           RectangleBox[{3.4000000000000004`, 0.}, {3.5, 26.},
            RoundingRadius->0]}, 
          {GrayLevel[0.85], 
           RectangleBox[{3.5, 0.}, {3.6000000000000005`, 10.},
            RoundingRadius->0]}, 
          {GrayLevel[0.85], 
           RectangleBox[{3.6000000000000005`, 0.}, {3.7, 5.},
            RoundingRadius->0]}, 
          {GrayLevel[0.85], 
           RectangleBox[{3.7, 0.}, {3.8000000000000007`, 2.},
            RoundingRadius->0]}, 
          {GrayLevel[0.85], 
           RectangleBox[{3.8000000000000007`, 0.}, {3.9000000000000004`, 6.},
            RoundingRadius->0]}, 
          {GrayLevel[0.85], RectangleBox[{3.9000000000000004`, 0.}, {4., 4.},
            RoundingRadius->0]}, 
          {GrayLevel[0.85], RectangleBox[{4., 0.}, {4.1000000000000005`, 2.},
            RoundingRadius->0]}, 
          {GrayLevel[0.85], 
           RectangleBox[{4.1000000000000005`, 0.}, {4.2, 2.},
            RoundingRadius->0]}, 
          {GrayLevel[0.85], RectangleBox[{4.2, 0.}, {4.300000000000001, 2.},
            RoundingRadius->0]}, 
          {GrayLevel[0.85], RectangleBox[{4.300000000000001, 0.}, {4.4, 3.},
            RoundingRadius->0]}}, {}, {}}, {{}, {
          {RGBColor[0.6, 0.24, 0.4428931686004542], Opacity[0.5], EdgeForm[
           Opacity[0.22399999999999998`]], 
           {RGBColor[1, 0, 0], RectangleBox[{-2.5, 0.}, {-2.4, 1.},
             RoundingRadius->0]}, 
           {RGBColor[1, 0, 0], RectangleBox[{-2.4, 0.}, {-2.3, 1.},
             RoundingRadius->0]}, 
           {RGBColor[1, 0, 0], RectangleBox[{-2.3, 0.}, {-2.2, 1.},
             RoundingRadius->0]}, 
           {RGBColor[1, 0, 0], RectangleBox[{-2.2, 0.}, {-2.1, 7.},
             RoundingRadius->0]}, 
           {RGBColor[1, 0, 0], RectangleBox[{-2.1, 0.}, {-2., 1.},
             RoundingRadius->0]}, 
           {RGBColor[1, 0, 0], RectangleBox[{-2., 0.}, {-1.9, 2.},
             RoundingRadius->0]}, 
           {RGBColor[1, 0, 0], 
            RectangleBox[{-1.9, 0.}, {-1.7999999999999998`, 1.},
             RoundingRadius->0]}, 
           {RGBColor[1, 0, 0], 
            RectangleBox[{-1.7, 0.}, {-1.5999999999999999`, 3.},
             RoundingRadius->0]}, 
           {RGBColor[1, 0, 0], 
            RectangleBox[{-1.5999999999999999`, 0.}, {-1.5, 3.},
             RoundingRadius->0]}, 
           {RGBColor[1, 0, 0], RectangleBox[{-1.5, 0.}, {-1.4, 4.},
             RoundingRadius->0]}, 
           {RGBColor[1, 0, 0], 
            RectangleBox[{-1.4, 0.}, {-1.2999999999999998`, 5.},
             RoundingRadius->0]}, 
           {RGBColor[1, 0, 0], 
            RectangleBox[{-1.2999999999999998`, 0.}, {-1.2, 10.},
             RoundingRadius->0]}, 
           {RGBColor[1, 0, 0], 
            RectangleBox[{-1.2, 0.}, {-1.0999999999999999`, 22.},
             RoundingRadius->0]}, 
           {RGBColor[1, 0, 0], 
            RectangleBox[{-1.0999999999999999`, 0.}, {-1., 16.},
             RoundingRadius->0]}, 
           {RGBColor[1, 0, 0], 
            RectangleBox[{-1., 0.}, {-0.8999999999999999, 24.},
             RoundingRadius->0]}, 
           {RGBColor[1, 0, 0], 
            RectangleBox[{-0.8999999999999999, 0.}, {-0.7999999999999998, 22.},
             
             RoundingRadius->0]}, 
           {RGBColor[1, 0, 0], 
            RectangleBox[{-0.7999999999999998, 0.}, {-0.6999999999999997, 24.},
             
             RoundingRadius->0]}, 
           {RGBColor[1, 0, 0], 
            RectangleBox[{-0.6999999999999997, 0.}, {-0.5999999999999996, 47.},
             
             RoundingRadius->0]}, 
           {RGBColor[1, 0, 0], 
            RectangleBox[{-0.5999999999999996, 0.}, {-0.5, 65.},
             RoundingRadius->0]}, 
           {RGBColor[1, 0, 0], 
            RectangleBox[{-0.5, 0.}, {-0.3999999999999999, 78.},
             RoundingRadius->0]}, 
           {RGBColor[1, 0, 0], 
            RectangleBox[{-0.3999999999999999, 0.}, {-0.2999999999999998, 88.},
             
             RoundingRadius->0]}, 
           {RGBColor[1, 0, 0], 
            RectangleBox[{-0.2999999999999998, 0.}, {-0.19999999999999973`, 73.},
             
             RoundingRadius->0]}}, InsetBox[
           
           StyleBox["\<\"\\!\\(\\*\\nStyleBox[\\\"Low\\\",\\nFontFamily->\\\"\
Helvetica\\\",\\nFontSize->14]\\)\\!\\(\\*\\nStyleBox[\\\" \
\\\",\\nFontFamily->\\\"Helvetica\\\",\\nFontSize->14]\\)\\!\\(\\*\\nStyleBox[\
\\\"AP\\\",\\nFontFamily->\\\"Helvetica\\\",\\nFontSize->14]\\)\"\>",
            StripOnInput->False,
            LineColor->GrayLevel[0],
            FrontFaceColor->GrayLevel[0],
            BackFaceColor->GrayLevel[0],
            GraphicsColor->GrayLevel[0],
            FontColor->GrayLevel[0]], 
           Offset[{0, 4}, {-1.3499999999999999`, 88.}], 
           ImageScaled[{0.5, 0}]]}, {}, {}}, {{}, {
          {RGBColor[0.6, 0.5470136627990908, 0.24], Opacity[0.5], EdgeForm[
           Opacity[0.22399999999999998`]], 
           {RGBColor[0, 0, 1], 
            RectangleBox[{2.5, 0.}, {2.6000000000000005`, 64.},
             RoundingRadius->0]}, 
           {RGBColor[0, 0, 1], 
            RectangleBox[{2.6000000000000005`, 0.}, {2.7, 56.},
             RoundingRadius->0]}, 
           {RGBColor[0, 0, 1], 
            RectangleBox[{2.7, 0.}, {2.8000000000000007`, 52.},
             RoundingRadius->0]}, 
           {RGBColor[0, 0, 1], 
            RectangleBox[{2.8000000000000007`, 0.}, {2.9000000000000004`, 39.},
             
             RoundingRadius->0]}, 
           {RGBColor[0, 0, 1], 
            RectangleBox[{2.9000000000000004`, 0.}, {3., 42.},
             RoundingRadius->0]}, 
           {RGBColor[0, 0, 1], 
            RectangleBox[{3., 0.}, {3.1000000000000005`, 55.},
             RoundingRadius->0]}, 
           {RGBColor[0, 0, 1], 
            RectangleBox[{3.1000000000000005`, 0.}, {3.2, 38.},
             RoundingRadius->0]}, 
           {RGBColor[0, 0, 1], 
            RectangleBox[{3.2, 0.}, {3.3000000000000007`, 51.},
             RoundingRadius->0]}, 
           {RGBColor[0, 0, 1], 
            RectangleBox[{3.3000000000000007`, 0.}, {3.4000000000000004`, 41.},
             
             RoundingRadius->0]}, 
           {RGBColor[0, 0, 1], 
            RectangleBox[{3.4000000000000004`, 0.}, {3.5, 26.},
             RoundingRadius->0]}, 
           {RGBColor[0, 0, 1], 
            RectangleBox[{3.5, 0.}, {3.6000000000000005`, 10.},
             RoundingRadius->0]}, 
           {RGBColor[0, 0, 1], 
            RectangleBox[{3.6000000000000005`, 0.}, {3.7, 5.},
             RoundingRadius->0]}, 
           {RGBColor[0, 0, 1], 
            RectangleBox[{3.7, 0.}, {3.8000000000000007`, 2.},
             RoundingRadius->0]}, 
           {RGBColor[0, 0, 1], 
            RectangleBox[{3.8000000000000007`, 0.}, {3.9000000000000004`, 6.},
             
             RoundingRadius->0]}, 
           {RGBColor[0, 0, 1], 
            RectangleBox[{3.9000000000000004`, 0.}, {4., 4.},
             RoundingRadius->0]}, 
           {RGBColor[0, 0, 1], 
            RectangleBox[{4., 0.}, {4.1000000000000005`, 2.},
             RoundingRadius->0]}, 
           {RGBColor[0, 0, 1], 
            RectangleBox[{4.1000000000000005`, 0.}, {4.2, 2.},
             RoundingRadius->0]}, 
           {RGBColor[0, 0, 1], 
            RectangleBox[{4.2, 0.}, {4.300000000000001, 2.},
             RoundingRadius->0]}, 
           {RGBColor[0, 0, 1], 
            RectangleBox[{4.300000000000001, 0.}, {4.4, 3.},
             RoundingRadius->0]}}, InsetBox[
           
           StyleBox["\<\"\\!\\(\\*\\nStyleBox[\\\"High\\\",\\nFontFamily->\\\"\
Helvetica\\\",\\nFontSize->14]\\)\\!\\(\\*\\nStyleBox[\\\" \
\\\",\\nFontFamily->\\\"Helvetica\\\",\\nFontSize->14]\\)\\!\\(\\*\\nStyleBox[\
\\\"AP\\\",\\nFontFamily->\\\"Helvetica\\\",\\nFontSize->14]\\)\"\>",
            StripOnInput->False,
            LineColor->GrayLevel[0],
            FrontFaceColor->GrayLevel[0],
            BackFaceColor->GrayLevel[0],
            GraphicsColor->GrayLevel[0],
            FontColor->GrayLevel[0]], Offset[{0, 4}, {3.45, 64.}], 
           ImageScaled[{0.5, 0}]]}, {}, {}}},
       AspectRatio->NCache[GoldenRatio^(-1), 0.6180339887498948],
       Axes->{None, None},
       AxesOrigin->{-2.5, 0.},
       Frame->True,
       FrameLabel->{
         FormBox[
         "\"\\!\\(\\*SubscriptBox[\\(Log\\), \\(10\\)]\\) (AP)\"", 
          TraditionalForm], 
         FormBox["\"# of sequences\"", TraditionalForm]},
       FrameStyle->Directive[16, FontFamily -> "Helvetica"],
       FrameTicks->{{Automatic, Automatic}, {Automatic, Automatic}},
       GridLines->{None, None},
       ImageSize->400,
       PlotRange->{{-3., 5.}, {All, All}},
       PlotRangePadding->{{
          Scaled[0.02], 
          Scaled[0.02]}, {
          Scaled[0.02], 
          Scaled[0.1]}},
       Ticks->{Automatic, Automatic}], {201, -124.60679774997895`}, 
      ImageScaled[{0.5, 0.5}], {400, 247.2135954999579}], InsetBox[
      GraphicsBox[
       {RGBColor[0.798413061722744, 0.824719615472648, 0.968322270542458], 
        EdgeForm[Opacity[0.5319999999999999]], {{}, 
         {RGBColor[0.24720000000000014`, 0.24, 0.6], Opacity[0.5], EdgeForm[
          Opacity[0.5319999999999999]], 
          TagBox[
           TooltipBox[
            TagBox[
             {RGBColor[1, 0, 0], 
              DynamicBox[{
                FEPrivate`If[
                 CurrentValue["MouseOver"], 
                 EdgeForm[{
                   GrayLevel[0.5], 
                   AbsoluteThickness[1.5], 
                   Opacity[0.66]}], {}, {}], 
                RectangleBox[{0., 0.}, {50., 2.}, "RoundingRadius" -> 0]},
               
               ImageSizeCache->{{48.485549927344074`, 
                58.09092573869551}, {-44.10679532058465, \
-40.85697824509066}}]},
             StatusArea[#, 2]& ,
             TagBoxNote->"2"],
            StyleBox["2", {
              GrayLevel[0]}, StripOnInput -> False]],
           Annotation[#, 
            Style[2, {
              GrayLevel[0]}], "Tooltip"]& ], 
          TagBox[
           TooltipBox[
            TagBox[
             {RGBColor[1, 0, 0], 
              DynamicBox[{
                FEPrivate`If[
                 CurrentValue["MouseOver"], 
                 EdgeForm[{
                   GrayLevel[0.5], 
                   AbsoluteThickness[1.5], 
                   Opacity[0.66]}], {}, {}], 
                RectangleBox[{50., 0.}, {100., 11.}, "RoundingRadius" -> 0]},
               
               ImageSizeCache->{{57.730925738695504`, 
                67.3363015500469}, {-57.11097216030764, -40.85697824509065}}]},
             StatusArea[#, 11]& ,
             TagBoxNote->"11"],
            StyleBox["11", {
              GrayLevel[0]}, StripOnInput -> False]],
           Annotation[#, 
            Style[11, {
              GrayLevel[0]}], "Tooltip"]& ], 
          TagBox[
           TooltipBox[
            TagBox[
             {RGBColor[1, 0, 0], 
              DynamicBox[{
                FEPrivate`If[
                 CurrentValue["MouseOver"], 
                 EdgeForm[{
                   GrayLevel[0.5], 
                   AbsoluteThickness[1.5], 
                   Opacity[0.66]}], {}, {}], 
                RectangleBox[{100., 0.}, {150., 26.}, "RoundingRadius" -> 0]},
               
               
               ImageSizeCache->{{66.97630155004688, 
                76.58167736139832}, {-78.7846002265126, -40.85697824509065}}]},
             StatusArea[#, 26]& ,
             TagBoxNote->"26"],
            StyleBox["26", {
              GrayLevel[0]}, StripOnInput -> False]],
           Annotation[#, 
            Style[26, {
              GrayLevel[0]}], "Tooltip"]& ], 
          TagBox[
           TooltipBox[
            TagBox[
             {RGBColor[1, 0, 0], 
              DynamicBox[{
                FEPrivate`If[
                 CurrentValue["MouseOver"], 
                 EdgeForm[{
                   GrayLevel[0.5], 
                   AbsoluteThickness[1.5], 
                   Opacity[0.66]}], {}, {}], 
                RectangleBox[{150., 0.}, {200., 21.}, "RoundingRadius" -> 0]},
               
               
               ImageSizeCache->{{76.22167736139832, 
                85.8270531727497}, {-71.56005753777762, -40.85697824509065}}]},
             StatusArea[#, 21]& ,
             TagBoxNote->"21"],
            StyleBox["21", {
              GrayLevel[0]}, StripOnInput -> False]],
           Annotation[#, 
            Style[21, {
              GrayLevel[0]}], "Tooltip"]& ], 
          TagBox[
           TooltipBox[
            TagBox[
             {RGBColor[1, 0, 0], 
              DynamicBox[{
                FEPrivate`If[
                 CurrentValue["MouseOver"], 
                 EdgeForm[{
                   GrayLevel[0.5], 
                   AbsoluteThickness[1.5], 
                   Opacity[0.66]}], {}, {}], 
                RectangleBox[{200., 0.}, {250., 42.}, "RoundingRadius" -> 0]},
               
               
               ImageSizeCache->{{85.4670531727497, 
                95.07242898410114}, {-101.90313683046458`, \
-40.85697824509065}}]},
             StatusArea[#, 42]& ,
             TagBoxNote->"42"],
            StyleBox["42", {
              GrayLevel[0]}, StripOnInput -> False]],
           Annotation[#, 
            Style[42, {
              GrayLevel[0]}], "Tooltip"]& ], 
          TagBox[
           TooltipBox[
            TagBox[
             {RGBColor[1, 0, 0], 
              DynamicBox[{
                FEPrivate`If[
                 CurrentValue["MouseOver"], 
                 EdgeForm[{
                   GrayLevel[0.5], 
                   AbsoluteThickness[1.5], 
                   Opacity[0.66]}], {}, {}], 
                RectangleBox[{250., 0.}, {300., 32.}, "RoundingRadius" -> 0]},
               
               
               ImageSizeCache->{{94.71242898410114, 
                104.31780479545257`}, {-87.4540514529946, \
-40.85697824509065}}]},
             StatusArea[#, 32]& ,
             TagBoxNote->"32"],
            StyleBox["32", {
              GrayLevel[0]}, StripOnInput -> False]],
           Annotation[#, 
            Style[32, {
              GrayLevel[0]}], "Tooltip"]& ], 
          TagBox[
           TooltipBox[
            TagBox[
             {RGBColor[1, 0, 0], 
              DynamicBox[{
                FEPrivate`If[
                 CurrentValue["MouseOver"], 
                 EdgeForm[{
                   GrayLevel[0.5], 
                   AbsoluteThickness[1.5], 
                   Opacity[0.66]}], {}, {}], 
                RectangleBox[{300., 0.}, {350., 41.}, "RoundingRadius" -> 0]},
               
               
               ImageSizeCache->{{103.95780479545257`, 
                113.56318060680395`}, {-100.45822829271756`, \
-40.85697824509065}}]},
             StatusArea[#, 41]& ,
             TagBoxNote->"41"],
            StyleBox["41", {
              GrayLevel[0]}, StripOnInput -> False]],
           Annotation[#, 
            Style[41, {
              GrayLevel[0]}], "Tooltip"]& ], 
          TagBox[
           TooltipBox[
            TagBox[
             {RGBColor[1, 0, 0], 
              DynamicBox[{
                FEPrivate`If[
                 CurrentValue["MouseOver"], 
                 EdgeForm[{
                   GrayLevel[0.5], 
                   AbsoluteThickness[1.5], 
                   Opacity[0.66]}], {}, {}], 
                RectangleBox[{350., 0.}, {400., 32.}, "RoundingRadius" -> 0]},
               
               
               ImageSizeCache->{{113.20318060680395`, 
                122.80855641815539`}, {-87.4540514529946, \
-40.85697824509065}}]},
             StatusArea[#, 32]& ,
             TagBoxNote->"32"],
            StyleBox["32", {
              GrayLevel[0]}, StripOnInput -> False]],
           Annotation[#, 
            Style[32, {
              GrayLevel[0]}], "Tooltip"]& ], 
          TagBox[
           TooltipBox[
            TagBox[
             {RGBColor[1, 0, 0], 
              DynamicBox[{
                FEPrivate`If[
                 CurrentValue["MouseOver"], 
                 EdgeForm[{
                   GrayLevel[0.5], 
                   AbsoluteThickness[1.5], 
                   Opacity[0.66]}], {}, {}], 
                RectangleBox[{400., 0.}, {450., 29.}, "RoundingRadius" -> 0]},
               
               
               ImageSizeCache->{{122.44855641815539`, 
                132.05393222950676`}, {-83.1193258397536, \
-40.85697824509065}}]},
             StatusArea[#, 29]& ,
             TagBoxNote->"29"],
            StyleBox["29", {
              GrayLevel[0]}, StripOnInput -> False]],
           Annotation[#, 
            Style[29, {
              GrayLevel[0]}], "Tooltip"]& ], 
          TagBox[
           TooltipBox[
            TagBox[
             {RGBColor[1, 0, 0], 
              DynamicBox[{
                FEPrivate`If[
                 CurrentValue["MouseOver"], 
                 EdgeForm[{
                   GrayLevel[0.5], 
                   AbsoluteThickness[1.5], 
                   Opacity[0.66]}], {}, {}], 
                RectangleBox[{450., 0.}, {500., 36.}, "RoundingRadius" -> 0]},
               
               
               ImageSizeCache->{{131.69393222950677`, 
                141.2993080408582}, {-93.2336856039826, -40.85697824509065}}]},
             StatusArea[#, 36]& ,
             TagBoxNote->"36"],
            StyleBox["36", {
              GrayLevel[0]}, StripOnInput -> False]],
           Annotation[#, 
            Style[36, {
              GrayLevel[0]}], "Tooltip"]& ], 
          TagBox[
           TooltipBox[
            TagBox[
             {RGBColor[1, 0, 0], 
              DynamicBox[{
                FEPrivate`If[
                 CurrentValue["MouseOver"], 
                 EdgeForm[{
                   GrayLevel[0.5], 
                   AbsoluteThickness[1.5], 
                   Opacity[0.66]}], {}, {}], 
                RectangleBox[{500., 0.}, {550., 28.}, "RoundingRadius" -> 0]},
               
               
               ImageSizeCache->{{140.9393080408582, 
                150.54468385220963`}, {-81.67441730200662, \
-40.85697824509065}}]},
             StatusArea[#, 28]& ,
             TagBoxNote->"28"],
            StyleBox["28", {
              GrayLevel[0]}, StripOnInput -> False]],
           Annotation[#, 
            Style[28, {
              GrayLevel[0]}], "Tooltip"]& ], 
          TagBox[
           TooltipBox[
            TagBox[
             {RGBColor[1, 0, 0], 
              DynamicBox[{
                FEPrivate`If[
                 CurrentValue["MouseOver"], 
                 EdgeForm[{
                   GrayLevel[0.5], 
                   AbsoluteThickness[1.5], 
                   Opacity[0.66]}], {}, {}], 
                RectangleBox[{550., 0.}, {600., 36.}, "RoundingRadius" -> 0]},
               
               
               ImageSizeCache->{{150.18468385220964`, 
                159.790059663561}, {-93.2336856039826, -40.85697824509065}}]},
             
             StatusArea[#, 36]& ,
             TagBoxNote->"36"],
            StyleBox["36", {
              GrayLevel[0]}, StripOnInput -> False]],
           Annotation[#, 
            Style[36, {
              GrayLevel[0]}], "Tooltip"]& ], 
          TagBox[
           TooltipBox[
            TagBox[
             {RGBColor[1, 0, 0], 
              DynamicBox[{
                FEPrivate`If[
                 CurrentValue["MouseOver"], 
                 EdgeForm[{
                   GrayLevel[0.5], 
                   AbsoluteThickness[1.5], 
                   Opacity[0.66]}], {}, {}], 
                RectangleBox[{600., 0.}, {650., 35.}, "RoundingRadius" -> 0]},
               
               
               ImageSizeCache->{{159.43005966356102`, 
                169.03543547491245`}, {-91.78877706623558, \
-40.85697824509065}}]},
             StatusArea[#, 35]& ,
             TagBoxNote->"35"],
            StyleBox["35", {
              GrayLevel[0]}, StripOnInput -> False]],
           Annotation[#, 
            Style[35, {
              GrayLevel[0]}], "Tooltip"]& ], 
          TagBox[
           TooltipBox[
            TagBox[
             {RGBColor[1, 0, 0], 
              DynamicBox[{
                FEPrivate`If[
                 CurrentValue["MouseOver"], 
                 EdgeForm[{
                   GrayLevel[0.5], 
                   AbsoluteThickness[1.5], 
                   Opacity[0.66]}], {}, {}], 
                RectangleBox[{650., 0.}, {700., 11.}, "RoundingRadius" -> 0]},
               
               
               ImageSizeCache->{{168.67543547491246`, 
                178.28081128626383`}, {-57.11097216030764, \
-40.85697824509065}}]},
             StatusArea[#, 11]& ,
             TagBoxNote->"11"],
            StyleBox["11", {
              GrayLevel[0]}, StripOnInput -> False]],
           Annotation[#, 
            Style[11, {
              GrayLevel[0]}], "Tooltip"]& ], 
          TagBox[
           TooltipBox[
            TagBox[
             {RGBColor[1, 0, 0], 
              DynamicBox[{
                FEPrivate`If[
                 CurrentValue["MouseOver"], 
                 EdgeForm[{
                   GrayLevel[0.5], 
                   AbsoluteThickness[1.5], 
                   Opacity[0.66]}], {}, {}], 
                RectangleBox[{700., 0.}, {750., 18.}, "RoundingRadius" -> 0]},
               
               
               ImageSizeCache->{{177.92081128626384`, 
                187.52618709761526`}, {-67.22533192453662, \
-40.85697824509065}}]},
             StatusArea[#, 18]& ,
             TagBoxNote->"18"],
            StyleBox["18", {
              GrayLevel[0]}, StripOnInput -> False]],
           Annotation[#, 
            Style[18, {
              GrayLevel[0]}], "Tooltip"]& ], 
          TagBox[
           TooltipBox[
            TagBox[
             {RGBColor[1, 0, 0], 
              DynamicBox[{
                FEPrivate`If[
                 CurrentValue["MouseOver"], 
                 EdgeForm[{
                   GrayLevel[0.5], 
                   AbsoluteThickness[1.5], 
                   Opacity[0.66]}], {}, {}], 
                RectangleBox[{750., 0.}, {800., 13.}, "RoundingRadius" -> 0]},
               
               
               ImageSizeCache->{{187.16618709761528`, 
                196.7715629089667}, {-60.00078923580163, \
-40.85697824509065}}]},
             StatusArea[#, 13]& ,
             TagBoxNote->"13"],
            StyleBox["13", {
              GrayLevel[0]}, StripOnInput -> False]],
           Annotation[#, 
            Style[13, {
              GrayLevel[0]}], "Tooltip"]& ], 
          TagBox[
           TooltipBox[
            TagBox[
             {RGBColor[1, 0, 0], 
              DynamicBox[{
                FEPrivate`If[
                 CurrentValue["MouseOver"], 
                 EdgeForm[{
                   GrayLevel[0.5], 
                   AbsoluteThickness[1.5], 
                   Opacity[0.66]}], {}, {}], 
                RectangleBox[{800., 0.}, {850., 6.}, "RoundingRadius" -> 0]},
               
               ImageSizeCache->{{196.41156290896672`, 
                206.01693872031808`}, {-49.886429471572654`, \
-40.85697824509065}}]},
             StatusArea[#, 6]& ,
             TagBoxNote->"6"],
            StyleBox["6", {
              GrayLevel[0]}, StripOnInput -> False]],
           Annotation[#, 
            Style[6, {
              GrayLevel[0]}], "Tooltip"]& ], 
          TagBox[
           TooltipBox[
            TagBox[
             {RGBColor[1, 0, 0], 
              DynamicBox[{
                FEPrivate`If[
                 CurrentValue["MouseOver"], 
                 EdgeForm[{
                   GrayLevel[0.5], 
                   AbsoluteThickness[1.5], 
                   Opacity[0.66]}], {}, {}], 
                RectangleBox[{850., 0.}, {900., 12.}, "RoundingRadius" -> 0]},
               
               
               ImageSizeCache->{{205.6569387203181, 
                215.26231453166952`}, {-58.55588069805464, \
-40.85697824509065}}]},
             StatusArea[#, 12]& ,
             TagBoxNote->"12"],
            StyleBox["12", {
              GrayLevel[0]}, StripOnInput -> False]],
           Annotation[#, 
            Style[12, {
              GrayLevel[0]}], "Tooltip"]& ], 
          TagBox[
           TooltipBox[
            TagBox[
             {RGBColor[1, 0, 0], 
              DynamicBox[{
                FEPrivate`If[
                 CurrentValue["MouseOver"], 
                 EdgeForm[{
                   GrayLevel[0.5], 
                   AbsoluteThickness[1.5], 
                   Opacity[0.66]}], {}, {}], 
                RectangleBox[{900., 0.}, {950., 8.}, "RoundingRadius" -> 0]},
               
               ImageSizeCache->{{214.90231453166953`, 
                224.5076903430209}, {-52.77624654706665, \
-40.85697824509065}}]},
             StatusArea[#, 8]& ,
             TagBoxNote->"8"],
            StyleBox["8", {
              GrayLevel[0]}, StripOnInput -> False]],
           Annotation[#, 
            Style[8, {
              GrayLevel[0]}], "Tooltip"]& ], 
          TagBox[
           TooltipBox[
            TagBox[
             {RGBColor[1, 0, 0], 
              DynamicBox[{
                FEPrivate`If[
                 CurrentValue["MouseOver"], 
                 EdgeForm[{
                   GrayLevel[0.5], 
                   AbsoluteThickness[1.5], 
                   Opacity[0.66]}], {}, {}], 
                RectangleBox[{950., 0.}, {1000., 6.}, "RoundingRadius" -> 0]},
               
               
               ImageSizeCache->{{224.1476903430209, 
                233.75306615437233`}, {-49.886429471572654`, \
-40.85697824509065}}]},
             StatusArea[#, 6]& ,
             TagBoxNote->"6"],
            StyleBox["6", {
              GrayLevel[0]}, StripOnInput -> False]],
           Annotation[#, 
            Style[6, {
              GrayLevel[0]}], "Tooltip"]& ], 
          TagBox[
           TooltipBox[
            TagBox[
             {RGBColor[1, 0, 0], 
              DynamicBox[{
                FEPrivate`If[
                 CurrentValue["MouseOver"], 
                 EdgeForm[{
                   GrayLevel[0.5], 
                   AbsoluteThickness[1.5], 
                   Opacity[0.66]}], {}, {}], 
                RectangleBox[{1000., 0.}, {1050., 4.}, "RoundingRadius" -> 0]},
               
               ImageSizeCache->{{233.39306615437235`, 
                242.99844196572377`}, {-46.99661239607866, \
-40.85697824509065}}]},
             StatusArea[#, 4]& ,
             TagBoxNote->"4"],
            StyleBox["4", {
              GrayLevel[0]}, StripOnInput -> False]],
           Annotation[#, 
            Style[4, {
              GrayLevel[0]}], "Tooltip"]& ], 
          TagBox[
           TooltipBox[
            TagBox[
             {RGBColor[1, 0, 0], 
              DynamicBox[{
                FEPrivate`If[
                 CurrentValue["MouseOver"], 
                 EdgeForm[{
                   GrayLevel[0.5], 
                   AbsoluteThickness[1.5], 
                   Opacity[0.66]}], {}, {}], 
                RectangleBox[{1100., 0.}, {1150., 8.}, "RoundingRadius" -> 0]},
               
               ImageSizeCache->{{251.88381777707517`, 
                261.48919358842653`}, {-52.77624654706665, \
-40.85697824509065}}]},
             StatusArea[#, 8]& ,
             TagBoxNote->"8"],
            StyleBox["8", {
              GrayLevel[0]}, StripOnInput -> False]],
           Annotation[#, 
            Style[8, {
              GrayLevel[0]}], "Tooltip"]& ], 
          TagBox[
           TooltipBox[
            TagBox[
             {RGBColor[1, 0, 0], 
              DynamicBox[{
                FEPrivate`If[
                 CurrentValue["MouseOver"], 
                 EdgeForm[{
                   GrayLevel[0.5], 
                   AbsoluteThickness[1.5], 
                   Opacity[0.66]}], {}, {}], 
                RectangleBox[{1150., 0.}, {1200., 5.}, "RoundingRadius" -> 0]},
               
               ImageSizeCache->{{261.1291935884265, 
                270.73456939977797`}, {-48.44152093382566, \
-40.85697824509065}}]},
             StatusArea[#, 5]& ,
             TagBoxNote->"5"],
            StyleBox["5", {
              GrayLevel[0]}, StripOnInput -> False]],
           Annotation[#, 
            Style[5, {
              GrayLevel[0]}], "Tooltip"]& ]}, {}, {}}, {{}, 
         {RGBColor[0.6, 0.24, 0.4428931686004542], Opacity[0.5], EdgeForm[
          Opacity[0.5319999999999999]], 
          TagBox[
           TooltipBox[
            TagBox[
             {RGBColor[0, 0, 1], 
              DynamicBox[{
                FEPrivate`If[
                 CurrentValue["MouseOver"], 
                 EdgeForm[{
                   GrayLevel[0.5], 
                   AbsoluteThickness[1.5], 
                   Opacity[0.66]}], {}, {}], 
                RectangleBox[{0., 0.}, {50., 4.}, "RoundingRadius" -> 0]},
               
               ImageSizeCache->{{48.485549927344074`, 
                58.09092573869551}, {-46.99661239607865, \
-40.85697824509066}}]},
             StatusArea[#, 4]& ,
             TagBoxNote->"4"],
            StyleBox["4", {
              GrayLevel[0]}, StripOnInput -> False]],
           Annotation[#, 
            Style[4, {
              GrayLevel[0]}], "Tooltip"]& ], 
          TagBox[
           TooltipBox[
            TagBox[
             {RGBColor[0, 0, 1], 
              DynamicBox[{
                FEPrivate`If[
                 CurrentValue["MouseOver"], 
                 EdgeForm[{
                   GrayLevel[0.5], 
                   AbsoluteThickness[1.5], 
                   Opacity[0.66]}], {}, {}], 
                RectangleBox[{50., 0.}, {100., 22.}, "RoundingRadius" -> 0]},
               
               ImageSizeCache->{{57.730925738695504`, 
                67.3363015500469}, {-73.0049660755246, -40.85697824509065}}]},
             
             StatusArea[#, 22]& ,
             TagBoxNote->"22"],
            StyleBox["22", {
              GrayLevel[0]}, StripOnInput -> False]],
           Annotation[#, 
            Style[22, {
              GrayLevel[0]}], "Tooltip"]& ], 
          TagBox[
           TooltipBox[
            TagBox[
             {RGBColor[0, 0, 1], 
              DynamicBox[{
                FEPrivate`If[
                 CurrentValue["MouseOver"], 
                 EdgeForm[{
                   GrayLevel[0.5], 
                   AbsoluteThickness[1.5], 
                   Opacity[0.66]}], {}, {}], 
                RectangleBox[{100., 0.}, {150., 87.}, "RoundingRadius" -> 0]},
               
               
               ImageSizeCache->{{66.97630155004688, 
                76.58167736139832}, {-166.92402102907948`, \
-40.85697824509066}}]},
             StatusArea[#, 87]& ,
             TagBoxNote->"87"],
            StyleBox["87", {
              GrayLevel[0]}, StripOnInput -> False]],
           Annotation[#, 
            Style[87, {
              GrayLevel[0]}], "Tooltip"]& ], 
          TagBox[
           TooltipBox[
            TagBox[
             {RGBColor[0, 0, 1], 
              DynamicBox[{
                FEPrivate`If[
                 CurrentValue["MouseOver"], 
                 EdgeForm[{
                   GrayLevel[0.5], 
                   AbsoluteThickness[1.5], 
                   Opacity[0.66]}], {}, {}], 
                RectangleBox[{150., 0.}, {200., 58.}, "RoundingRadius" -> 0]},
               
               
               ImageSizeCache->{{76.22167736139832, 
                85.8270531727497}, {-125.02167343441654`, \
-40.856978245090644`}}]},
             StatusArea[#, 58]& ,
             TagBoxNote->"58"],
            StyleBox["58", {
              GrayLevel[0]}, StripOnInput -> False]],
           Annotation[#, 
            Style[58, {
              GrayLevel[0]}], "Tooltip"]& ], 
          TagBox[
           TooltipBox[
            TagBox[
             {RGBColor[0, 0, 1], 
              DynamicBox[{
                FEPrivate`If[
                 CurrentValue["MouseOver"], 
                 EdgeForm[{
                   GrayLevel[0.5], 
                   AbsoluteThickness[1.5], 
                   Opacity[0.66]}], {}, {}], 
                RectangleBox[{200., 0.}, {250., 37.}, "RoundingRadius" -> 0]},
               
               
               ImageSizeCache->{{85.4670531727497, 
                95.07242898410114}, {-94.67859414172958, \
-40.85697824509065}}]},
             StatusArea[#, 37]& ,
             TagBoxNote->"37"],
            StyleBox["37", {
              GrayLevel[0]}, StripOnInput -> False]],
           Annotation[#, 
            Style[37, {
              GrayLevel[0]}], "Tooltip"]& ], 
          TagBox[
           TooltipBox[
            TagBox[
             {RGBColor[0, 0, 1], 
              DynamicBox[{
                FEPrivate`If[
                 CurrentValue["MouseOver"], 
                 EdgeForm[{
                   GrayLevel[0.5], 
                   AbsoluteThickness[1.5], 
                   Opacity[0.66]}], {}, {}], 
                RectangleBox[{250., 0.}, {300., 30.}, "RoundingRadius" -> 0]},
               
               
               ImageSizeCache->{{94.71242898410114, 
                104.31780479545257`}, {-84.56423437750061, \
-40.85697824509065}}]},
             StatusArea[#, 30]& ,
             TagBoxNote->"30"],
            StyleBox["30", {
              GrayLevel[0]}, StripOnInput -> False]],
           Annotation[#, 
            Style[30, {
              GrayLevel[0]}], "Tooltip"]& ], 
          TagBox[
           TooltipBox[
            TagBox[
             {RGBColor[0, 0, 1], 
              DynamicBox[{
                FEPrivate`If[
                 CurrentValue["MouseOver"], 
                 EdgeForm[{
                   GrayLevel[0.5], 
                   AbsoluteThickness[1.5], 
                   Opacity[0.66]}], {}, {}], 
                RectangleBox[{300., 0.}, {350., 39.}, "RoundingRadius" -> 0]},
               
               
               ImageSizeCache->{{103.95780479545257`, 
                113.56318060680395`}, {-97.56841121722357, \
-40.85697824509065}}]},
             StatusArea[#, 39]& ,
             TagBoxNote->"39"],
            StyleBox["39", {
              GrayLevel[0]}, StripOnInput -> False]],
           Annotation[#, 
            Style[39, {
              GrayLevel[0]}], "Tooltip"]& ], 
          TagBox[
           TooltipBox[
            TagBox[
             {RGBColor[0, 0, 1], 
              DynamicBox[{
                FEPrivate`If[
                 CurrentValue["MouseOver"], 
                 EdgeForm[{
                   GrayLevel[0.5], 
                   AbsoluteThickness[1.5], 
                   Opacity[0.66]}], {}, {}], 
                RectangleBox[{350., 0.}, {400., 40.}, "RoundingRadius" -> 0]},
               
               
               ImageSizeCache->{{113.20318060680395`, 
                122.80855641815539`}, {-99.01331975497058, \
-40.85697824509065}}]},
             StatusArea[#, 40]& ,
             TagBoxNote->"40"],
            StyleBox["40", {
              GrayLevel[0]}, StripOnInput -> False]],
           Annotation[#, 
            Style[40, {
              GrayLevel[0]}], "Tooltip"]& ], 
          TagBox[
           TooltipBox[
            TagBox[
             {RGBColor[0, 0, 1], 
              DynamicBox[{
                FEPrivate`If[
                 CurrentValue["MouseOver"], 
                 EdgeForm[{
                   GrayLevel[0.5], 
                   AbsoluteThickness[1.5], 
                   Opacity[0.66]}], {}, {}], 
                RectangleBox[{400., 0.}, {450., 30.}, "RoundingRadius" -> 0]},
               
               
               ImageSizeCache->{{122.44855641815539`, 
                132.05393222950676`}, {-84.56423437750061, \
-40.85697824509065}}]},
             StatusArea[#, 30]& ,
             TagBoxNote->"30"],
            StyleBox["30", {
              GrayLevel[0]}, StripOnInput -> False]],
           Annotation[#, 
            Style[30, {
              GrayLevel[0]}], "Tooltip"]& ], 
          TagBox[
           TooltipBox[
            TagBox[
             {RGBColor[0, 0, 1], 
              DynamicBox[{
                FEPrivate`If[
                 CurrentValue["MouseOver"], 
                 EdgeForm[{
                   GrayLevel[0.5], 
                   AbsoluteThickness[1.5], 
                   Opacity[0.66]}], {}, {}], 
                RectangleBox[{450., 0.}, {500., 26.}, "RoundingRadius" -> 0]},
               
               
               ImageSizeCache->{{131.69393222950677`, 
                141.2993080408582}, {-78.7846002265126, -40.85697824509065}}]},
             StatusArea[#, 26]& ,
             TagBoxNote->"26"],
            StyleBox["26", {
              GrayLevel[0]}, StripOnInput -> False]],
           Annotation[#, 
            Style[26, {
              GrayLevel[0]}], "Tooltip"]& ], 
          TagBox[
           TooltipBox[
            TagBox[
             {RGBColor[0, 0, 1], 
              DynamicBox[{
                FEPrivate`If[
                 CurrentValue["MouseOver"], 
                 EdgeForm[{
                   GrayLevel[0.5], 
                   AbsoluteThickness[1.5], 
                   Opacity[0.66]}], {}, {}], 
                RectangleBox[{500., 0.}, {550., 22.}, "RoundingRadius" -> 0]},
               
               
               ImageSizeCache->{{140.9393080408582, 
                150.54468385220963`}, {-73.0049660755246, \
-40.85697824509065}}]},
             StatusArea[#, 22]& ,
             TagBoxNote->"22"],
            StyleBox["22", {
              GrayLevel[0]}, StripOnInput -> False]],
           Annotation[#, 
            Style[22, {
              GrayLevel[0]}], "Tooltip"]& ], 
          TagBox[
           TooltipBox[
            TagBox[
             {RGBColor[0, 0, 1], 
              DynamicBox[{
                FEPrivate`If[
                 CurrentValue["MouseOver"], 
                 EdgeForm[{
                   GrayLevel[0.5], 
                   AbsoluteThickness[1.5], 
                   Opacity[0.66]}], {}, {}], 
                RectangleBox[{550., 0.}, {600., 21.}, "RoundingRadius" -> 0]},
               
               
               ImageSizeCache->{{150.18468385220964`, 
                159.790059663561}, {-71.56005753777762, -40.85697824509065}}]},
             StatusArea[#, 21]& ,
             TagBoxNote->"21"],
            StyleBox["21", {
              GrayLevel[0]}, StripOnInput -> False]],
           Annotation[#, 
            Style[21, {
              GrayLevel[0]}], "Tooltip"]& ], 
          TagBox[
           TooltipBox[
            TagBox[
             {RGBColor[0, 0, 1], 
              DynamicBox[{
                FEPrivate`If[
                 CurrentValue["MouseOver"], 
                 EdgeForm[{
                   GrayLevel[0.5], 
                   AbsoluteThickness[1.5], 
                   Opacity[0.66]}], {}, {}], 
                RectangleBox[{600., 0.}, {650., 11.}, "RoundingRadius" -> 0]},
               
               
               ImageSizeCache->{{159.43005966356102`, 
                169.03543547491245`}, {-57.11097216030764, \
-40.85697824509065}}]},
             StatusArea[#, 11]& ,
             TagBoxNote->"11"],
            StyleBox["11", {
              GrayLevel[0]}, StripOnInput -> False]],
           Annotation[#, 
            Style[11, {
              GrayLevel[0]}], "Tooltip"]& ], 
          TagBox[
           TooltipBox[
            TagBox[
             {RGBColor[0, 0, 1], 
              DynamicBox[{
                FEPrivate`If[
                 CurrentValue["MouseOver"], 
                 EdgeForm[{
                   GrayLevel[0.5], 
                   AbsoluteThickness[1.5], 
                   Opacity[0.66]}], {}, {}], 
                RectangleBox[{650., 0.}, {700., 12.}, "RoundingRadius" -> 0]},
               
               
               ImageSizeCache->{{168.67543547491246`, 
                178.28081128626383`}, {-58.55588069805464, \
-40.85697824509065}}]},
             StatusArea[#, 12]& ,
             TagBoxNote->"12"],
            StyleBox["12", {
              GrayLevel[0]}, StripOnInput -> False]],
           Annotation[#, 
            Style[12, {
              GrayLevel[0]}], "Tooltip"]& ], 
          TagBox[
           TooltipBox[
            TagBox[
             {RGBColor[0, 0, 1], 
              DynamicBox[{
                FEPrivate`If[
                 CurrentValue["MouseOver"], 
                 EdgeForm[{
                   GrayLevel[0.5], 
                   AbsoluteThickness[1.5], 
                   Opacity[0.66]}], {}, {}], 
                RectangleBox[{700., 0.}, {750., 7.}, "RoundingRadius" -> 0]},
               
               ImageSizeCache->{{177.92081128626384`, 
                187.52618709761526`}, {-51.33133800931965, \
-40.85697824509065}}]},
             StatusArea[#, 7]& ,
             TagBoxNote->"7"],
            StyleBox["7", {
              GrayLevel[0]}, StripOnInput -> False]],
           Annotation[#, 
            Style[7, {
              GrayLevel[0]}], "Tooltip"]& ], 
          TagBox[
           TooltipBox[
            TagBox[
             {RGBColor[0, 0, 1], 
              DynamicBox[{
                FEPrivate`If[
                 CurrentValue["MouseOver"], 
                 EdgeForm[{
                   GrayLevel[0.5], 
                   AbsoluteThickness[1.5], 
                   Opacity[0.66]}], {}, {}], 
                RectangleBox[{750., 0.}, {800., 7.}, "RoundingRadius" -> 0]},
               
               ImageSizeCache->{{187.16618709761528`, 
                196.7715629089667}, {-51.33133800931965, \
-40.85697824509065}}]},
             StatusArea[#, 7]& ,
             TagBoxNote->"7"],
            StyleBox["7", {
              GrayLevel[0]}, StripOnInput -> False]],
           Annotation[#, 
            Style[7, {
              GrayLevel[0]}], "Tooltip"]& ], 
          TagBox[
           TooltipBox[
            TagBox[
             {RGBColor[0, 0, 1], 
              DynamicBox[{
                FEPrivate`If[
                 CurrentValue["MouseOver"], 
                 EdgeForm[{
                   GrayLevel[0.5], 
                   AbsoluteThickness[1.5], 
                   Opacity[0.66]}], {}, {}], 
                RectangleBox[{800., 0.}, {850., 7.}, "RoundingRadius" -> 0]},
               
               ImageSizeCache->{{196.41156290896672`, 
                206.01693872031808`}, {-51.33133800931965, \
-40.85697824509065}}]},
             StatusArea[#, 7]& ,
             TagBoxNote->"7"],
            StyleBox["7", {
              GrayLevel[0]}, StripOnInput -> False]],
           Annotation[#, 
            Style[7, {
              GrayLevel[0]}], "Tooltip"]& ], 
          TagBox[
           TooltipBox[
            TagBox[
             {RGBColor[0, 0, 1], 
              DynamicBox[{
                FEPrivate`If[
                 CurrentValue["MouseOver"], 
                 EdgeForm[{
                   GrayLevel[0.5], 
                   AbsoluteThickness[1.5], 
                   Opacity[0.66]}], {}, {}], 
                RectangleBox[{850., 0.}, {900., 3.}, "RoundingRadius" -> 0]},
               
               ImageSizeCache->{{205.6569387203181, 
                215.26231453166952`}, {-45.55170385833166, \
-40.85697824509065}}]},
             StatusArea[#, 3]& ,
             TagBoxNote->"3"],
            StyleBox["3", {
              GrayLevel[0]}, StripOnInput -> False]],
           Annotation[#, 
            Style[3, {
              GrayLevel[0]}], "Tooltip"]& ], 
          TagBox[
           TooltipBox[
            TagBox[
             {RGBColor[0, 0, 1], 
              DynamicBox[{
                FEPrivate`If[
                 CurrentValue["MouseOver"], 
                 EdgeForm[{
                   GrayLevel[0.5], 
                   AbsoluteThickness[1.5], 
                   Opacity[0.66]}], {}, {}], 
                RectangleBox[{900., 0.}, {950., 5.}, "RoundingRadius" -> 0]},
               
               ImageSizeCache->{{214.90231453166953`, 
                224.5076903430209}, {-48.44152093382566, \
-40.85697824509065}}]},
             StatusArea[#, 5]& ,
             TagBoxNote->"5"],
            StyleBox["5", {
              GrayLevel[0]}, StripOnInput -> False]],
           Annotation[#, 
            Style[5, {
              GrayLevel[0]}], "Tooltip"]& ], 
          TagBox[
           TooltipBox[
            TagBox[
             {RGBColor[0, 0, 1], 
              DynamicBox[{
                FEPrivate`If[
                 CurrentValue["MouseOver"], 
                 EdgeForm[{
                   GrayLevel[0.5], 
                   AbsoluteThickness[1.5], 
                   Opacity[0.66]}], {}, {}], 
                RectangleBox[{950., 0.}, {1000., 7.}, "RoundingRadius" -> 0]},
               
               
               ImageSizeCache->{{224.1476903430209, 
                233.75306615437233`}, {-51.33133800931965, \
-40.85697824509065}}]},
             StatusArea[#, 7]& ,
             TagBoxNote->"7"],
            StyleBox["7", {
              GrayLevel[0]}, StripOnInput -> False]],
           Annotation[#, 
            Style[7, {
              GrayLevel[0]}], "Tooltip"]& ], 
          TagBox[
           TooltipBox[
            TagBox[
             {RGBColor[0, 0, 1], 
              DynamicBox[{
                FEPrivate`If[
                 CurrentValue["MouseOver"], 
                 EdgeForm[{
                   GrayLevel[0.5], 
                   AbsoluteThickness[1.5], 
                   Opacity[0.66]}], {}, {}], 
                RectangleBox[{1000., 0.}, {1050., 3.}, "RoundingRadius" -> 0]},
               
               ImageSizeCache->{{233.39306615437235`, 
                242.99844196572377`}, {-45.55170385833166, \
-40.85697824509065}}]},
             StatusArea[#, 3]& ,
             TagBoxNote->"3"],
            StyleBox["3", {
              GrayLevel[0]}, StripOnInput -> False]],
           Annotation[#, 
            Style[3, {
              GrayLevel[0]}], "Tooltip"]& ], 
          TagBox[
           TooltipBox[
            TagBox[
             {RGBColor[0, 0, 1], 
              DynamicBox[{
                FEPrivate`If[
                 CurrentValue["MouseOver"], 
                 EdgeForm[{
                   GrayLevel[0.5], 
                   AbsoluteThickness[1.5], 
                   Opacity[0.66]}], {}, {}], 
                RectangleBox[{1050., 0.}, {1100., 3.}, "RoundingRadius" -> 0]},
               
               ImageSizeCache->{{242.63844196572379`, 
                252.24381777707515`}, {-45.55170385833166, \
-40.85697824509065}}]},
             StatusArea[#, 3]& ,
             TagBoxNote->"3"],
            StyleBox["3", {
              GrayLevel[0]}, StripOnInput -> False]],
           Annotation[#, 
            Style[3, {
              GrayLevel[0]}], "Tooltip"]& ], 
          TagBox[
           TooltipBox[
            TagBox[
             {RGBColor[0, 0, 1], 
              DynamicBox[{
                FEPrivate`If[
                 CurrentValue["MouseOver"], 
                 EdgeForm[{
                   GrayLevel[0.5], 
                   AbsoluteThickness[1.5], 
                   Opacity[0.66]}], {}, {}], 
                RectangleBox[{1100., 0.}, {1150., 3.}, "RoundingRadius" -> 0]},
               
               ImageSizeCache->{{251.88381777707517`, 
                261.48919358842653`}, {-45.55170385833166, \
-40.85697824509065}}]},
             StatusArea[#, 3]& ,
             TagBoxNote->"3"],
            StyleBox["3", {
              GrayLevel[0]}, StripOnInput -> False]],
           Annotation[#, 
            Style[3, {
              GrayLevel[0]}], "Tooltip"]& ], 
          TagBox[
           TooltipBox[
            TagBox[
             {RGBColor[0, 0, 1], 
              DynamicBox[{
                FEPrivate`If[
                 CurrentValue["MouseOver"], 
                 EdgeForm[{
                   GrayLevel[0.5], 
                   AbsoluteThickness[1.5], 
                   Opacity[0.66]}], {}, {}], 
                RectangleBox[{1150., 0.}, {1200., 2.}, "RoundingRadius" -> 0]},
               
               ImageSizeCache->{{261.1291935884265, 
                270.73456939977797`}, {-44.10679532058466, \
-40.85697824509065}}]},
             StatusArea[#, 2]& ,
             TagBoxNote->"2"],
            StyleBox["2", {
              GrayLevel[0]}, StripOnInput -> False]],
           Annotation[#, 
            Style[2, {
              GrayLevel[0]}], "Tooltip"]& ]}, {}, {}}},
       AspectRatio->NCache[GoldenRatio^(-1), 0.6180339887498948],
       Axes->{None, None},
       AxesOrigin->{0., 0.},
       Frame->True,
       FrameLabel->{
         FormBox[
         "\"\\!\\(\\*SubscriptBox[\\(Log\\), \\(10\\)]\\) (AP)\"", 
          TraditionalForm], 
         FormBox["\"# of sequences\"", TraditionalForm]},
       FrameStyle->Directive[16, FontFamily -> "Helvetica"],
       FrameTicks->{{Automatic, Automatic}, {Automatic, Automatic}},
       GridLines->{None, None},
       ImageSize->400,
       PlotRange->{{0., 1200.}, {All, All}},
       PlotRangePadding->{{
          Scaled[0.02], 
          Scaled[0.02]}, {
          Scaled[0.02], 
          Scaled[0.1]}},
       Ticks->{Automatic, Automatic}], {603, -124.60679774997895`}, 
      ImageScaled[{0.5, 0.5}], {400, 247.2135954999579}]}, {InsetBox[
      GraphicsBox[
       {RGBColor[0.798413061722744, 0.824719615472648, 0.968322270542458], 
        EdgeForm[Opacity[0.22399999999999998`]], {{}, 
         {RGBColor[0.24720000000000014`, 0.24, 0.6], Opacity[0.5], EdgeForm[
          Opacity[0.22399999999999998`]], 
          {GrayLevel[0.85], RectangleBox[{-2.5, 0.}, {-2.4, 1.},
            RoundingRadius->0]}, 
          {GrayLevel[0.85], RectangleBox[{-2.4, 0.}, {-2.3, 2.},
            RoundingRadius->0]}, 
          {GrayLevel[0.85], RectangleBox[{-2.3, 0.}, {-2.2, 2.},
            RoundingRadius->0]}, 
          {GrayLevel[0.85], RectangleBox[{-2.2, 0.}, {-2.1, 7.},
            RoundingRadius->0]}, 
          {GrayLevel[0.85], RectangleBox[{-2.1, 0.}, {-2., 1.},
            RoundingRadius->0]}, 
          {GrayLevel[0.85], RectangleBox[{-2., 0.}, {-1.9, 2.},
            RoundingRadius->0]}, 
          {GrayLevel[0.85], 
           RectangleBox[{-1.9, 0.}, {-1.7999999999999998`, 3.},
            RoundingRadius->0]}, 
          {GrayLevel[0.85], 
           RectangleBox[{-1.7, 0.}, {-1.5999999999999999`, 5.},
            RoundingRadius->0]}, 
          {GrayLevel[0.85], 
           RectangleBox[{-1.5999999999999999`, 0.}, {-1.5, 3.},
            RoundingRadius->0]}, 
          {GrayLevel[0.85], RectangleBox[{-1.5, 0.}, {-1.4, 6.},
            RoundingRadius->0]}, 
          {GrayLevel[0.85], 
           RectangleBox[{-1.4, 0.}, {-1.2999999999999998`, 8.},
            RoundingRadius->0]}, 
          {GrayLevel[0.85], 
           RectangleBox[{-1.2999999999999998`, 0.}, {-1.2, 21.},
            RoundingRadius->0]}, 
          {GrayLevel[0.85], 
           RectangleBox[{-1.2, 0.}, {-1.0999999999999999`, 27.},
            RoundingRadius->0]}, 
          {GrayLevel[0.85], 
           RectangleBox[{-1.0999999999999999`, 0.}, {-1., 17.},
            RoundingRadius->0]}, 
          {GrayLevel[0.85], 
           RectangleBox[{-1., 0.}, {-0.8999999999999999, 29.},
            RoundingRadius->0]}, 
          {GrayLevel[0.85], 
           RectangleBox[{-0.8999999999999999, 0.}, {-0.7999999999999998, 34.},
            
            RoundingRadius->0]}, 
          {GrayLevel[0.85], 
           RectangleBox[{-0.7999999999999998, 0.}, {-0.6999999999999997, 28.},
            
            RoundingRadius->0]}, 
          {GrayLevel[0.85], 
           RectangleBox[{-0.6999999999999997, 0.}, {-0.5999999999999996, 59.},
            
            RoundingRadius->0]}, 
          {GrayLevel[0.85], 
           RectangleBox[{-0.5999999999999996, 0.}, {-0.5, 75.},
            RoundingRadius->0]}, 
          {GrayLevel[0.85], 
           RectangleBox[{-0.5, 0.}, {-0.3999999999999999, 94.},
            RoundingRadius->0]}, 
          {GrayLevel[0.85], 
           RectangleBox[{-0.3999999999999999, 0.}, {-0.2999999999999998, 118.},
            
            RoundingRadius->0]}, 
          {GrayLevel[0.85], 
           RectangleBox[{-0.2999999999999998, 0.}, {-0.19999999999999973`, 149.},
            
            RoundingRadius->0]}, 
          {GrayLevel[0.85], 
           RectangleBox[{-0.19999999999999973`, 0.}, {-0.09999999999999964, 164.},
            
            RoundingRadius->0]}, 
          {GrayLevel[0.85], 
           RectangleBox[{-0.09999999999999964, 0.}, {0., 172.},
            RoundingRadius->0]}, 
          {GrayLevel[0.85], 
           RectangleBox[{0., 0.}, {0.10000000000000009`, 188.},
            RoundingRadius->0]}, 
          {GrayLevel[0.85], 
           RectangleBox[{0.10000000000000009`, 0.}, {0.20000000000000018`, 215.},
            
            RoundingRadius->0]}, 
          {GrayLevel[0.85], 
           RectangleBox[{0.20000000000000018`, 0.}, {0.30000000000000027`, 239.},
            
            RoundingRadius->0]}, 
          {GrayLevel[0.85], 
           RectangleBox[{0.30000000000000027`, 0.}, {0.40000000000000036`, 238.},
            
            RoundingRadius->0]}, 
          {GrayLevel[0.85], 
           RectangleBox[{0.40000000000000036`, 0.}, {0.5, 218.},
            RoundingRadius->0]}, 
          {GrayLevel[0.85], 
           RectangleBox[{0.5, 0.}, {0.6000000000000001, 192.},
            RoundingRadius->0]}, 
          {GrayLevel[0.85], 
           RectangleBox[{0.6000000000000001, 0.}, {0.7000000000000002, 175.},
            RoundingRadius->0]}, 
          {GrayLevel[0.85], 
           RectangleBox[{0.7000000000000002, 0.}, {0.8000000000000003, 168.},
            RoundingRadius->0]}, 
          {GrayLevel[0.85], 
           RectangleBox[{0.8000000000000003, 0.}, {0.9000000000000004, 192.},
            RoundingRadius->0]}, 
          {GrayLevel[0.85], 
           RectangleBox[{0.9000000000000004, 0.}, {1., 179.},
            RoundingRadius->0]}, 
          {GrayLevel[0.85], 
           RectangleBox[{1., 0.}, {1.1000000000000005`, 170.},
            RoundingRadius->0]}, 
          {GrayLevel[0.85], 
           RectangleBox[{1.1000000000000005`, 0.}, {1.2000000000000002`, 199.},
            
            RoundingRadius->0]}, 
          {GrayLevel[0.85], 
           RectangleBox[{1.2000000000000002`, 0.}, {1.2999999999999998`, 215.},
            
            RoundingRadius->0]}, 
          {GrayLevel[0.85], 
           RectangleBox[{1.2999999999999998`, 0.}, {1.4000000000000004`, 237.},
            
            RoundingRadius->0]}, 
          {GrayLevel[0.85], 
           RectangleBox[{1.4000000000000004`, 0.}, {1.5, 247.},
            RoundingRadius->0]}, 
          {GrayLevel[0.85], 
           RectangleBox[{1.5, 0.}, {1.6000000000000005`, 239.},
            RoundingRadius->0]}, 
          {GrayLevel[0.85], 
           RectangleBox[{1.6000000000000005`, 0.}, {1.7000000000000002`, 219.},
            
            RoundingRadius->0]}, 
          {GrayLevel[0.85], 
           RectangleBox[{1.7000000000000002`, 0.}, {1.8000000000000007`, 185.},
            
            RoundingRadius->0]}, 
          {GrayLevel[0.85], 
           RectangleBox[{1.8000000000000007`, 0.}, {1.9000000000000004`, 189.},
            
            RoundingRadius->0]}, 
          {GrayLevel[0.85], 
           RectangleBox[{1.9000000000000004`, 0.}, {2., 163.},
            RoundingRadius->0]}, 
          {GrayLevel[0.85], 
           RectangleBox[{2., 0.}, {2.1000000000000005`, 138.},
            RoundingRadius->0]}, 
          {GrayLevel[0.85], 
           RectangleBox[{2.1000000000000005`, 0.}, {2.2, 116.},
            RoundingRadius->0]}, 
          {GrayLevel[0.85], 
           RectangleBox[{2.2, 0.}, {2.3000000000000007`, 117.},
            RoundingRadius->0]}, 
          {GrayLevel[0.85], 
           RectangleBox[{2.3000000000000007`, 0.}, {2.4000000000000004`, 84.},
            
            RoundingRadius->0]}, 
          {GrayLevel[0.85], 
           RectangleBox[{2.4000000000000004`, 0.}, {2.5, 105.},
            RoundingRadius->0]}, 
          {GrayLevel[0.85], 
           RectangleBox[{2.5, 0.}, {2.6000000000000005`, 67.},
            RoundingRadius->0]}, 
          {GrayLevel[0.85], 
           RectangleBox[{2.6000000000000005`, 0.}, {2.7, 56.},
            RoundingRadius->0]}, 
          {GrayLevel[0.85], 
           RectangleBox[{2.7, 0.}, {2.8000000000000007`, 52.},
            RoundingRadius->0]}, 
          {GrayLevel[0.85], 
           RectangleBox[{2.8000000000000007`, 0.}, {2.9000000000000004`, 39.},
            
            RoundingRadius->0]}, 
          {GrayLevel[0.85], 
           RectangleBox[{2.9000000000000004`, 0.}, {3., 42.},
            RoundingRadius->0]}, 
          {GrayLevel[0.85], 
           RectangleBox[{3., 0.}, {3.1000000000000005`, 55.},
            RoundingRadius->0]}, 
          {GrayLevel[0.85], 
           RectangleBox[{3.1000000000000005`, 0.}, {3.2, 38.},
            RoundingRadius->0]}, 
          {GrayLevel[0.85], 
           RectangleBox[{3.2, 0.}, {3.3000000000000007`, 51.},
            RoundingRadius->0]}, 
          {GrayLevel[0.85], 
           RectangleBox[{3.3000000000000007`, 0.}, {3.4000000000000004`, 41.},
            
            RoundingRadius->0]}, 
          {GrayLevel[0.85], 
           RectangleBox[{3.4000000000000004`, 0.}, {3.5, 26.},
            RoundingRadius->0]}, 
          {GrayLevel[0.85], 
           RectangleBox[{3.5, 0.}, {3.6000000000000005`, 10.},
            RoundingRadius->0]}, 
          {GrayLevel[0.85], 
           RectangleBox[{3.6000000000000005`, 0.}, {3.7, 5.},
            RoundingRadius->0]}, 
          {GrayLevel[0.85], 
           RectangleBox[{3.7, 0.}, {3.8000000000000007`, 2.},
            RoundingRadius->0]}, 
          {GrayLevel[0.85], 
           RectangleBox[{3.8000000000000007`, 0.}, {3.9000000000000004`, 6.},
            RoundingRadius->0]}, 
          {GrayLevel[0.85], RectangleBox[{3.9000000000000004`, 0.}, {4., 4.},
            RoundingRadius->0]}, 
          {GrayLevel[0.85], RectangleBox[{4., 0.}, {4.1000000000000005`, 2.},
            RoundingRadius->0]}, 
          {GrayLevel[0.85], 
           RectangleBox[{4.1000000000000005`, 0.}, {4.2, 2.},
            RoundingRadius->0]}, 
          {GrayLevel[0.85], RectangleBox[{4.2, 0.}, {4.300000000000001, 2.},
            RoundingRadius->0]}, 
          {GrayLevel[0.85], RectangleBox[{4.300000000000001, 0.}, {4.4, 3.},
            RoundingRadius->0]}}, {}, {}}, {{}, {
          {RGBColor[0.6, 0.24, 0.4428931686004542], Opacity[0.5], EdgeForm[
           Opacity[0.22399999999999998`]], 
           {RGBColor[1, 0, 0], RectangleBox[{-2.5, 0.}, {-2.4, 1.},
             RoundingRadius->0]}, 
           {RGBColor[1, 0, 0], RectangleBox[{-2.4, 0.}, {-2.3, 1.},
             RoundingRadius->0]}, 
           {RGBColor[1, 0, 0], RectangleBox[{-2.3, 0.}, {-2.2, 1.},
             RoundingRadius->0]}, 
           {RGBColor[1, 0, 0], RectangleBox[{-2.2, 0.}, {-2.1, 3.},
             RoundingRadius->0]}, 
           {RGBColor[1, 0, 0], 
            RectangleBox[{-1.7, 0.}, {-1.5999999999999999`, 3.},
             RoundingRadius->0]}, 
           {RGBColor[1, 0, 0], 
            RectangleBox[{-1.5999999999999999`, 0.}, {-1.5, 2.},
             RoundingRadius->0]}, 
           {RGBColor[1, 0, 0], RectangleBox[{-1.5, 0.}, {-1.4, 3.},
             RoundingRadius->0]}, 
           {RGBColor[1, 0, 0], 
            RectangleBox[{-1.4, 0.}, {-1.2999999999999998`, 2.},
             RoundingRadius->0]}, 
           {RGBColor[1, 0, 0], 
            RectangleBox[{-1.2999999999999998`, 0.}, {-1.2, 3.},
             RoundingRadius->0]}, 
           {RGBColor[1, 0, 0], 
            RectangleBox[{-1.2, 0.}, {-1.0999999999999999`, 13.},
             RoundingRadius->0]}, 
           {RGBColor[1, 0, 0], 
            RectangleBox[{-1.0999999999999999`, 0.}, {-1., 10.},
             RoundingRadius->0]}, 
           {RGBColor[1, 0, 0], 
            RectangleBox[{-1., 0.}, {-0.8999999999999999, 17.},
             RoundingRadius->0]}, 
           {RGBColor[1, 0, 0], 
            RectangleBox[{-0.8999999999999999, 0.}, {-0.7999999999999998, 14.},
             
             RoundingRadius->0]}, 
           {RGBColor[1, 0, 0], 
            RectangleBox[{-0.7999999999999998, 0.}, {-0.6999999999999997, 13.},
             
             RoundingRadius->0]}, 
           {RGBColor[1, 0, 0], 
            RectangleBox[{-0.6999999999999997, 0.}, {-0.5999999999999996, 29.},
             
             RoundingRadius->0]}, 
           {RGBColor[1, 0, 0], 
            RectangleBox[{-0.5999999999999996, 0.}, {-0.5, 42.},
             RoundingRadius->0]}, 
           {RGBColor[1, 0, 0], 
            RectangleBox[{-0.5, 0.}, {-0.3999999999999999, 49.},
             RoundingRadius->0]}, 
           {RGBColor[1, 0, 0], 
            RectangleBox[{-0.3999999999999999, 0.}, {-0.2999999999999998, 46.},
             
             RoundingRadius->0]}, 
           {RGBColor[1, 0, 0], 
            RectangleBox[{-0.2999999999999998, 0.}, {-0.19999999999999973`, 56.},
             
             RoundingRadius->0]}, 
           {RGBColor[1, 0, 0], 
            RectangleBox[{-0.19999999999999973`, 0.}, {-0.09999999999999964, 79.},
             
             RoundingRadius->0]}, 
           {RGBColor[1, 0, 0], 
            RectangleBox[{-0.09999999999999964, 0.}, {0., 85.},
             RoundingRadius->0]}, 
           {RGBColor[1, 0, 0], 
            RectangleBox[{0., 0.}, {0.10000000000000009`, 26.},
             RoundingRadius->0]}}, InsetBox[
           
           StyleBox["\<\"\\!\\(\\*\\nStyleBox[\\\"Low\\\",\\nFontFamily->\\\"\
Helvetica\\\",\\nFontSize->14]\\)\\!\\(\\*\\nStyleBox[\\\" \
\\\",\\nFontFamily->\\\"Helvetica\\\",\\nFontSize->14]\\)\\!\\(\\*\\nStyleBox[\
\\\"AP\\\",\\nFontFamily->\\\"Helvetica\\\",\\nFontSize->14]\\)\"\>",
            StripOnInput->False,
            LineColor->GrayLevel[0],
            FrontFaceColor->GrayLevel[0],
            BackFaceColor->GrayLevel[0],
            GraphicsColor->GrayLevel[0],
            FontColor->GrayLevel[0]], Offset[{0, 4}, {-1.2, 85.}], 
           ImageScaled[{0.5, 0}]]}, {}, {}}, {{}, {
          {RGBColor[0.6, 0.5470136627990908, 0.24], Opacity[0.5], EdgeForm[
           Opacity[0.22399999999999998`]], 
           {RGBColor[0, 0, 1], 
            RectangleBox[{2.1000000000000005`, 0.}, {2.2, 1.},
             RoundingRadius->0]}, 
           {RGBColor[0, 0, 1], 
            RectangleBox[{2.2, 0.}, {2.3000000000000007`, 80.},
             RoundingRadius->0]}, 
           {RGBColor[0, 0, 1], 
            RectangleBox[{2.3000000000000007`, 0.}, {2.4000000000000004`, 53.},
             
             RoundingRadius->0]}, 
           {RGBColor[0, 0, 1], 
            RectangleBox[{2.4000000000000004`, 0.}, {2.5, 72.},
             RoundingRadius->0]}, 
           {RGBColor[0, 0, 1], 
            RectangleBox[{2.5, 0.}, {2.6000000000000005`, 50.},
             RoundingRadius->0]}, 
           {RGBColor[0, 0, 1], 
            RectangleBox[{2.6000000000000005`, 0.}, {2.7, 32.},
             RoundingRadius->0]}, 
           {RGBColor[0, 0, 1], 
            RectangleBox[{2.7, 0.}, {2.8000000000000007`, 34.},
             RoundingRadius->0]}, 
           {RGBColor[0, 0, 1], 
            RectangleBox[{2.8000000000000007`, 0.}, {2.9000000000000004`, 21.},
             
             RoundingRadius->0]}, 
           {RGBColor[0, 0, 1], 
            RectangleBox[{2.9000000000000004`, 0.}, {3., 20.},
             RoundingRadius->0]}, 
           {RGBColor[0, 0, 1], 
            RectangleBox[{3., 0.}, {3.1000000000000005`, 28.},
             RoundingRadius->0]}, 
           {RGBColor[0, 0, 1], 
            RectangleBox[{3.1000000000000005`, 0.}, {3.2, 21.},
             RoundingRadius->0]}, 
           {RGBColor[0, 0, 1], 
            RectangleBox[{3.2, 0.}, {3.3000000000000007`, 21.},
             RoundingRadius->0]}, 
           {RGBColor[0, 0, 1], 
            RectangleBox[{3.3000000000000007`, 0.}, {3.4000000000000004`, 30.},
             
             RoundingRadius->0]}, 
           {RGBColor[0, 0, 1], 
            RectangleBox[{3.4000000000000004`, 0.}, {3.5, 13.},
             RoundingRadius->0]}, 
           {RGBColor[0, 0, 1], 
            RectangleBox[{3.5, 0.}, {3.6000000000000005`, 6.},
             RoundingRadius->0]}, 
           {RGBColor[0, 0, 1], 
            RectangleBox[{3.6000000000000005`, 0.}, {3.7, 3.},
             RoundingRadius->0]}, 
           {RGBColor[0, 0, 1], 
            RectangleBox[{3.7, 0.}, {3.8000000000000007`, 1.},
             RoundingRadius->0]}, 
           {RGBColor[0, 0, 1], 
            RectangleBox[{3.8000000000000007`, 0.}, {3.9000000000000004`, 5.},
             
             RoundingRadius->0]}, 
           {RGBColor[0, 0, 1], 
            RectangleBox[{3.9000000000000004`, 0.}, {4., 2.},
             RoundingRadius->0]}, 
           {RGBColor[0, 0, 1], 
            RectangleBox[{4., 0.}, {4.1000000000000005`, 2.},
             RoundingRadius->0]}, 
           {RGBColor[0, 0, 1], 
            RectangleBox[{4.1000000000000005`, 0.}, {4.2, 1.},
             RoundingRadius->0]}, 
           {RGBColor[0, 0, 1], 
            RectangleBox[{4.2, 0.}, {4.300000000000001, 1.},
             RoundingRadius->0]}, 
           {RGBColor[0, 0, 1], 
            RectangleBox[{4.300000000000001, 0.}, {4.4, 3.},
             RoundingRadius->0]}}, InsetBox[
           
           StyleBox["\<\"\\!\\(\\*\\nStyleBox[\\\"High\\\",\\nFontFamily->\\\"\
Helvetica\\\",\\nFontSize->14]\\)\\!\\(\\*\\nStyleBox[\\\" \
\\\",\\nFontFamily->\\\"Helvetica\\\",\\nFontSize->14]\\)\\!\\(\\*\\nStyleBox[\
\\\"AP\\\",\\nFontFamily->\\\"Helvetica\\\",\\nFontSize->14]\\)\"\>",
            StripOnInput->False,
            LineColor->GrayLevel[0],
            FrontFaceColor->GrayLevel[0],
            BackFaceColor->GrayLevel[0],
            GraphicsColor->GrayLevel[0],
            FontColor->GrayLevel[0]], 
           Offset[{0, 4}, {3.2500000000000004`, 80.}], 
           ImageScaled[{0.5, 0}]]}, {}, {}}},
       AspectRatio->NCache[GoldenRatio^(-1), 0.6180339887498948],
       Axes->{None, None},
       AxesOrigin->{-2.5, 0.},
       Frame->True,
       FrameLabel->{
         FormBox[
         "\"\\!\\(\\*SubscriptBox[\\(Log\\), \\(10\\)]\\) (AP)\"", 
          TraditionalForm], 
         FormBox["\"# of sequences\"", TraditionalForm]},
       FrameStyle->Directive[16, FontFamily -> "Helvetica"],
       FrameTicks->{{Automatic, Automatic}, {Automatic, Automatic}},
       GridLines->{None, None},
       ImageSize->400,
       PlotRange->{{-3., 5.}, {All, All}},
       PlotRangePadding->{{
          Scaled[0.02], 
          Scaled[0.02]}, {
          Scaled[0.02], 
          Scaled[0.1]}},
       Ticks->{Automatic, Automatic}], {201, -373.82039324993684`}, 
      ImageScaled[{0.5, 0.5}], {400, 247.2135954999579}], InsetBox[
      GraphicsBox[
       {RGBColor[0.798413061722744, 0.824719615472648, 0.968322270542458], 
        EdgeForm[Opacity[0.609]], {{}, 
         {RGBColor[0.24720000000000014`, 0.24, 0.6], Opacity[0.5], EdgeForm[
          Opacity[0.609]], 
          TagBox[
           TooltipBox[
            TagBox[
             {RGBColor[1, 0, 0], 
              DynamicBox[{
                FEPrivate`If[
                 CurrentValue["MouseOver"], 
                 EdgeForm[{
                   GrayLevel[0.5], 
                   AbsoluteThickness[1.5], 
                   Opacity[0.66]}], {}, {}], 
                RectangleBox[{50., 0.}, {100., 2.}, "RoundingRadius" -> 0]},
               
               ImageSizeCache->{{59.851509009620855`, 
                69.25962126088623}, {-44.48101774770015, \
-40.79602045265315}}]},
             StatusArea[#, 2]& ,
             TagBoxNote->"2"],
            StyleBox["2", {
              GrayLevel[0]}, StripOnInput -> False]],
           Annotation[#, 
            Style[2, {
              GrayLevel[0]}], "Tooltip"]& ], 
          TagBox[
           TooltipBox[
            TagBox[
             {RGBColor[1, 0, 0], 
              DynamicBox[{
                FEPrivate`If[
                 CurrentValue["MouseOver"], 
                 EdgeForm[{
                   GrayLevel[0.5], 
                   AbsoluteThickness[1.5], 
                   Opacity[0.66]}], {}, {}], 
                RectangleBox[{100., 0.}, {150., 14.}, "RoundingRadius" -> 0]},
               
               
               ImageSizeCache->{{68.89962126088622, 
                78.30773351215153}, {-64.43100151798208, \
-40.79602045265315}}]},
             StatusArea[#, 14]& ,
             TagBoxNote->"14"],
            StyleBox["14", {
              GrayLevel[0]}, StripOnInput -> False]],
           Annotation[#, 
            Style[14, {
              GrayLevel[0]}], "Tooltip"]& ], 
          TagBox[
           TooltipBox[
            TagBox[
             {RGBColor[1, 0, 0], 
              DynamicBox[{
                FEPrivate`If[
                 CurrentValue["MouseOver"], 
                 EdgeForm[{
                   GrayLevel[0.5], 
                   AbsoluteThickness[1.5], 
                   Opacity[0.66]}], {}, {}], 
                RectangleBox[{150., 0.}, {200., 23.}, "RoundingRadius" -> 0]},
               
               
               ImageSizeCache->{{77.94773351215153, 
                87.35584576341684}, {-79.39348934569355, \
-40.79602045265315}}]},
             StatusArea[#, 23]& ,
             TagBoxNote->"23"],
            StyleBox["23", {
              GrayLevel[0]}, StripOnInput -> False]],
           Annotation[#, 
            Style[23, {
              GrayLevel[0]}], "Tooltip"]& ], 
          TagBox[
           TooltipBox[
            TagBox[
             {RGBColor[1, 0, 0], 
              DynamicBox[{
                FEPrivate`If[
                 CurrentValue["MouseOver"], 
                 EdgeForm[{
                   GrayLevel[0.5], 
                   AbsoluteThickness[1.5], 
                   Opacity[0.66]}], {}, {}], 
                RectangleBox[{200., 0.}, {250., 65.}, "RoundingRadius" -> 0]},
               
               
               ImageSizeCache->{{86.99584576341684, 
                96.4039580146822}, {-149.21843254168033`, \
-40.79602045265315}}]},
             StatusArea[#, 65]& ,
             TagBoxNote->"65"],
            StyleBox["65", {
              GrayLevel[0]}, StripOnInput -> False]],
           Annotation[#, 
            Style[65, {
              GrayLevel[0]}], "Tooltip"]& ], 
          TagBox[
           TooltipBox[
            TagBox[
             {RGBColor[1, 0, 0], 
              DynamicBox[{
                FEPrivate`If[
                 CurrentValue["MouseOver"], 
                 EdgeForm[{
                   GrayLevel[0.5], 
                   AbsoluteThickness[1.5], 
                   Opacity[0.66]}], {}, {}], 
                RectangleBox[{250., 0.}, {300., 62.}, "RoundingRadius" -> 0]},
               
               
               ImageSizeCache->{{96.0439580146822, 
                105.45207026594751`}, {-144.23093659910984`, \
-40.79602045265315}}]},
             StatusArea[#, 62]& ,
             TagBoxNote->"62"],
            StyleBox["62", {
              GrayLevel[0]}, StripOnInput -> False]],
           Annotation[#, 
            Style[62, {
              GrayLevel[0]}], "Tooltip"]& ], 
          TagBox[
           TooltipBox[
            TagBox[
             {RGBColor[1, 0, 0], 
              DynamicBox[{
                FEPrivate`If[
                 CurrentValue["MouseOver"], 
                 EdgeForm[{
                   GrayLevel[0.5], 
                   AbsoluteThickness[1.5], 
                   Opacity[0.66]}], {}, {}], 
                RectangleBox[{300., 0.}, {350., 74.}, "RoundingRadius" -> 0]},
               
               
               ImageSizeCache->{{105.09207026594751`, 
                114.50018251721282`}, {-164.18092036939177`, \
-40.79602045265315}}]},
             StatusArea[#, 74]& ,
             TagBoxNote->"74"],
            StyleBox["74", {
              GrayLevel[0]}, StripOnInput -> False]],
           Annotation[#, 
            Style[74, {
              GrayLevel[0]}], "Tooltip"]& ], 
          TagBox[
           TooltipBox[
            TagBox[
             {RGBColor[1, 0, 0], 
              DynamicBox[{
                FEPrivate`If[
                 CurrentValue["MouseOver"], 
                 EdgeForm[{
                   GrayLevel[0.5], 
                   AbsoluteThickness[1.5], 
                   Opacity[0.66]}], {}, {}], 
                RectangleBox[{350., 0.}, {400., 57.}, "RoundingRadius" -> 0]},
               
               
               ImageSizeCache->{{114.14018251721282`, 
                123.54829476847819`}, {-135.91844336149236`, \
-40.79602045265315}}]},
             StatusArea[#, 57]& ,
             TagBoxNote->"57"],
            StyleBox["57", {
              GrayLevel[0]}, StripOnInput -> False]],
           Annotation[#, 
            Style[57, {
              GrayLevel[0]}], "Tooltip"]& ], 
          TagBox[
           TooltipBox[
            TagBox[
             {RGBColor[1, 0, 0], 
              DynamicBox[{
                FEPrivate`If[
                 CurrentValue["MouseOver"], 
                 EdgeForm[{
                   GrayLevel[0.5], 
                   AbsoluteThickness[1.5], 
                   Opacity[0.66]}], {}, {}], 
                RectangleBox[{400., 0.}, {450., 60.}, "RoundingRadius" -> 0]},
               
               
               ImageSizeCache->{{123.18829476847819`, 
                132.59640701974348`}, {-140.90593930406283`, \
-40.79602045265315}}]},
             StatusArea[#, 60]& ,
             TagBoxNote->"60"],
            StyleBox["60", {
              GrayLevel[0]}, StripOnInput -> False]],
           Annotation[#, 
            Style[60, {
              GrayLevel[0]}], "Tooltip"]& ], 
          TagBox[
           TooltipBox[
            TagBox[
             {RGBColor[1, 0, 0], 
              DynamicBox[{
                FEPrivate`If[
                 CurrentValue["MouseOver"], 
                 EdgeForm[{
                   GrayLevel[0.5], 
                   AbsoluteThickness[1.5], 
                   Opacity[0.66]}], {}, {}], 
                RectangleBox[{450., 0.}, {500., 56.}, "RoundingRadius" -> 0]},
               
               
               ImageSizeCache->{{132.2364070197435, 
                141.6445192710088}, {-134.25594471396886`, \
-40.79602045265315}}]},
             StatusArea[#, 56]& ,
             TagBoxNote->"56"],
            StyleBox["56", {
              GrayLevel[0]}, StripOnInput -> False]],
           Annotation[#, 
            Style[56, {
              GrayLevel[0]}], "Tooltip"]& ], 
          TagBox[
           TooltipBox[
            TagBox[
             {RGBColor[1, 0, 0], 
              DynamicBox[{
                FEPrivate`If[
                 CurrentValue["MouseOver"], 
                 EdgeForm[{
                   GrayLevel[0.5], 
                   AbsoluteThickness[1.5], 
                   Opacity[0.66]}], {}, {}], 
                RectangleBox[{500., 0.}, {550., 34.}, "RoundingRadius" -> 0]},
               
               
               ImageSizeCache->{{141.2845192710088, 
                150.69263152227416`}, {-97.68097446845198, \
-40.79602045265315}}]},
             StatusArea[#, 34]& ,
             TagBoxNote->"34"],
            StyleBox["34", {
              GrayLevel[0]}, StripOnInput -> False]],
           Annotation[#, 
            Style[34, {
              GrayLevel[0]}], "Tooltip"]& ], 
          TagBox[
           TooltipBox[
            TagBox[
             {RGBColor[1, 0, 0], 
              DynamicBox[{
                FEPrivate`If[
                 CurrentValue["MouseOver"], 
                 EdgeForm[{
                   GrayLevel[0.5], 
                   AbsoluteThickness[1.5], 
                   Opacity[0.66]}], {}, {}], 
                RectangleBox[{550., 0.}, {600., 32.}, "RoundingRadius" -> 0]},
               
               
               ImageSizeCache->{{150.33263152227417`, 
                159.74074377353946`}, {-94.355977173405, \
-40.79602045265315}}]},
             StatusArea[#, 32]& ,
             TagBoxNote->"32"],
            StyleBox["32", {
              GrayLevel[0]}, StripOnInput -> False]],
           Annotation[#, 
            Style[32, {
              GrayLevel[0]}], "Tooltip"]& ], 
          TagBox[
           TooltipBox[
            TagBox[
             {RGBColor[1, 0, 0], 
              DynamicBox[{
                FEPrivate`If[
                 CurrentValue["MouseOver"], 
                 EdgeForm[{
                   GrayLevel[0.5], 
                   AbsoluteThickness[1.5], 
                   Opacity[0.66]}], {}, {}], 
                RectangleBox[{600., 0.}, {650., 18.}, "RoundingRadius" -> 0]},
               
               
               ImageSizeCache->{{159.38074377353948`, 
                168.78885602480477`}, {-71.08099610807608, \
-40.79602045265315}}]},
             StatusArea[#, 18]& ,
             TagBoxNote->"18"],
            StyleBox["18", {
              GrayLevel[0]}, StripOnInput -> False]],
           Annotation[#, 
            Style[18, {
              GrayLevel[0]}], "Tooltip"]& ], 
          TagBox[
           TooltipBox[
            TagBox[
             {RGBColor[1, 0, 0], 
              DynamicBox[{
                FEPrivate`If[
                 CurrentValue["MouseOver"], 
                 EdgeForm[{
                   GrayLevel[0.5], 
                   AbsoluteThickness[1.5], 
                   Opacity[0.66]}], {}, {}], 
                RectangleBox[{650., 0.}, {700., 3.}, "RoundingRadius" -> 0]},
               
               ImageSizeCache->{{168.4288560248048, 
                177.83696827607014`}, {-46.143516395223656`, \
-40.79602045265315}}]},
             StatusArea[#, 3]& ,
             TagBoxNote->"3"],
            StyleBox["3", {
              GrayLevel[0]}, StripOnInput -> False]],
           Annotation[#, 
            Style[3, {
              GrayLevel[0]}], "Tooltip"]& ]}, {}, {}}, {{}, 
         {RGBColor[0.6, 0.24, 0.4428931686004542], Opacity[0.5], EdgeForm[
          Opacity[0.609]], 
          TagBox[
           TooltipBox[
            TagBox[
             {RGBColor[0, 0, 1], 
              DynamicBox[{
                FEPrivate`If[
                 CurrentValue["MouseOver"], 
                 EdgeForm[{
                   GrayLevel[0.5], 
                   AbsoluteThickness[1.5], 
                   Opacity[0.66]}], {}, {}], 
                RectangleBox[{50., 0.}, {100., 6.}, "RoundingRadius" -> 0]},
               
               ImageSizeCache->{{59.851509009620855`, 
                69.25962126088623}, {-51.13101233779415, \
-40.79602045265315}}]},
             StatusArea[#, 6]& ,
             TagBoxNote->"6"],
            StyleBox["6", {
              GrayLevel[0]}, StripOnInput -> False]],
           Annotation[#, 
            Style[6, {
              GrayLevel[0]}], "Tooltip"]& ], 
          TagBox[
           TooltipBox[
            TagBox[
             {RGBColor[0, 0, 1], 
              DynamicBox[{
                FEPrivate`If[
                 CurrentValue["MouseOver"], 
                 EdgeForm[{
                   GrayLevel[0.5], 
                   AbsoluteThickness[1.5], 
                   Opacity[0.66]}], {}, {}], 
                RectangleBox[{100., 0.}, {150., 30.}, "RoundingRadius" -> 0]},
               
               
               ImageSizeCache->{{68.89962126088622, 
                78.30773351215153}, {-91.03097987835801, \
-40.79602045265315}}]},
             StatusArea[#, 30]& ,
             TagBoxNote->"30"],
            StyleBox["30", {
              GrayLevel[0]}, StripOnInput -> False]],
           Annotation[#, 
            Style[30, {
              GrayLevel[0]}], "Tooltip"]& ], 
          TagBox[
           TooltipBox[
            TagBox[
             {RGBColor[0, 0, 1], 
              DynamicBox[{
                FEPrivate`If[
                 CurrentValue["MouseOver"], 
                 EdgeForm[{
                   GrayLevel[0.5], 
                   AbsoluteThickness[1.5], 
                   Opacity[0.66]}], {}, {}], 
                RectangleBox[{150., 0.}, {200., 46.}, "RoundingRadius" -> 0]},
               
               
               ImageSizeCache->{{77.94773351215153, 
                87.35584576341684}, {-117.63095823873391`, \
-40.79602045265315}}]},
             StatusArea[#, 46]& ,
             TagBoxNote->"46"],
            StyleBox["46", {
              GrayLevel[0]}, StripOnInput -> False]],
           Annotation[#, 
            Style[46, {
              GrayLevel[0]}], "Tooltip"]& ], 
          TagBox[
           TooltipBox[
            TagBox[
             {RGBColor[0, 0, 1], 
              DynamicBox[{
                FEPrivate`If[
                 CurrentValue["MouseOver"], 
                 EdgeForm[{
                   GrayLevel[0.5], 
                   AbsoluteThickness[1.5], 
                   Opacity[0.66]}], {}, {}], 
                RectangleBox[{200., 0.}, {250., 64.}, "RoundingRadius" -> 0]},
               
               
               ImageSizeCache->{{86.99584576341684, 
                96.4039580146822}, {-147.55593389415682`, \
-40.79602045265315}}]},
             StatusArea[#, 64]& ,
             TagBoxNote->"64"],
            StyleBox["64", {
              GrayLevel[0]}, StripOnInput -> False]],
           Annotation[#, 
            Style[64, {
              GrayLevel[0]}], "Tooltip"]& ], 
          TagBox[
           TooltipBox[
            TagBox[
             {RGBColor[0, 0, 1], 
              DynamicBox[{
                FEPrivate`If[
                 CurrentValue["MouseOver"], 
                 EdgeForm[{
                   GrayLevel[0.5], 
                   AbsoluteThickness[1.5], 
                   Opacity[0.66]}], {}, {}], 
                RectangleBox[{250., 0.}, {300., 54.}, "RoundingRadius" -> 0]},
               
               
               ImageSizeCache->{{96.0439580146822, 
                105.45207026594751`}, {-130.93094741892187`, \
-40.79602045265315}}]},
             StatusArea[#, 54]& ,
             TagBoxNote->"54"],
            StyleBox["54", {
              GrayLevel[0]}, StripOnInput -> False]],
           Annotation[#, 
            Style[54, {
              GrayLevel[0]}], "Tooltip"]& ], 
          TagBox[
           TooltipBox[
            TagBox[
             {RGBColor[0, 0, 1], 
              DynamicBox[{
                FEPrivate`If[
                 CurrentValue["MouseOver"], 
                 EdgeForm[{
                   GrayLevel[0.5], 
                   AbsoluteThickness[1.5], 
                   Opacity[0.66]}], {}, {}], 
                RectangleBox[{300., 0.}, {350., 69.}, "RoundingRadius" -> 0]},
               
               
               ImageSizeCache->{{105.09207026594751`, 
                114.50018251721282`}, {-155.8684271317743, \
-40.79602045265315}}]},
             StatusArea[#, 69]& ,
             TagBoxNote->"69"],
            StyleBox["69", {
              GrayLevel[0]}, StripOnInput -> False]],
           Annotation[#, 
            Style[69, {
              GrayLevel[0]}], "Tooltip"]& ], 
          TagBox[
           TooltipBox[
            TagBox[
             {RGBColor[0, 0, 1], 
              DynamicBox[{
                FEPrivate`If[
                 CurrentValue["MouseOver"], 
                 EdgeForm[{
                   GrayLevel[0.5], 
                   AbsoluteThickness[1.5], 
                   Opacity[0.66]}], {}, {}], 
                RectangleBox[{350., 0.}, {400., 62.}, "RoundingRadius" -> 0]},
               
               
               ImageSizeCache->{{114.14018251721282`, 
                123.54829476847819`}, {-144.23093659910984`, \
-40.79602045265315}}]},
             StatusArea[#, 62]& ,
             TagBoxNote->"62"],
            StyleBox["62", {
              GrayLevel[0]}, StripOnInput -> False]],
           Annotation[#, 
            Style[62, {
              GrayLevel[0]}], "Tooltip"]& ], 
          TagBox[
           TooltipBox[
            TagBox[
             {RGBColor[0, 0, 1], 
              DynamicBox[{
                FEPrivate`If[
                 CurrentValue["MouseOver"], 
                 EdgeForm[{
                   GrayLevel[0.5], 
                   AbsoluteThickness[1.5], 
                   Opacity[0.66]}], {}, {}], 
                RectangleBox[{400., 0.}, {450., 56.}, "RoundingRadius" -> 0]},
               
               
               ImageSizeCache->{{123.18829476847819`, 
                132.59640701974348`}, {-134.25594471396886`, \
-40.79602045265315}}]},
             StatusArea[#, 56]& ,
             TagBoxNote->"56"],
            StyleBox["56", {
              GrayLevel[0]}, StripOnInput -> False]],
           Annotation[#, 
            Style[56, {
              GrayLevel[0]}], "Tooltip"]& ], 
          TagBox[
           TooltipBox[
            TagBox[
             {RGBColor[0, 0, 1], 
              DynamicBox[{
                FEPrivate`If[
                 CurrentValue["MouseOver"], 
                 EdgeForm[{
                   GrayLevel[0.5], 
                   AbsoluteThickness[1.5], 
                   Opacity[0.66]}], {}, {}], 
                RectangleBox[{450., 0.}, {500., 48.}, "RoundingRadius" -> 0]},
               
               
               ImageSizeCache->{{132.2364070197435, 
                141.6445192710088}, {-120.9559555337809, \
-40.79602045265315}}]},
             StatusArea[#, 48]& ,
             TagBoxNote->"48"],
            StyleBox["48", {
              GrayLevel[0]}, StripOnInput -> False]],
           Annotation[#, 
            Style[48, {
              GrayLevel[0]}], "Tooltip"]& ], 
          TagBox[
           TooltipBox[
            TagBox[
             {RGBColor[0, 0, 1], 
              DynamicBox[{
                FEPrivate`If[
                 CurrentValue["MouseOver"], 
                 EdgeForm[{
                   GrayLevel[0.5], 
                   AbsoluteThickness[1.5], 
                   Opacity[0.66]}], {}, {}], 
                RectangleBox[{500., 0.}, {550., 38.}, "RoundingRadius" -> 0]},
               
               
               ImageSizeCache->{{141.2845192710088, 
                150.69263152227416`}, {-104.33096905854595`, \
-40.79602045265315}}]},
             StatusArea[#, 38]& ,
             TagBoxNote->"38"],
            StyleBox["38", {
              GrayLevel[0]}, StripOnInput -> False]],
           Annotation[#, 
            Style[38, {
              GrayLevel[0]}], "Tooltip"]& ], 
          TagBox[
           TooltipBox[
            TagBox[
             {RGBColor[0, 0, 1], 
              DynamicBox[{
                FEPrivate`If[
                 CurrentValue["MouseOver"], 
                 EdgeForm[{
                   GrayLevel[0.5], 
                   AbsoluteThickness[1.5], 
                   Opacity[0.66]}], {}, {}], 
                RectangleBox[{550., 0.}, {600., 21.}, "RoundingRadius" -> 0]},
               
               
               ImageSizeCache->{{150.33263152227417`, 
                159.74074377353946`}, {-76.06849205064657, \
-40.79602045265315}}]},
             StatusArea[#, 21]& ,
             TagBoxNote->"21"],
            StyleBox["21", {
              GrayLevel[0]}, StripOnInput -> False]],
           Annotation[#, 
            Style[21, {
              GrayLevel[0]}], "Tooltip"]& ], 
          TagBox[
           TooltipBox[
            TagBox[
             {RGBColor[0, 0, 1], 
              DynamicBox[{
                FEPrivate`If[
                 CurrentValue["MouseOver"], 
                 EdgeForm[{
                   GrayLevel[0.5], 
                   AbsoluteThickness[1.5], 
                   Opacity[0.66]}], {}, {}], 
                RectangleBox[{600., 0.}, {650., 6.}, "RoundingRadius" -> 0]},
               
               ImageSizeCache->{{159.38074377353948`, 
                168.78885602480477`}, {-51.13101233779415, \
-40.79602045265315}}]},
             StatusArea[#, 6]& ,
             TagBoxNote->"6"],
            StyleBox["6", {
              GrayLevel[0]}, StripOnInput -> False]],
           Annotation[#, 
            Style[6, {
              GrayLevel[0]}], "Tooltip"]& ]}, {}, {}}},
       AspectRatio->NCache[GoldenRatio^(-1), 0.6180339887498948],
       Axes->{None, None},
       AxesOrigin->{50., 0.},
       Frame->True,
       FrameLabel->{
         FormBox[
         "\"\\!\\(\\*SubscriptBox[\\(Log\\), \\(10\\)]\\) (AP)\"", 
          TraditionalForm], 
         FormBox["\"# of sequences\"", TraditionalForm]},
       FrameStyle->Directive[16, FontFamily -> "Helvetica"],
       FrameTicks->{{Automatic, Automatic}, {Automatic, Automatic}},
       GridLines->{None, None},
       ImageSize->400,
       PlotRange->{{0., 1200.}, {All, All}},
       PlotRangePadding->{{
          Scaled[0.02], 
          Scaled[0.02]}, {
          Scaled[0.02], 
          Scaled[0.1]}},
       Ticks->{Automatic, Automatic}], {603, -373.82039324993684`}, 
      ImageScaled[{0.5, 0.5}], {400, 247.2135954999579}]}}, {}},
  ContentSelectable->True,
  ImageSize->{816, 510.4271909999158},
  PlotRangePadding->{6, 5}]], "Output",
 CellChangeTimes->{{3.671446570823462*^9, 3.671446609698841*^9}, 
   3.6714473495891113`*^9, {3.671447468890205*^9, 3.671447484996748*^9}, 
   3.671447525505567*^9, 3.671447617212675*^9, 3.671447678964779*^9, {
   3.6714478559500628`*^9, 3.671447877447446*^9}, 3.6714479583252296`*^9, 
   3.671448070545006*^9, {3.67144811482722*^9, 3.6714481943768253`*^9}, 
   3.671448272897668*^9, {3.671448462189554*^9, 3.671448469164011*^9}, 
   3.6714485911795607`*^9, 3.671448766058275*^9, 3.67144884896354*^9, 
   3.671448963426215*^9, {3.671449033648759*^9, 3.671449052591527*^9}, {
   3.6714498591734877`*^9, 3.671449966283478*^9}, {3.671450031169599*^9, 
   3.67145006631773*^9}, 3.671450124684575*^9, 3.67145018911537*^9, 
   3.671450237679291*^9, 3.6714503161896*^9, 3.6714504579968433`*^9, {
   3.671450542312574*^9, 3.671450551491288*^9}, {3.6714514930605507`*^9, 
   3.6714515330299187`*^9}, 3.671451587439844*^9, 3.671451621228918*^9, 
   3.671451839117388*^9, 3.6714518728318367`*^9, {3.671451925238*^9, 
   3.671451952001898*^9}, {3.6714520002295713`*^9, 3.671452007357634*^9}, 
   3.671452046450411*^9, 3.671452247015871*^9, 3.671452415534745*^9, 
   3.671453635600293*^9, 3.67145367580089*^9, 3.671535011810186*^9, 
   3.671535139862226*^9, {3.6715351788664103`*^9, 3.671535185900176*^9}}]
}, Open  ]],

Cell[BoxData[{
 RowBox[{
  RowBox[{"DEG", "=", 
   RowBox[{"{", 
    RowBox[{
     RowBox[{"{", 
      RowBox[{"3", ",", "\"\<*\>\"", ",", 
       RowBox[{"{", 
        RowBox[{"\"\<TAA\>\"", ",", "\"\<TGA\>\"", ",", "\"\<TAG\>\""}], 
        "}"}]}], "}"}], ",", 
     RowBox[{"{", 
      RowBox[{"4", ",", "\"\<A\>\"", ",", 
       RowBox[{"{", 
        RowBox[{
        "\"\<GCT\>\"", ",", "\"\<GCC\>\"", ",", "\"\<GCA\>\"", ",", 
         "\"\<GCG\>\""}], "}"}]}], "}"}], ",", 
     RowBox[{"{", 
      RowBox[{"6", ",", "\"\<L\>\"", ",", 
       RowBox[{"{", 
        RowBox[{
        "\"\<TTA\>\"", ",", "\"\<TTG\>\"", ",", "\"\<CTT\>\"", ",", 
         "\"\<CTC\>\"", ",", "\"\<CTA\>\"", ",", "\"\<CTG\>\""}], "}"}]}], 
      "}"}], ",", 
     RowBox[{"{", 
      RowBox[{"6", ",", "\"\<R\>\"", ",", 
       RowBox[{"{", 
        RowBox[{
        "\"\<CGT\>\"", ",", "\"\<CGC\>\"", ",", "\"\<CGA\>\"", ",", 
         "\"\<CGG\>\"", ",", "\"\<AGA\>\"", ",", "\"\<AGG\>\""}], "}"}]}], 
      "}"}], ",", 
     RowBox[{"{", 
      RowBox[{"2", ",", "\"\<K\>\"", ",", 
       RowBox[{"{", 
        RowBox[{"\"\<AAA\>\"", ",", "\"\<AAG\>\""}], "}"}]}], "}"}], ",", 
     RowBox[{"{", 
      RowBox[{"2", ",", "\"\<N\>\"", ",", 
       RowBox[{"{", 
        RowBox[{"\"\<AAT\>\"", ",", "\"\<AAC\>\""}], "}"}]}], "}"}], ",", 
     RowBox[{"{", 
      RowBox[{"2", ",", "\"\<D\>\"", ",", 
       RowBox[{"{", 
        RowBox[{"\"\<GAT\>\"", ",", "\"\<GAC\>\""}], "}"}]}], "}"}], ",", 
     RowBox[{"{", 
      RowBox[{"2", ",", "\"\<F\>\"", ",", 
       RowBox[{"{", 
        RowBox[{"\"\<TTT\>\"", ",", "\"\<TTC\>\""}], "}"}]}], "}"}], ",", 
     RowBox[{"{", 
      RowBox[{"2", ",", "\"\<C\>\"", ",", 
       RowBox[{"{", 
        RowBox[{"\"\<TGT\>\"", ",", "\"\<TGC\>\""}], "}"}]}], "}"}], ",", 
     RowBox[{"{", 
      RowBox[{"4", ",", "\"\<P\>\"", ",", 
       RowBox[{"{", 
        RowBox[{
        "\"\<CCT\>\"", ",", "\"\<CCC\>\"", ",", "\"\<CCA\>\"", ",", 
         "\"\<CCG\>\""}], "}"}]}], "}"}], ",", 
     RowBox[{"{", 
      RowBox[{"2", ",", "\"\<Q\>\"", ",", 
       RowBox[{"{", 
        RowBox[{"\"\<CAA\>\"", ",", "\"\<CAG\>\""}], "}"}]}], "}"}], ",", 
     RowBox[{"{", 
      RowBox[{"6", ",", "\"\<S\>\"", ",", 
       RowBox[{"{", 
        RowBox[{
        "\"\<TCT\>\"", ",", "\"\<TCC\>\"", ",", "\"\<TCA\>\"", ",", 
         "\"\<TCG\>\"", ",", "\"\<AGT\>\"", ",", "\"\<AGC\>\""}], "}"}]}], 
      "}"}], ",", 
     RowBox[{"{", 
      RowBox[{"2", ",", "\"\<E\>\"", ",", 
       RowBox[{"{", 
        RowBox[{"\"\<GAA\>\"", ",", "\"\<GAG\>\""}], "}"}]}], "}"}], ",", 
     RowBox[{"{", 
      RowBox[{"4", ",", "\"\<T\>\"", ",", 
       RowBox[{"{", 
        RowBox[{
        "\"\<ACT\>\"", ",", "\"\<ACC\>\"", ",", "\"\<ACA\>\"", ",", 
         "\"\<ACG\>\""}], "}"}]}], "}"}], ",", 
     RowBox[{"{", 
      RowBox[{"4", ",", "\"\<G\>\"", ",", 
       RowBox[{"{", 
        RowBox[{
        "\"\<GGT\>\"", ",", "\"\<GGC\>\"", ",", "\"\<GGA\>\"", ",", 
         "\"\<GGG\>\""}], "}"}]}], "}"}], ",", 
     RowBox[{"{", 
      RowBox[{"1", ",", "\"\<W\>\"", ",", 
       RowBox[{"{", "\"\<TGG\>\"", "}"}]}], "}"}], ",", 
     RowBox[{"{", 
      RowBox[{"2", ",", "\"\<H\>\"", ",", 
       RowBox[{"{", 
        RowBox[{"\"\<CAT\>\"", ",", "\"\<CAC\>\""}], "}"}]}], "}"}], ",", 
     RowBox[{"{", 
      RowBox[{"2", ",", "\"\<Y\>\"", ",", 
       RowBox[{"{", 
        RowBox[{"\"\<TAT\>\"", ",", "\"\<TAC\>\""}], "}"}]}], "}"}], ",", 
     RowBox[{"{", 
      RowBox[{"3", ",", "\"\<I\>\"", ",", 
       RowBox[{"{", 
        RowBox[{"\"\<ATT\>\"", ",", "\"\<ATC\>\"", ",", "\"\<ATA\>\""}], 
        "}"}]}], "}"}], ",", 
     RowBox[{"{", 
      RowBox[{"4", ",", "\"\<V\>\"", ",", 
       RowBox[{"{", 
        RowBox[{
        "\"\<GTT\>\"", ",", "\"\<GTC\>\"", ",", "\"\<GTA\>\"", ",", 
         "\"\<GTG\>\""}], "}"}]}], "}"}], ",", 
     RowBox[{"{", 
      RowBox[{"1", ",", "\"\<M\>\"", ",", 
       RowBox[{"{", "\"\<ATG\>\"", "}"}]}], "}"}]}], "}"}]}], ";"}], "\n", 
 RowBox[{
  RowBox[{"sal", "=", 
   RowBox[{"Flatten", "[", 
    RowBox[{
     RowBox[{"Table", "[", 
      RowBox[{
       RowBox[{"Table", "[", 
        RowBox[{
         RowBox[{"Outer", "[", 
          RowBox[{"StringJoin", ",", 
           RowBox[{"DEG", "[", 
            RowBox[{"[", 
             RowBox[{"i", ",", "3"}], "]"}], "]"}], ",", 
           RowBox[{"DEG", "[", 
            RowBox[{"[", 
             RowBox[{"j", ",", "3"}], "]"}], "]"}]}], "]"}], ",", 
         RowBox[{"{", 
          RowBox[{"i", ",", "2", ",", "21"}], "}"}]}], "]"}], ",", 
       RowBox[{"{", 
        RowBox[{"j", ",", "21"}], "}"}]}], "]"}], ",", "1"}], "]"}]}], ";", 
  RowBox[{"cod", "=", 
   RowBox[{"Table", "[", 
    RowBox[{
     RowBox[{"Flatten", "[", 
      RowBox[{"sal", "[", 
       RowBox[{"[", "h", "]"}], "]"}], "]"}], ",", 
     RowBox[{"{", 
      RowBox[{"h", ",", "420"}], "}"}]}], "]"}]}], 
  ";"}], "\[IndentingNewLine]", 
 RowBox[{
  RowBox[{"aa", "=", 
   RowBox[{"Flatten", "[", 
    RowBox[{
     RowBox[{"Table", "[", 
      RowBox[{
       RowBox[{"Table", "[", 
        RowBox[{
         RowBox[{"StringJoin", "[", 
          RowBox[{"{", 
           RowBox[{
            RowBox[{"DEG", "[", 
             RowBox[{"[", 
              RowBox[{"i", ",", "2"}], "]"}], "]"}], ",", 
            RowBox[{"DEG", "[", 
             RowBox[{"[", 
              RowBox[{"j", ",", "2"}], "]"}], "]"}]}], "}"}], "]"}], ",", 
         RowBox[{"{", 
          RowBox[{"i", ",", "2", ",", "21"}], "}"}]}], "]"}], ",", 
       RowBox[{"{", 
        RowBox[{"j", ",", "21"}], "}"}]}], "]"}], ",", "1"}], "]"}]}], ";", 
  RowBox[{"dim", "=", 
   RowBox[{"Flatten", "[", 
    RowBox[{"Table", "[", 
     RowBox[{
      RowBox[{"Table", "[", 
       RowBox[{
        RowBox[{
         RowBox[{"DEG", "[", 
          RowBox[{"[", 
           RowBox[{"i", ",", "1"}], "]"}], "]"}], " ", 
         RowBox[{"DEG", "[", 
          RowBox[{"[", 
           RowBox[{"j", ",", "1"}], "]"}], "]"}]}], ",", 
        RowBox[{"{", 
         RowBox[{"i", ",", "2", ",", "21"}], "}"}]}], "]"}], ",", 
      RowBox[{"{", 
       RowBox[{"j", ",", "21"}], "}"}]}], "]"}], "]"}]}], 
  ";"}], "\[IndentingNewLine]", 
 RowBox[{
  RowBox[{"tableau", "=", 
   RowBox[{"Flatten", "[", 
    RowBox[{
     RowBox[{"Table", "[", 
      RowBox[{
       RowBox[{"Table", "[", 
        RowBox[{
         RowBox[{"{", 
          RowBox[{"h", ",", 
           RowBox[{"cod", "[", 
            RowBox[{"[", 
             RowBox[{"h", ",", "j"}], "]"}], "]"}]}], "}"}], ",", 
         RowBox[{"{", 
          RowBox[{"j", ",", 
           RowBox[{"dim", "[", 
            RowBox[{"[", "h", "]"}], "]"}]}], "}"}]}], "]"}], ",", 
       RowBox[{"{", 
        RowBox[{"h", ",", "420"}], "}"}]}], "]"}], ",", "1"}], "]"}]}], 
  ";"}], "\[IndentingNewLine]", 
 RowBox[{
  RowBox[{"tabla", "=", 
   RowBox[{"Flatten", "[", 
    RowBox[{
     RowBox[{"Table", "[", 
      RowBox[{
       RowBox[{"Table", "[", 
        RowBox[{
         RowBox[{"{", 
          RowBox[{"i", ",", 
           RowBox[{"DEG", "[", 
            RowBox[{"[", 
             RowBox[{"i", ",", "3", ",", "j"}], "]"}], "]"}]}], "}"}], ",", 
         RowBox[{"{", 
          RowBox[{"j", ",", 
           RowBox[{"Length", "[", 
            RowBox[{"DEG", "[", 
             RowBox[{"[", 
              RowBox[{"i", ",", "3"}], "]"}], "]"}], "]"}]}], "}"}]}], "]"}], 
       ",", 
       RowBox[{"{", 
        RowBox[{"i", ",", "21"}], "}"}]}], "]"}], ",", "1"}], "]"}]}], 
  ";"}]}], "Input",
 CellChangeTimes->{{3.633109409537093*^9, 3.633109453080802*^9}, {
   3.633109487271202*^9, 3.633109537177231*^9}, {3.633109588383627*^9, 
   3.633109928592301*^9}, {3.633110201310514*^9, 3.633110290066403*^9}, {
   3.633110356749317*^9, 3.633110486669331*^9}, {3.6331149764818687`*^9, 
   3.6331153618120327`*^9}, {3.633115394943551*^9, 3.633115646994562*^9}, {
   3.633115791526124*^9, 3.633115833007155*^9}, {3.633172093055995*^9, 
   3.633172151139*^9}, 3.633174256395403*^9, 3.63345294844549*^9, {
   3.6335358167939453`*^9, 3.6335358170334272`*^9}}],

Cell[BoxData[
 RowBox[{
  RowBox[{
   RowBox[{"{", 
    RowBox[{"acc", ",", "seq"}], "}"}], "=", 
   RowBox[{"Import", "[", 
    RowBox[{"\"\<SCorf_coding.fasta\>\"", ",", 
     RowBox[{"{", 
      RowBox[{"{", 
       RowBox[{"\"\<Header\>\"", ",", "\"\<Sequence\>\""}], "}"}], "}"}]}], 
    "]"}]}], ";"}]], "Input",
 CellChangeTimes->{{3.632830904044837*^9, 3.63283096707504*^9}, {
   3.6328310054528437`*^9, 3.632831029181876*^9}, {3.632831614582428*^9, 
   3.632831614874058*^9}, {3.632831911572925*^9, 3.632832019049768*^9}, {
   3.6328320737311*^9, 3.632832091710185*^9}, {3.632855508091552*^9, 
   3.632855510270769*^9}, {3.632857216050581*^9, 3.632857216412127*^9}, {
   3.633213601545363*^9, 3.633213605535207*^9}, 3.633452892129401*^9, {
   3.63345322448103*^9, 3.633453239455974*^9}, {3.634038271668335*^9, 
   3.6340382724118967`*^9}, {3.6344765659464417`*^9, 3.634476566050537*^9}}],

Cell[BoxData[
 RowBox[{
  RowBox[{"low", "=", 
   RowBox[{"Import", "[", 
    RowBox[{"\"\<SC_Llist500.dat\>\"", ",", "\"\<TSV\>\""}], "]"}]}], ";", 
  RowBox[{"high", "=", 
   RowBox[{"Import", "[", 
    RowBox[{"\"\<SC_Hlist500.dat\>\"", ",", "\"\<TSV\>\""}], "]"}]}], 
  ";"}]], "Input",
 CellChangeTimes->{{3.6650742803399153`*^9, 3.665074286239925*^9}}],

Cell[BoxData[{
 RowBox[{
  RowBox[{"lico6", "=", 
   RowBox[{"{", "}"}]}], ";", 
  RowBox[{"lico3", "=", 
   RowBox[{"{", "}"}]}], ";", 
  RowBox[{"Do", "[", "\[IndentingNewLine]", 
   RowBox[{
    RowBox[{
     RowBox[{"orf", "=", 
      RowBox[{"seq", "[", 
       RowBox[{"[", 
        RowBox[{"low", "[", 
         RowBox[{"[", 
          RowBox[{"g", ",", "1"}], "]"}], "]"}], "]"}], "]"}]}], ";", 
     "\[IndentingNewLine]", 
     RowBox[{"seq1", "=", 
      RowBox[{"StringSplit", "[", 
       RowBox[{"orf", ",", "\"\<\>\""}], "]"}]}], ";", 
     RowBox[{"lon1", "=", 
      RowBox[{"Length", "[", "seq1", "]"}]}], ";", "\[IndentingNewLine]", 
     RowBox[{"part", "=", 
      RowBox[{"Partition", "[", 
       RowBox[{"seq1", ",", "6", ",", "3"}], "]"}]}], ";", 
     RowBox[{"lon2", "=", 
      RowBox[{"Length", "[", "part", "]"}]}], ";", "\[IndentingNewLine]", 
     RowBox[{"codon", "=", 
      RowBox[{"Table", "[", 
       RowBox[{
        RowBox[{"StringJoin", "[", 
         RowBox[{"part", "[", 
          RowBox[{"[", "h", "]"}], "]"}], "]"}], ",", 
        RowBox[{"{", 
         RowBox[{"h", ",", "lon2"}], "}"}]}], "]"}]}], ";", 
     "\[IndentingNewLine]", 
     RowBox[{"lon3", "=", 
      RowBox[{"Length", "[", "codon", "]"}]}], ";", "\[IndentingNewLine]", 
     RowBox[{"Do", "[", 
      RowBox[{
       RowBox[{
        RowBox[{"loc", "=", 
         RowBox[{
          RowBox[{"Position", "[", 
           RowBox[{"tableau", ",", 
            RowBox[{"codon", "[", 
             RowBox[{"[", "j", "]"}], "]"}]}], "]"}], "[", 
          RowBox[{"[", 
           RowBox[{"1", ",", "1"}], "]"}], "]"}]}], ";", 
        "\[IndentingNewLine]", 
        RowBox[{"AppendTo", "[", 
         RowBox[{"lico6", ",", 
          RowBox[{"{", 
           RowBox[{
            RowBox[{"tableau", "[", 
             RowBox[{"[", 
              RowBox[{"loc", ",", "1"}], "]"}], "]"}], ",", "loc"}], "}"}]}], 
         "]"}]}], ",", 
       RowBox[{"{", 
        RowBox[{"j", ",", "lon3"}], "}"}]}], "]"}], ";", 
     "\[IndentingNewLine]", 
     RowBox[{"part", "=", 
      RowBox[{"Partition", "[", 
       RowBox[{"seq1", ",", "3"}], "]"}]}], ";", 
     RowBox[{"lonp", "=", 
      RowBox[{"Length", "[", "part", "]"}]}], ";", "\[IndentingNewLine]", 
     RowBox[{"codon", "=", 
      RowBox[{"Table", "[", 
       RowBox[{
        RowBox[{"StringJoin", "[", 
         RowBox[{"part", "[", 
          RowBox[{"[", "h", "]"}], "]"}], "]"}], ",", 
        RowBox[{"{", 
         RowBox[{"h", ",", "lonp"}], "}"}]}], "]"}]}], ";", 
     "\[IndentingNewLine]", 
     RowBox[{"lonp", "=", 
      RowBox[{"Length", "[", "codon", "]"}]}], ";", "\[IndentingNewLine]", 
     RowBox[{"Do", "[", 
      RowBox[{
       RowBox[{
        RowBox[{"loc", "=", 
         RowBox[{
          RowBox[{"Position", "[", 
           RowBox[{"tabla", ",", 
            RowBox[{"codon", "[", 
             RowBox[{"[", "j", "]"}], "]"}]}], "]"}], "[", 
          RowBox[{"[", 
           RowBox[{"1", ",", "1"}], "]"}], "]"}]}], ";", 
        "\[IndentingNewLine]", 
        RowBox[{"AppendTo", "[", 
         RowBox[{"lico3", ",", 
          RowBox[{"{", 
           RowBox[{
            RowBox[{"tabla", "[", 
             RowBox[{"[", 
              RowBox[{"loc", ",", "1"}], "]"}], "]"}], ",", "loc"}], "}"}]}], 
         "]"}]}], ",", 
       RowBox[{"{", 
        RowBox[{"j", ",", "lonp"}], "}"}]}], "]"}], ";", 
     "\[IndentingNewLine]", 
     RowBox[{"Print", "[", 
      RowBox[{"g", ",", "\"\< \>\"", ",", 
       RowBox[{"low", "[", 
        RowBox[{"[", "g", "]"}], "]"}]}], "]"}]}], ",", 
    RowBox[{"{", 
     RowBox[{"g", ",", "500"}], "}"}]}], "]"}], 
  ";"}], "\[IndentingNewLine]", 
 RowBox[{
  RowBox[{"Export", "[", 
   RowBox[{
   "\"\<SCmin_coduse500_6b.dat\>\"", ",", "lico6", ",", "\"\<Table\>\""}], 
   "]"}], ";"}], "\[IndentingNewLine]", 
 RowBox[{
  RowBox[{"Export", "[", 
   RowBox[{
   "\"\<SCmin_coduse500_3b.dat\>\"", ",", "lico3", ",", "\"\<Table\>\""}], 
   "]"}], ";"}]}], "Input",
 CellChangeTimes->{{3.632855380589795*^9, 3.632855387196384*^9}, {
   3.632857178095929*^9, 3.6328571799413*^9}, {3.632858427624563*^9, 
   3.632858433295806*^9}, {3.632858479744944*^9, 3.632858488224831*^9}, 
   3.632858557113707*^9, {3.6328585877528877`*^9, 3.632858680437495*^9}, {
   3.632858726462019*^9, 3.632858736747731*^9}, {3.63285904653363*^9, 
   3.6328590503893423`*^9}, 3.632859254731332*^9, {3.633213013233645*^9, 
   3.633213075231256*^9}, {3.633213120636355*^9, 3.633213132834276*^9}, {
   3.633213226253683*^9, 3.6332133572872543`*^9}, {3.633213556685669*^9, 
   3.633213590135848*^9}, {3.633213631859853*^9, 3.633213671572381*^9}, {
   3.633213870652463*^9, 3.6332138712123413`*^9}, {3.6332155563025827`*^9, 
   3.633215556516263*^9}, {3.633215621128119*^9, 3.633215686174835*^9}, {
   3.633215742047844*^9, 3.633215767607711*^9}, 3.6332158137495604`*^9, {
   3.633215863047641*^9, 3.633215870929923*^9}, {3.633453251799912*^9, 
   3.6334532616495667`*^9}, {3.6334535434334908`*^9, 3.633453673995068*^9}, {
   3.6335186613075333`*^9, 3.633518674119968*^9}, {3.63351881888866*^9, 
   3.6335188218848953`*^9}, 3.633520839521845*^9, {3.6335209240255613`*^9, 
   3.633520970233461*^9}, {3.633521031977833*^9, 3.6335210538657703`*^9}, {
   3.633521093510054*^9, 3.633521095817636*^9}, {3.6335213736768*^9, 
   3.633521383001618*^9}, {3.633616095765711*^9, 3.6336162391486607`*^9}, {
   3.633616284033436*^9, 3.633616313863564*^9}, {3.633772441376371*^9, 
   3.633772486793646*^9}, {3.6340379768470993`*^9, 3.634038004582123*^9}, {
   3.634038292652738*^9, 3.634038307619664*^9}, {3.634038917447754*^9, 
   3.6340389519925957`*^9}, {3.6344765796719027`*^9, 3.6344766379037952`*^9}}],

Cell[BoxData[{
 RowBox[{
  RowBox[{"lico6", "=", 
   RowBox[{"{", "}"}]}], ";", 
  RowBox[{"lico3", "=", 
   RowBox[{"{", "}"}]}], ";", 
  RowBox[{"Do", "[", "\[IndentingNewLine]", 
   RowBox[{
    RowBox[{
     RowBox[{"orf", "=", 
      RowBox[{"seq", "[", 
       RowBox[{"[", 
        RowBox[{"high", "[", 
         RowBox[{"[", 
          RowBox[{"g", ",", "1"}], "]"}], "]"}], "]"}], "]"}]}], ";", 
     "\[IndentingNewLine]", 
     RowBox[{"seq1", "=", 
      RowBox[{"StringSplit", "[", 
       RowBox[{"orf", ",", "\"\<\>\""}], "]"}]}], ";", 
     RowBox[{"lon1", "=", 
      RowBox[{"Length", "[", "seq1", "]"}]}], ";", "\[IndentingNewLine]", 
     RowBox[{"part", "=", 
      RowBox[{"Partition", "[", 
       RowBox[{"seq1", ",", "6", ",", "3"}], "]"}]}], ";", 
     RowBox[{"lon2", "=", 
      RowBox[{"Length", "[", "part", "]"}]}], ";", "\[IndentingNewLine]", 
     RowBox[{"codon", "=", 
      RowBox[{"Table", "[", 
       RowBox[{
        RowBox[{"StringJoin", "[", 
         RowBox[{"part", "[", 
          RowBox[{"[", "h", "]"}], "]"}], "]"}], ",", 
        RowBox[{"{", 
         RowBox[{"h", ",", "lon2"}], "}"}]}], "]"}]}], ";", 
     "\[IndentingNewLine]", 
     RowBox[{"lon3", "=", 
      RowBox[{"Length", "[", "codon", "]"}]}], ";", "\[IndentingNewLine]", 
     RowBox[{"Do", "[", 
      RowBox[{
       RowBox[{
        RowBox[{"loc", "=", 
         RowBox[{
          RowBox[{"Position", "[", 
           RowBox[{"tableau", ",", 
            RowBox[{"codon", "[", 
             RowBox[{"[", "j", "]"}], "]"}]}], "]"}], "[", 
          RowBox[{"[", 
           RowBox[{"1", ",", "1"}], "]"}], "]"}]}], ";", 
        "\[IndentingNewLine]", 
        RowBox[{"AppendTo", "[", 
         RowBox[{"lico6", ",", 
          RowBox[{"{", 
           RowBox[{
            RowBox[{"tableau", "[", 
             RowBox[{"[", 
              RowBox[{"loc", ",", "1"}], "]"}], "]"}], ",", "loc"}], "}"}]}], 
         "]"}]}], ",", 
       RowBox[{"{", 
        RowBox[{"j", ",", "lon3"}], "}"}]}], "]"}], ";", 
     "\[IndentingNewLine]", 
     RowBox[{"part", "=", 
      RowBox[{"Partition", "[", 
       RowBox[{"seq1", ",", "3"}], "]"}]}], ";", 
     RowBox[{"lonp", "=", 
      RowBox[{"Length", "[", "part", "]"}]}], ";", "\[IndentingNewLine]", 
     RowBox[{"codon", "=", 
      RowBox[{"Table", "[", 
       RowBox[{
        RowBox[{"StringJoin", "[", 
         RowBox[{"part", "[", 
          RowBox[{"[", "h", "]"}], "]"}], "]"}], ",", 
        RowBox[{"{", 
         RowBox[{"h", ",", "lonp"}], "}"}]}], "]"}]}], ";", 
     "\[IndentingNewLine]", 
     RowBox[{"lonp", "=", 
      RowBox[{"Length", "[", "codon", "]"}]}], ";", "\[IndentingNewLine]", 
     RowBox[{"Do", "[", 
      RowBox[{
       RowBox[{
        RowBox[{"loc", "=", 
         RowBox[{
          RowBox[{"Position", "[", 
           RowBox[{"tabla", ",", 
            RowBox[{"codon", "[", 
             RowBox[{"[", "j", "]"}], "]"}]}], "]"}], "[", 
          RowBox[{"[", 
           RowBox[{"1", ",", "1"}], "]"}], "]"}]}], ";", 
        "\[IndentingNewLine]", 
        RowBox[{"AppendTo", "[", 
         RowBox[{"lico3", ",", 
          RowBox[{"{", 
           RowBox[{
            RowBox[{"tabla", "[", 
             RowBox[{"[", 
              RowBox[{"loc", ",", "1"}], "]"}], "]"}], ",", "loc"}], "}"}]}], 
         "]"}]}], ",", 
       RowBox[{"{", 
        RowBox[{"j", ",", "lonp"}], "}"}]}], "]"}], ";", 
     RowBox[{"Print", "[", 
      RowBox[{"g", ",", "\"\< \>\"", ",", 
       RowBox[{"high", "[", 
        RowBox[{"[", "g", "]"}], "]"}]}], "]"}]}], ",", "\[IndentingNewLine]", 
    RowBox[{"{", 
     RowBox[{"g", ",", "500"}], "}"}]}], "]"}], 
  ";"}], "\[IndentingNewLine]", 
 RowBox[{
  RowBox[{"Export", "[", 
   RowBox[{
   "\"\<SCmax_coduse500_6b.dat\>\"", ",", "lico6", ",", "\"\<Table\>\""}], 
   "]"}], ";"}], "\[IndentingNewLine]", 
 RowBox[{
  RowBox[{"Export", "[", 
   RowBox[{
   "\"\<SCmax_coduse500_3b.dat\>\"", ",", "lico3", ",", "\"\<Table\>\""}], 
   "]"}], ";"}]}], "Input",
 CellChangeTimes->{{3.6332161824098988`*^9, 3.633216183943179*^9}, {
   3.633216778961638*^9, 3.633216843960141*^9}, {3.633453706373026*^9, 
   3.633453816403442*^9}, {3.633453924863147*^9, 3.633453935573745*^9}, {
   3.6335211394422398`*^9, 3.6335211842422113`*^9}, {3.633521239361739*^9, 
   3.633521281618169*^9}, {3.6335215708382187`*^9, 3.63352158795531*^9}, {
   3.633521644979125*^9, 3.633521695271474*^9}, {3.6335217451515207`*^9, 
   3.633521905831953*^9}, {3.633521970057267*^9, 3.633522096152673*^9}, {
   3.633522143640564*^9, 3.6335221790646343`*^9}, {3.633526304205635*^9, 
   3.633526312664588*^9}, {3.633535876265905*^9, 3.633535912340912*^9}, {
   3.633535944179426*^9, 3.633536005507918*^9}, 3.6335362229050303`*^9, {
   3.633536322397599*^9, 3.633536344569906*^9}, {3.633537988941122*^9, 
   3.633538005479892*^9}, 3.633616177809423*^9, {3.633772512829281*^9, 
   3.633772513642989*^9}, {3.63377319414861*^9, 3.633773203196497*^9}, {
   3.6340380346157637`*^9, 3.6340380423151484`*^9}, {3.634038343684566*^9, 
   3.634038361685687*^9}, {3.634039231349586*^9, 3.6340392633931503`*^9}, {
   3.6344773773516197`*^9, 3.634477433181748*^9}}],

Cell[BoxData[
 RowBox[{
  RowBox[{"SetDirectory", "[", 
   RowBox[{"NotebookDirectory", "[", "]"}], "]"}], ";"}]], "Input"],

Cell[BoxData[{
 RowBox[{
  RowBox[{"DEG", "=", 
   RowBox[{"{", 
    RowBox[{
     RowBox[{"{", 
      RowBox[{"3", ",", "\"\<*\>\"", ",", 
       RowBox[{"{", 
        RowBox[{"\"\<TAA\>\"", ",", "\"\<TGA\>\"", ",", "\"\<TAG\>\""}], 
        "}"}]}], "}"}], ",", 
     RowBox[{"{", 
      RowBox[{"4", ",", "\"\<A\>\"", ",", 
       RowBox[{"{", 
        RowBox[{
        "\"\<GCT\>\"", ",", "\"\<GCC\>\"", ",", "\"\<GCA\>\"", ",", 
         "\"\<GCG\>\""}], "}"}]}], "}"}], ",", 
     RowBox[{"{", 
      RowBox[{"6", ",", "\"\<L\>\"", ",", 
       RowBox[{"{", 
        RowBox[{
        "\"\<TTA\>\"", ",", "\"\<TTG\>\"", ",", "\"\<CTT\>\"", ",", 
         "\"\<CTC\>\"", ",", "\"\<CTA\>\"", ",", "\"\<CTG\>\""}], "}"}]}], 
      "}"}], ",", 
     RowBox[{"{", 
      RowBox[{"6", ",", "\"\<R\>\"", ",", 
       RowBox[{"{", 
        RowBox[{
        "\"\<CGT\>\"", ",", "\"\<CGC\>\"", ",", "\"\<CGA\>\"", ",", 
         "\"\<CGG\>\"", ",", "\"\<AGA\>\"", ",", "\"\<AGG\>\""}], "}"}]}], 
      "}"}], ",", 
     RowBox[{"{", 
      RowBox[{"2", ",", "\"\<K\>\"", ",", 
       RowBox[{"{", 
        RowBox[{"\"\<AAA\>\"", ",", "\"\<AAG\>\""}], "}"}]}], "}"}], ",", 
     RowBox[{"{", 
      RowBox[{"2", ",", "\"\<N\>\"", ",", 
       RowBox[{"{", 
        RowBox[{"\"\<AAT\>\"", ",", "\"\<AAC\>\""}], "}"}]}], "}"}], ",", 
     RowBox[{"{", 
      RowBox[{"2", ",", "\"\<D\>\"", ",", 
       RowBox[{"{", 
        RowBox[{"\"\<GAT\>\"", ",", "\"\<GAC\>\""}], "}"}]}], "}"}], ",", 
     RowBox[{"{", 
      RowBox[{"2", ",", "\"\<F\>\"", ",", 
       RowBox[{"{", 
        RowBox[{"\"\<TTT\>\"", ",", "\"\<TTC\>\""}], "}"}]}], "}"}], ",", 
     RowBox[{"{", 
      RowBox[{"2", ",", "\"\<C\>\"", ",", 
       RowBox[{"{", 
        RowBox[{"\"\<TGT\>\"", ",", "\"\<TGC\>\""}], "}"}]}], "}"}], ",", 
     RowBox[{"{", 
      RowBox[{"4", ",", "\"\<P\>\"", ",", 
       RowBox[{"{", 
        RowBox[{
        "\"\<CCT\>\"", ",", "\"\<CCC\>\"", ",", "\"\<CCA\>\"", ",", 
         "\"\<CCG\>\""}], "}"}]}], "}"}], ",", 
     RowBox[{"{", 
      RowBox[{"2", ",", "\"\<Q\>\"", ",", 
       RowBox[{"{", 
        RowBox[{"\"\<CAA\>\"", ",", "\"\<CAG\>\""}], "}"}]}], "}"}], ",", 
     RowBox[{"{", 
      RowBox[{"6", ",", "\"\<S\>\"", ",", 
       RowBox[{"{", 
        RowBox[{
        "\"\<TCT\>\"", ",", "\"\<TCC\>\"", ",", "\"\<TCA\>\"", ",", 
         "\"\<TCG\>\"", ",", "\"\<AGT\>\"", ",", "\"\<AGC\>\""}], "}"}]}], 
      "}"}], ",", 
     RowBox[{"{", 
      RowBox[{"2", ",", "\"\<E\>\"", ",", 
       RowBox[{"{", 
        RowBox[{"\"\<GAA\>\"", ",", "\"\<GAG\>\""}], "}"}]}], "}"}], ",", 
     RowBox[{"{", 
      RowBox[{"4", ",", "\"\<T\>\"", ",", 
       RowBox[{"{", 
        RowBox[{
        "\"\<ACT\>\"", ",", "\"\<ACC\>\"", ",", "\"\<ACA\>\"", ",", 
         "\"\<ACG\>\""}], "}"}]}], "}"}], ",", 
     RowBox[{"{", 
      RowBox[{"4", ",", "\"\<G\>\"", ",", 
       RowBox[{"{", 
        RowBox[{
        "\"\<GGT\>\"", ",", "\"\<GGC\>\"", ",", "\"\<GGA\>\"", ",", 
         "\"\<GGG\>\""}], "}"}]}], "}"}], ",", 
     RowBox[{"{", 
      RowBox[{"1", ",", "\"\<W\>\"", ",", 
       RowBox[{"{", "\"\<TGG\>\"", "}"}]}], "}"}], ",", 
     RowBox[{"{", 
      RowBox[{"2", ",", "\"\<H\>\"", ",", 
       RowBox[{"{", 
        RowBox[{"\"\<CAT\>\"", ",", "\"\<CAC\>\""}], "}"}]}], "}"}], ",", 
     RowBox[{"{", 
      RowBox[{"2", ",", "\"\<Y\>\"", ",", 
       RowBox[{"{", 
        RowBox[{"\"\<TAT\>\"", ",", "\"\<TAC\>\""}], "}"}]}], "}"}], ",", 
     RowBox[{"{", 
      RowBox[{"3", ",", "\"\<I\>\"", ",", 
       RowBox[{"{", 
        RowBox[{"\"\<ATT\>\"", ",", "\"\<ATC\>\"", ",", "\"\<ATA\>\""}], 
        "}"}]}], "}"}], ",", 
     RowBox[{"{", 
      RowBox[{"4", ",", "\"\<V\>\"", ",", 
       RowBox[{"{", 
        RowBox[{
        "\"\<GTT\>\"", ",", "\"\<GTC\>\"", ",", "\"\<GTA\>\"", ",", 
         "\"\<GTG\>\""}], "}"}]}], "}"}], ",", 
     RowBox[{"{", 
      RowBox[{"1", ",", "\"\<M\>\"", ",", 
       RowBox[{"{", "\"\<ATG\>\"", "}"}]}], "}"}]}], "}"}]}], ";"}], "\n", 
 RowBox[{
  RowBox[{"sal", "=", 
   RowBox[{"Flatten", "[", 
    RowBox[{
     RowBox[{"Table", "[", 
      RowBox[{
       RowBox[{"Table", "[", 
        RowBox[{
         RowBox[{"Outer", "[", 
          RowBox[{"StringJoin", ",", 
           RowBox[{"DEG", "[", 
            RowBox[{"[", 
             RowBox[{"i", ",", "3"}], "]"}], "]"}], ",", 
           RowBox[{"DEG", "[", 
            RowBox[{"[", 
             RowBox[{"j", ",", "3"}], "]"}], "]"}]}], "]"}], ",", 
         RowBox[{"{", 
          RowBox[{"i", ",", "2", ",", "21"}], "}"}]}], "]"}], ",", 
       RowBox[{"{", 
        RowBox[{"j", ",", "21"}], "}"}]}], "]"}], ",", "1"}], "]"}]}], ";", 
  RowBox[{"cod", "=", 
   RowBox[{"Table", "[", 
    RowBox[{
     RowBox[{"Flatten", "[", 
      RowBox[{"sal", "[", 
       RowBox[{"[", "h", "]"}], "]"}], "]"}], ",", 
     RowBox[{"{", 
      RowBox[{"h", ",", "420"}], "}"}]}], "]"}]}], ";"}], "\n", 
 RowBox[{
  RowBox[{"aa", "=", 
   RowBox[{"Flatten", "[", 
    RowBox[{
     RowBox[{"Table", "[", 
      RowBox[{
       RowBox[{"Table", "[", 
        RowBox[{
         RowBox[{"StringJoin", "[", 
          RowBox[{"{", 
           RowBox[{
            RowBox[{"DEG", "[", 
             RowBox[{"[", 
              RowBox[{"i", ",", "2"}], "]"}], "]"}], ",", 
            RowBox[{"DEG", "[", 
             RowBox[{"[", 
              RowBox[{"j", ",", "2"}], "]"}], "]"}]}], "}"}], "]"}], ",", 
         RowBox[{"{", 
          RowBox[{"i", ",", "2", ",", "21"}], "}"}]}], "]"}], ",", 
       RowBox[{"{", 
        RowBox[{"j", ",", "21"}], "}"}]}], "]"}], ",", "1"}], "]"}]}], ";", 
  RowBox[{"dim", "=", 
   RowBox[{"Flatten", "[", 
    RowBox[{"Table", "[", 
     RowBox[{
      RowBox[{"Table", "[", 
       RowBox[{
        RowBox[{
         RowBox[{"DEG", "[", 
          RowBox[{"[", 
           RowBox[{"i", ",", "1"}], "]"}], "]"}], " ", 
         RowBox[{"DEG", "[", 
          RowBox[{"[", 
           RowBox[{"j", ",", "1"}], "]"}], "]"}]}], ",", 
        RowBox[{"{", 
         RowBox[{"i", ",", "2", ",", "21"}], "}"}]}], "]"}], ",", 
      RowBox[{"{", 
       RowBox[{"j", ",", "21"}], "}"}]}], "]"}], "]"}]}], ";"}], "\n", 
 RowBox[{
  RowBox[{"tableau", "=", 
   RowBox[{"Flatten", "[", 
    RowBox[{
     RowBox[{"Table", "[", 
      RowBox[{
       RowBox[{"Table", "[", 
        RowBox[{
         RowBox[{"{", 
          RowBox[{"h", ",", 
           RowBox[{"cod", "[", 
            RowBox[{"[", 
             RowBox[{"h", ",", "j"}], "]"}], "]"}]}], "}"}], ",", 
         RowBox[{"{", 
          RowBox[{"j", ",", 
           RowBox[{"dim", "[", 
            RowBox[{"[", "h", "]"}], "]"}]}], "}"}]}], "]"}], ",", 
       RowBox[{"{", 
        RowBox[{"h", ",", "420"}], "}"}]}], "]"}], ",", "1"}], "]"}]}], 
  ";"}], "\n", 
 RowBox[{
  RowBox[{"tabla", "=", 
   RowBox[{"Flatten", "[", 
    RowBox[{
     RowBox[{"Table", "[", 
      RowBox[{
       RowBox[{"Table", "[", 
        RowBox[{
         RowBox[{"{", 
          RowBox[{"i", ",", 
           RowBox[{"DEG", "[", 
            RowBox[{"[", 
             RowBox[{"i", ",", "3", ",", "j"}], "]"}], "]"}]}], "}"}], ",", 
         RowBox[{"{", 
          RowBox[{"j", ",", 
           RowBox[{"Length", "[", 
            RowBox[{"DEG", "[", 
             RowBox[{"[", 
              RowBox[{"i", ",", "3"}], "]"}], "]"}], "]"}]}], "}"}]}], "]"}], 
       ",", 
       RowBox[{"{", 
        RowBox[{"i", ",", "21"}], "}"}]}], "]"}], ",", "1"}], "]"}]}], 
  ";"}], "\n", 
 RowBox[{
  RowBox[{
   RowBox[{"fac", "[", "x_", "]"}], ":=", 
   RowBox[{"Piecewise", "[", 
    RowBox[{"{", 
     RowBox[{
      RowBox[{"{", 
       RowBox[{
        RowBox[{
         RowBox[{"Sqrt", "[", 
          RowBox[{"2", " ", "Pi", " ", "x"}], "]"}], " ", 
         RowBox[{
          RowBox[{"(", 
           RowBox[{"x", "/", "E"}], ")"}], "^", "x"}], " ", 
         RowBox[{"(", 
          RowBox[{"Exp", "[", 
           RowBox[{"1", "/", 
            RowBox[{"(", 
             RowBox[{"12", " ", "x"}], ")"}]}], "]"}], ")"}]}], ",", 
        RowBox[{"x", ">", "25"}]}], "}"}], ",", 
      RowBox[{"{", 
       RowBox[{
        RowBox[{"x", "!"}], ",", 
        RowBox[{"x", "\[LessEqual]", "25"}]}], "}"}]}], "}"}], "]"}]}], 
  ";"}]}], "Input"],

Cell[BoxData[{
 RowBox[{
  RowBox[{"datm6", "=", 
   RowBox[{"Import", "[", 
    RowBox[{"\"\<SCmin_coduse500_6b.dat\>\"", ",", "\"\<Table\>\""}], "]"}]}],
   ";"}], "\[IndentingNewLine]", 
 RowBox[{
  RowBox[{"datM6", "=", 
   RowBox[{"Import", "[", 
    RowBox[{"\"\<SCmax_coduse500_6b.dat\>\"", ",", "\"\<Table\>\""}], "]"}]}],
   ";"}], "\[IndentingNewLine]", 
 RowBox[{
  RowBox[{"datm3", "=", 
   RowBox[{"Import", "[", 
    RowBox[{"\"\<SCmin_coduse500_3b.dat\>\"", ",", "\"\<Table\>\""}], "]"}]}],
   ";"}], "\[IndentingNewLine]", 
 RowBox[{
  RowBox[{
   RowBox[{"datM3", "=", 
    RowBox[{"Import", "[", 
     RowBox[{"\"\<SCmax_coduse500_3b.dat\>\"", ",", "\"\<Table\>\""}], 
     "]"}]}], ";"}], "\[IndentingNewLine]"}], "\[IndentingNewLine]", 
 RowBox[{
  RowBox[{"liston", "=", 
   RowBox[{"{", "}"}]}], ";"}], "\[IndentingNewLine]", 
 RowBox[{
  RowBox[{"Do", "[", 
   RowBox[{
    RowBox[{
     RowBox[{"am", "=", 
      RowBox[{"aa", "[", 
       RowBox[{"[", "pos", "]"}], "]"}]}], ";", "\[IndentingNewLine]", 
     RowBox[{"faa", "=", 
      RowBox[{"StringTake", "[", 
       RowBox[{"am", ",", 
        RowBox[{"{", "1", "}"}]}], "]"}]}], ";", "\[IndentingNewLine]", 
     RowBox[{"saa", "=", 
      RowBox[{"StringTake", "[", 
       RowBox[{"am", ",", 
        RowBox[{"{", "2", "}"}]}], "]"}]}], ";", "\[IndentingNewLine]", 
     RowBox[{"bicod", "=", 
      RowBox[{"tableau", "[", 
       RowBox[{"[", 
        RowBox[{
         RowBox[{
          RowBox[{"Position", "[", 
           RowBox[{"tableau", ",", 
            RowBox[{
             RowBox[{"Position", "[", 
              RowBox[{"aa", ",", "am"}], "]"}], "[", 
             RowBox[{"[", 
              RowBox[{"1", ",", "1"}], "]"}], "]"}]}], "]"}], "[", 
          RowBox[{"[", 
           RowBox[{
            RowBox[{"1", ";;", 
             RowBox[{"-", "1"}]}], ",", "1"}], "]"}], "]"}], ",", "2"}], 
        "]"}], "]"}]}], ";", "\[IndentingNewLine]", 
     RowBox[{"lon", "=", 
      RowBox[{"Length", "[", "bicod", "]"}]}], ";", "\[IndentingNewLine]", 
     RowBox[{"bound", "=", 
      RowBox[{
       RowBox[{"Append", "[", 
        RowBox[{
         RowBox[{
          RowBox[{"Position", "[", 
           RowBox[{"tableau", ",", "pos"}], "]"}], "[", 
          RowBox[{"[", 
           RowBox[{
            RowBox[{"{", 
             RowBox[{"1", ",", 
              RowBox[{"-", "1"}]}], "}"}], ",", "1"}], "]"}], "]"}], ",", 
         "1"}], "]"}], "+", 
       RowBox[{"{", 
        RowBox[{"0", ",", "1", ",", "0"}], "}"}]}]}], ";", 
     "\[IndentingNewLine]", 
     RowBox[{"patm6", "=", 
      RowBox[{"Select", "[", 
       RowBox[{"datm6", ",", 
        RowBox[{
         RowBox[{
          RowBox[{"#", "[", 
           RowBox[{"[", "1", "]"}], "]"}], "\[Equal]", "pos"}], "&"}]}], 
       "]"}]}], ";", "\[IndentingNewLine]", 
     RowBox[{"patM6", "=", 
      RowBox[{"Select", "[", 
       RowBox[{"datM6", ",", 
        RowBox[{
         RowBox[{
          RowBox[{"#", "[", 
           RowBox[{"[", "1", "]"}], "]"}], "\[Equal]", "pos"}], "&"}]}], 
       "]"}]}], ";", "\[IndentingNewLine]", 
     RowBox[{"prob6", "=", 
      RowBox[{"N", "[", 
       RowBox[{"BinCounts", "[", 
        RowBox[{
         RowBox[{"patm6", "[", 
          RowBox[{"[", 
           RowBox[{
            RowBox[{"1", ";;", 
             RowBox[{"-", "1"}]}], ",", "2"}], "]"}], "]"}], ",", "bound"}], 
        "]"}], "]"}]}], ";", "\[IndentingNewLine]", 
     RowBox[{"n6", "=", 
      RowBox[{"N", "[", 
       RowBox[{"Length", "[", "patm6", "]"}], "]"}]}], ";", 
     "\[IndentingNewLine]", 
     RowBox[{"Prob6", "=", 
      RowBox[{"N", "[", 
       RowBox[{"BinCounts", "[", 
        RowBox[{
         RowBox[{"patM6", "[", 
          RowBox[{"[", 
           RowBox[{
            RowBox[{"1", ";;", 
             RowBox[{"-", "1"}]}], ",", "2"}], "]"}], "]"}], ",", "bound"}], 
        "]"}], "]"}]}], ";", "\[IndentingNewLine]", 
     RowBox[{"N6", "=", 
      RowBox[{"N", "[", 
       RowBox[{"Length", "[", "patM6", "]"}], "]"}]}], ";", 
     "\[IndentingNewLine]", 
     RowBox[{"pvmM", "=", 
      RowBox[{"Table", "[", 
       RowBox[{
        RowBox[{
         RowBox[{"(", 
          RowBox[{
           RowBox[{"fac", "[", "n6", "]"}], " ", 
           RowBox[{"fac", "[", "N6", "]"}], " ", 
           RowBox[{"fac", "[", 
            RowBox[{
             RowBox[{"Prob6", "[", 
              RowBox[{"[", "i", "]"}], "]"}], "+", 
             RowBox[{"prob6", "[", 
              RowBox[{"[", "i", "]"}], "]"}]}], "]"}], " ", 
           RowBox[{"fac", "[", 
            RowBox[{
             RowBox[{"(", 
              RowBox[{"n6", "-", 
               RowBox[{"prob6", "[", 
                RowBox[{"[", "i", "]"}], "]"}]}], ")"}], "+", 
             RowBox[{"(", 
              RowBox[{"N6", "-", 
               RowBox[{"Prob6", "[", 
                RowBox[{"[", "i", "]"}], "]"}]}], ")"}]}], "]"}]}], ")"}], 
         "/", 
         RowBox[{"(", 
          RowBox[{
           RowBox[{"fac", "[", 
            RowBox[{"prob6", "[", 
             RowBox[{"[", "i", "]"}], "]"}], "]"}], " ", 
           RowBox[{"fac", "[", 
            RowBox[{"Prob6", "[", 
             RowBox[{"[", "i", "]"}], "]"}], "]"}], " ", 
           RowBox[{"fac", "[", 
            RowBox[{"N6", "-", 
             RowBox[{"Prob6", "[", 
              RowBox[{"[", "i", "]"}], "]"}]}], "]"}], " ", 
           RowBox[{"fac", "[", 
            RowBox[{"n6", "-", 
             RowBox[{"prob6", "[", 
              RowBox[{"[", "i", "]"}], "]"}]}], "]"}], " ", 
           RowBox[{"fac", "[", 
            RowBox[{"n6", "+", "N6"}], "]"}]}], ")"}]}], ",", 
        RowBox[{"{", 
         RowBox[{"i", ",", "lon"}], "}"}]}], "]"}]}], ";", 
     "\[IndentingNewLine]", 
     RowBox[{"pos1a", "=", 
      RowBox[{
       RowBox[{"Position", "[", 
        RowBox[{"DEG", ",", "faa"}], "]"}], "[", 
       RowBox[{"[", 
        RowBox[{"1", ",", "1"}], "]"}], "]"}]}], ";", "\[IndentingNewLine]", 
     RowBox[{"pos2a", "=", 
      RowBox[{
       RowBox[{"Position", "[", 
        RowBox[{"DEG", ",", "saa"}], "]"}], "[", 
       RowBox[{"[", 
        RowBox[{"1", ",", "1"}], "]"}], "]"}]}], ";", "\[IndentingNewLine]", 
     RowBox[{"patm31", "=", 
      RowBox[{"Select", "[", 
       RowBox[{"datm3", ",", 
        RowBox[{
         RowBox[{
          RowBox[{"#", "[", 
           RowBox[{"[", "1", "]"}], "]"}], "\[Equal]", "pos1a"}], "&"}]}], 
       "]"}]}], ";", "\[IndentingNewLine]", 
     RowBox[{"patm32", "=", 
      RowBox[{"Select", "[", 
       RowBox[{"datm3", ",", 
        RowBox[{
         RowBox[{
          RowBox[{"#", "[", 
           RowBox[{"[", "1", "]"}], "]"}], "\[Equal]", "pos2a"}], "&"}]}], 
       "]"}]}], ";", "\[IndentingNewLine]", 
     RowBox[{"prob31", "=", 
      RowBox[{"Drop", "[", 
       RowBox[{
        RowBox[{"BinCounts", "[", 
         RowBox[{
          RowBox[{"patm31", "[", 
           RowBox[{"[", 
            RowBox[{
             RowBox[{"1", ";;", 
              RowBox[{"-", "1"}]}], ",", "2"}], "]"}], "]"}], ",", "1"}], 
         "]"}], ",", "1"}], "]"}]}], ";", "\[IndentingNewLine]", 
     RowBox[{"prob32", "=", 
      RowBox[{"Drop", "[", 
       RowBox[{
        RowBox[{"BinCounts", "[", 
         RowBox[{
          RowBox[{"patm32", "[", 
           RowBox[{"[", 
            RowBox[{
             RowBox[{"1", ";;", 
              RowBox[{"-", "1"}]}], ",", "2"}], "]"}], "]"}], ",", "1"}], 
         "]"}], ",", "1"}], "]"}]}], ";", "\[IndentingNewLine]", 
     RowBox[{"r6", "=", 
      RowBox[{"Flatten", "[", 
       RowBox[{"Outer", "[", 
        RowBox[{"Times", ",", "prob31", ",", "prob32"}], "]"}], "]"}]}], ";", 
     "\[IndentingNewLine]", 
     RowBox[{"eoij", "=", 
      RowBox[{"N", "[", 
       RowBox[{"r6", " ", 
        RowBox[{
         RowBox[{"Length", "[", "datm6", "]"}], "/", 
         RowBox[{
          RowBox[{"Length", "[", "datm3", "]"}], "^", "2"}]}]}], "]"}]}], ";",
      "\[IndentingNewLine]", 
     RowBox[{"enij", "=", 
      RowBox[{"eoij", " ", 
       RowBox[{
        RowBox[{"Total", "[", "prob6", "]"}], "/", 
        RowBox[{"Total", "[", "eoij", "]"}]}]}]}], ";", "\[IndentingNewLine]", 
     RowBox[{"xim", "=", 
      RowBox[{
       RowBox[{
        RowBox[{"(", 
         RowBox[{"prob6", "-", "enij"}], ")"}], "^", "2"}], "/", "enij"}]}], 
     ";", "\[IndentingNewLine]", 
     RowBox[{"patm31", "=", 
      RowBox[{"Select", "[", 
       RowBox[{"datM3", ",", 
        RowBox[{
         RowBox[{
          RowBox[{"#", "[", 
           RowBox[{"[", "1", "]"}], "]"}], "\[Equal]", "pos1a"}], "&"}]}], 
       "]"}]}], ";", "\[IndentingNewLine]", 
     RowBox[{"patm32", "=", 
      RowBox[{"Select", "[", 
       RowBox[{"datM3", ",", 
        RowBox[{
         RowBox[{
          RowBox[{"#", "[", 
           RowBox[{"[", "1", "]"}], "]"}], "\[Equal]", "pos2a"}], "&"}]}], 
       "]"}]}], ";", "\[IndentingNewLine]", 
     RowBox[{"prob31", "=", 
      RowBox[{"Drop", "[", 
       RowBox[{
        RowBox[{"BinCounts", "[", 
         RowBox[{
          RowBox[{"patm31", "[", 
           RowBox[{"[", 
            RowBox[{
             RowBox[{"1", ";;", 
              RowBox[{"-", "1"}]}], ",", "2"}], "]"}], "]"}], ",", "1"}], 
         "]"}], ",", "1"}], "]"}]}], ";", "\[IndentingNewLine]", 
     RowBox[{"prob32", "=", 
      RowBox[{"Drop", "[", 
       RowBox[{
        RowBox[{"BinCounts", "[", 
         RowBox[{
          RowBox[{"patm32", "[", 
           RowBox[{"[", 
            RowBox[{
             RowBox[{"1", ";;", 
              RowBox[{"-", "1"}]}], ",", "2"}], "]"}], "]"}], ",", "1"}], 
         "]"}], ",", "1"}], "]"}]}], ";", "\[IndentingNewLine]", 
     RowBox[{"r6", "=", 
      RowBox[{"Flatten", "[", 
       RowBox[{"Outer", "[", 
        RowBox[{"Times", ",", "prob31", ",", "prob32"}], "]"}], "]"}]}], ";", 
     "\[IndentingNewLine]", 
     RowBox[{"eoij", "=", 
      RowBox[{"N", "[", 
       RowBox[{"r6", " ", 
        RowBox[{
         RowBox[{"Length", "[", "datM6", "]"}], "/", 
         RowBox[{
          RowBox[{"Length", "[", "datM3", "]"}], "^", "2"}]}]}], "]"}]}], ";",
      "\[IndentingNewLine]", 
     RowBox[{"enij", "=", 
      RowBox[{"eoij", " ", 
       RowBox[{
        RowBox[{"Total", "[", "Prob6", "]"}], "/", 
        RowBox[{"Total", "[", "eoij", "]"}]}]}]}], ";", "\[IndentingNewLine]", 
     RowBox[{"xiM", "=", 
      RowBox[{
       RowBox[{
        RowBox[{"(", 
         RowBox[{"Prob6", "-", "enij"}], ")"}], "^", "2"}], "/", "enij"}]}], 
     ";", "\[IndentingNewLine]", 
     RowBox[{"Do", "[", 
      RowBox[{
       RowBox[{"AppendTo", "[", 
        RowBox[{"liston", ",", 
         RowBox[{"{", 
          RowBox[{"pos", ",", "am", ",", 
           RowBox[{"bicod", "[", 
            RowBox[{"[", "j", "]"}], "]"}], ",", 
           RowBox[{"Floor", "[", 
            RowBox[{"prob6", "[", 
             RowBox[{"[", "j", "]"}], "]"}], "]"}], ",", 
           RowBox[{"Floor", "[", 
            RowBox[{"Prob6", "[", 
             RowBox[{"[", "j", "]"}], "]"}], "]"}], ",", 
           RowBox[{"NumberForm", "[", 
            RowBox[{
             RowBox[{"Chop", "[", 
              RowBox[{
               RowBox[{"xim", "[", 
                RowBox[{"[", "j", "]"}], "]"}], ",", 
               RowBox[{"10", "^", 
                RowBox[{"-", "4"}]}]}], "]"}], ",", 
             RowBox[{"{", 
              RowBox[{"Infinity", ",", "4"}], "}"}]}], "]"}], ",", 
           RowBox[{"NumberForm", "[", 
            RowBox[{
             RowBox[{"Chop", "[", 
              RowBox[{
               RowBox[{"xiM", "[", 
                RowBox[{"[", "j", "]"}], "]"}], ",", 
               RowBox[{"10", "^", 
                RowBox[{"-", "4"}]}]}], "]"}], ",", 
             RowBox[{"{", 
              RowBox[{"Infinity", ",", "4"}], "}"}]}], "]"}], ",", 
           RowBox[{"NumberForm", "[", 
            RowBox[{
             RowBox[{"Chop", "[", 
              RowBox[{
               RowBox[{"-", 
                RowBox[{"Log", "[", 
                 RowBox[{"10", ",", 
                  RowBox[{"pvmM", "[", 
                   RowBox[{"[", "j", "]"}], "]"}]}], "]"}]}], ",", 
               RowBox[{"10", "^", 
                RowBox[{"-", "4"}]}]}], "]"}], ",", 
             RowBox[{"{", 
              RowBox[{"Infinity", ",", "4"}], "}"}]}], "]"}]}], "}"}]}], 
        "]"}], ",", 
       RowBox[{"{", 
        RowBox[{"j", ",", "lon"}], "}"}]}], "]"}]}], ",", 
    RowBox[{"{", 
     RowBox[{"pos", ",", "420"}], "}"}]}], "]"}], 
  ";"}], "\[IndentingNewLine]", 
 RowBox[{
  RowBox[{"Export", "[", 
   RowBox[{"\"\<res_SC.dat\>\"", ",", "liston", ",", "\"\<TSV\>\""}], "]"}], 
  ";"}], "\[IndentingNewLine]"}], "Input",
 CellChangeTimes->{{3.691428306005583*^9, 3.6914283892295313`*^9}, 
   3.691428442849609*^9, {3.691428477496068*^9, 3.6914284841238403`*^9}, 
   3.691428531439258*^9, {3.691428562739851*^9, 3.6914285730347567`*^9}, {
   3.6914290482219543`*^9, 3.691429054226372*^9}, {3.691429117955381*^9, 
   3.6914291279769993`*^9}, {3.691429179189349*^9, 3.6914292234462633`*^9}, {
   3.691429401165967*^9, 3.691429417244185*^9}}]
},
WindowSize->{908, 848},
WindowMargins->{{71, Automatic}, {Automatic, 57}},
ShowSelection->True,
FrontEndVersion->"9.0 for Linux x86 (64-bit) (November 20, 2012)",
StyleDefinitions->"Default.nb"
]
(* End of Notebook Content *)

(* Internal cache information *)
(*CellTagsOutline
CellTagsIndex->{}
*)
(*CellTagsIndex
CellTagsIndex->{}
*)
(*NotebookFileOutline
Notebook[{
Cell[557, 20, 750, 22, 77, "Input"],
Cell[CellGroupData[{
Cell[1332, 46, 439, 10, 32, "Input"],
Cell[1774, 58, 6609, 116, 250, "Output"]
}, Open  ]],
Cell[8398, 177, 2947, 90, 187, "Input"],
Cell[11348, 269, 295, 6, 32, "Input"],
Cell[11646, 277, 682, 19, 77, "Input"],
Cell[12331, 298, 2926, 87, 231, "Input"],
Cell[15260, 387, 320, 10, 55, "Input"],
Cell[CellGroupData[{
Cell[15605, 401, 10431, 260, 539, "Input"],
Cell[26039, 663, 98931, 2574, 525, "Output"]
}, Open  ]],
Cell[124985, 3240, 8095, 226, 363, "Input"],
Cell[133083, 3468, 896, 18, 32, "Input"],
Cell[133982, 3488, 358, 9, 55, "Input"],
Cell[134343, 3499, 5709, 138, 363, "Input"],
Cell[140055, 3639, 5165, 130, 363, "Input"],
Cell[145223, 3771, 123, 3, 32, "Input"],
Cell[145349, 3776, 8242, 241, 385, "Input"],
Cell[153594, 4019, 13151, 363, 1089, "Input"]
}
]
*)

(* End of internal cache information *)
